# Supplementary material for: Genome-wide methylome-based molecular pathologies associated with depression and suicide
Source: Neuropsychopharmacology. 2024 Dec 7;50(4):705–16. doi: 10.1038/s41386-024-02040-9 (PMC11845511; doi:10.1038/s41386-024-02040-9)
Supplement: Supplementary file 2 — Supplementary Table 3 [file 41386_2024_2040_MOESM2_ESM.xlsx]

## Sheet: Table
Table S3: Differential methylation profile and genomic features determined in C vs. MDD+/-S analysis
Methylation Site ID	Strand	Chromosome	Diffentially Methylated Region (DMR)	Gene Symbol	Regulatory Feature Group	Relation to UCSC CpG Island	SNP DISTANCE	SNP ID	UCSC CpG Islands Name	UCSC RefGene Name	p-value
cg26354180	F	17		AATF		N_Shore	51	rs149580042	chr17:35305758-35306757	AATF	8.16716e-07
cg02106223	R	4	DMR	HELT		Island			chr4:185939222-185942747	HELT	1.48286e-06
cg20053981	F	10		HNRNPH3	Promoter_Associated	Island	11;41	rs549085175;rs28365926	chr10:70091055-70092573	HNRNPH3;HNRNPH3;PBLD;PBLD	2.2754e-06
cg04407228	F	1		NADK	Promoter_Associated	Island			chr1:1709394-1710582	NADK	3.06934e-06
cg04910690	R	1		CD164L2		S_Shore	10	rs734725	chr1:27709600-27709831	CD164L2	3.15707e-06
cg04446455	R	13				Island			chr13:29393783-29394898		6.03294e-06
cg11832956	F	15	DMR			Island	38;51	rs190451634;rs183618804	chr15:98196021-98196391		7.18398e-06
cg08747892	F	11		OPCML						OPCML;OPCML	8.11297e-06
cg14741804	F	11		PRDX5	Promoter_Associated	Island	33;37;50	rs566585721;rs535656969;rs555514278	chr11:64084646-64086057	PRDX5;PRDX5;TRMT112;PRDX5	8.71222e-06
cg14522483	R	9		C9orf128	Promoter_Associated	Island	48;40	rs113130018;rs555428629	chr9:35828737-35829423	C9orf128;TMEM8B;TMEM8B;TMEM8B	8.75494e-06
cg12457773	F	6	DMR	NRSN1		Island			chr6:24126309-24126512	NRSN1;NRSN1	9.70199e-06
cg26645494	F	7		AEBP1		Island	25;30;38;45	rs549720969;rs202072841;rs532446849;rs113676804	chr7:44153157-44153501	AEBP1	1.34048e-05
cg04127739	F	19		BHMG1		Island	26;51	rs537234950;rs183914145	chr19:46236428-46236957	BHMG1	1.48227e-05
cg19771773	F	19			Promoter_Associated	S_Shore	3;20;23	rs562159589;rs112555765;rs550885097	chr19:48707169-48707461		1.67566e-05
cg27037943	F	1		SPATA1	Promoter_Associated	Island			chr1:84971344-84972491	SPATA1;GNG5	2.04595e-05
cg23702510	F	7					2;11;15;27;35;46;50	rs570605989;rs4540368;rs184765511;rs574410843;rs541849993;rs556993546;rs576048018			2.14859e-05
cg06755955	R	10		FZD8		Island	36;33;23;17;16;15	rs373590168;rs367641187;rs71003903;rs552560418;rs572546710;rs569524518	chr10:35928501-35931893	FZD8	2.16134e-05
cg05985448	R	10		INPP5A		N_Shore	16	rs575767617	chr10:134359533-134359780	INPP5A	2.18289e-05
cg27622405	F	5		PPAP2A	Promoter_Associated	Island	10	rs545793238	chr5:54830148-54831120	PPAP2A;RNF138P1;PPAP2A	2.59575e-05
cg06630932	F	17		LINC00469			22	rs192616822		LINC00469	2.61645e-05
cg11381792	R	21		TRAPPC10	Promoter_Associated	Island	13	rs551064836	chr21:45431646-45432978	TRAPPC10	2.83482e-05
cg06581710	F	17		CCDC46	Promoter_Associated	Island	0;16;29;37	rs559755855;rs189912907;rs180777270;rs554132855	chr17:64187712-64188586	CCDC46	2.92489e-05
cg24004478	F	7		UNC84A		Island			chr7:855308-856747	UNC84A;UNC84A	2.95101e-05
cg02441015	R	19		PTPRS		Island	41;32	rs144686472;rs148079367	chr19:5243869-5244393	PTPRS;PTPRS;PTPRS;PTPRS	3.02065e-05
cg01113811	F	11		MAML2			22;25	rs549044608;rs77046256		MAML2	3.16346e-05
cg00892228	R	1		TAS1R2			35;24;2;1	rs549221188;rs561130693;rs4076838;rs546669385		TAS1R2	3.23397e-05
cg12516512	R	21		MRAP			1	rs111900901		MRAP;MRAP;MRAP;URB1	3.50307e-05
cg19618483	F	5	DMR	NPR3		Island	3;26	rs538733853;rs368476386	chr5:32709910-32714450	NPR3	3.6007e-05
cg24900096	F	20		LSM14B		Island	18	rs546338632	chr20:60696561-60698342	LSM14B	3.79211e-05
cg08403428	F	12		NCOR2	Unclassified_Cell_type_specific	N_Shore	34;43	rs574613354;rs143421961	chr12:124901064-124901441	NCOR2;NCOR2	3.85789e-05
cg02423661	R	12		GNPTAB			8;2;1	rs117141746;rs188605422;rs116575328		GNPTAB	4.20917e-05
cg09980315	F	11					0	rs533947745			4.42692e-05
cg11130938	R	11									4.7125e-05
cg24991001	R	8		PDP1	Promoter_Associated	Island	28;14	rs570396595;rs202016823	chr8:94928518-94930124	PDP1;PDP1;PDP1;PDP1;PDP1;PDP1;PDP1;PDP1	4.79518e-05
cg19139809	F	11			Promoter_Associated	Island	0;32	rs190555111;rs113023368	chr11:9385837-9386241		4.94644e-05
cg25685761	R	2			Unclassified		21	rs550500225			5.26082e-05
cg02900034	F	8		HSF1	Unclassified_Cell_type_specific		12;16	rs533394672;rs201488133		HSF1	5.3351e-05
cg10474368	F	11		XRRA1	Promoter_Associated	Island	26;36	rs573052582;rs114224809	chr11:74659931-74660373	XRRA1;XRRA1;SPCS2	5.33856e-05
cg01368133	F	4		HERC3	Promoter_Associated	Island	4	rs545800095	chr4:89513028-89514481	HERC3	5.35594e-05
cg07095995	F	4	DMR	COL25A1	Unclassified_Cell_type_specific	Island	19;22;36	rs541408819;rs557878165;rs577669514	chr4:110222970-110224257	COL25A1;COL25A1	5.49338e-05
cg11385769	F	12		TMEM233		Island	31	rs191136449	chr12:120031494-120033212	TMEM233	5.60203e-05
cg02273422	F	7		TSGA13	Promoter_Associated	Island	2;11;51	rs550205901;rs201291303;rs200035353	chr7:130353070-130353979	TSGA13;COPG2	5.63145e-05
cg26216141	R	6		GPLD1			35;6;2	rs760904;rs186905755;rs368704508		GPLD1;GPLD1	5.67599e-05
cg04997812	F	11	DMR	ZNF214		Island			chr11:7041072-7041949	ZNF214;NLRP14	5.77551e-05
cg00087005	F	10		CTBP2		Island	41	rs538797416	chr10:126847224-126851327	CTBP2;CTBP2	5.79448e-05
cg11228744	F	3		C3orf51			12;19	rs1152112;rs1152111		C3orf51;ERC2	5.86633e-05
cg15516191	F	11		SPTBN2			1;3;8;25;37;43;44	rs576311723;rs143155918;rs199940982;rs35463342;rs201394078;rs145249947;rs561053672		SPTBN2	6.08617e-05
cg06725769	F	11		TMEM223	Promoter_Associated	Island	12;36;45;46	rs118167825;rs200911666;rs190257933;rs2584918	chr11:62559099-62559555	TMEM223	6.26934e-05
cg23884187	F	20		C20orf95	Unclassified	Island	6;21	rs529209175;rs73905662	chr20:37274691-37275134	C20orf95	6.28408e-05
cg25175469	R	15		FAM63B	Promoter_Associated	N_Shore	45;40;23	rs114962095;rs570739019;rs552684608	chr15:59063287-59064086	FAM63B;FAM63B	6.33964e-05
cg17938623	F	10	DMR	ITGA8		S_Shore			chr10:15761423-15762101	ITGA8	6.48809e-05
cg02834497	F	19		ZNF44	Unclassified	S_Shore	13;23;39;40	rs538187766;rs183331854;rs571248462;rs143944203	chr19:12405197-12405571	ZNF44;ZNF44	6.53204e-05
cg24577766	R	5		TXNDC15	Promoter_Associated	S_Shore	1	rs550057524	chr5:134209887-134210504	TXNDC15	6.53251e-05
cg14665716	F	19		ZNF433	Unclassified	Island	17;19;38;42	rs62109814;rs537349985;rs542025888;rs373784333	chr19:12146030-12146649	ZNF433;ZNF433	6.817e-05
cg25126678	F	2		AGBL5	Promoter_Associated	Island	15	rs544759550	chr2:27274165-27274953	AGBL5;AGBL5	7.13223e-05
cg27615388	R	5		HTR1A		Island	50;24;12;11;2	rs146873107;rs149016851;rs115753404;rs145641566;rs201954577	chr5:63256548-63257886	HTR1A	7.16108e-05
cg08842563	F	19		APC2	Unclassified_Cell_type_specific	N_Shore	19;41;47	rs113149407;rs553346530;rs578205784	chr19:1450056-1450387	APC2	7.16379e-05
cg00522581	F	3		PLXND1	Promoter_Associated	S_Shore			chr3:129323915-129325332	PLXND1	7.33111e-05
cg24752028	R	2		YPEL5	Promoter_Associated	Island	15	rs555906032	chr2:30369311-30370921	YPEL5;YPEL5;YPEL5;YPEL5;YPEL5;YPEL5;YPEL5;YPEL5	7.78039e-05
cg01882871	R	17					7	rs563228152			7.79782e-05
cg23016726	R	22		CACNA1I			17;12	rs548210262;rs201413270		CACNA1I;CACNA1I	7.89265e-05
cg02490708	R	1	DMR			Island	46;34;12;6;2	rs587717397;rs3009402;rs587645364;rs117154720;rs587600633	chr1:147775221-147775584		8.08376e-05
cg03495753	F	8		NKX2-6		Island	1	rs13259516	chr8:23562475-23565175	NKX2-6	8.09946e-05
cg09528988	R	5		DDX4		Island	29;24;18	rs185398340;rs560603422;rs190552946	chr5:55033694-55033993	DDX4;DDX4;DDX4	8.13827e-05
cg13470015	F	12					11;22;43	rs577004901;rs541190001;rs559527059			8.18479e-05
cg04037707	F	7			Unclassified	N_Shore	0	rs532271618	chr7:154705746-154706046		8.32348e-05
cg10955144	R	4					24	rs191628339			8.41755e-05
cg09431544	F	19		DNAJB1	Promoter_Associated	Island	1;17;21;22;26;35;40	rs373231244;rs371405566;rs567078979;rs200088135;rs549452073;rs567680854;rs538219120	chr19:14628406-14629689	DNAJB1;DNAJB1	8.54601e-05
cg17254222	F	1		PRKCZ	Promoter_Associated	Island			chr1:1981251-1983212	PRKCZ	8.65168e-05
cg19136717	R	15		ARIH1	Promoter_Associated	Island	30	rs553510646	chr15:72766260-72767693	ARIH1;ARIH1	8.8751e-05
cg17347633	F	8		NSMCE2			5;38	rs200074935;rs145953938		NSMCE2	8.93148e-05
cg23571193	R	19		PRKCSH	Promoter_Associated	Island			chr19:11545948-11546544	PRKCSH;PRKCSH;PRKCSH;PRKCSH;PRKCSH;PRKCSH;PRKCSH;CCDC151;CCDC151;PRKCSH;CCDC151	9.20958e-05
cg15025769	R	15		MYO9A		Island	3	rs571552315	chr15:72409862-72411002	MYO9A;SENP8;SENP8	9.27214e-05
cg09671060	F	21	DMR		Unclassified	Island			chr21:47061773-47064308		9.28367e-05
cg02072002	F	16		MGRN1		S_Shelf	28;33;34;35;39	rs139266385;rs570236977;rs149737173;rs551971108;rs841224	chr16:4732830-4733184	MGRN1;MGRN1;MGRN1;MGRN1	9.68516e-05
cg26362531	R	11		ST5	Promoter_Associated	Island	32;27;2	rs185296496;rs557228700;rs370192864	chr11:8932573-8933294	ST5;AKIP1;AKIP1;AKIP1;AKIP1;AKIP1;AKIP1	9.79059e-05
cg04633058	F	17		LRRC59	Unclassified	N_Shore	46	rs552104513	chr17:48474516-48475047	LRRC59	9.87024e-05
cg26865201	R	12		C12orf35	Promoter_Associated	Island	42;17;6	rs553373861;rs147315198;rs74333556	chr12:32112161-32112833	C12orf35	9.89278e-05
cg24825262	F	5		C5orf52	Unclassified_Cell_type_specific	Island	25;44	rs11134885;rs114950542	chr5:157098263-157099041	C5orf52	0.000100345
cg12698834	F	17		LLGL1	Promoter_Associated	Island	2	rs569572126	chr17:18128577-18128821	LLGL1	0.000101761
cg16061381	F	7		TMEM168	Promoter_Associated	Island	3;9;26	rs564411633;rs75505799;rs185157660	chr7:112429980-112430566	TMEM168	0.000102141
cg00902849	R	16					45;38	rs183897993;rs542308293			0.000102565
cg07185468	F	1					25	rs562375516			0.000105784
cg04238913	R	20					26;2	rs561090824;rs531591296			0.00010652
cg13918811	R	4		ANAPC4	Promoter_Associated	N_Shore			chr4:25378793-25379275	ANAPC4	0.000106741
cg25973293	R	1					47;29	rs34381538;rs143232026			0.000108119
cg09241332	F	3	RDMR	ZIC1		N_Shore	19	rs79800454	chr3:147126988-147128999	ZIC1	0.000108177
cg06268174	F	14		ACTN1		Island	41	rs117373452	chr14:69444639-69446826	ACTN1;ACTN1;ACTN1;ACTN1-AS1	0.000108218
cg15748192	R	2		PPIG	Unclassified	Island	39;10;7	rs145115807;rs191590866;rs182990976	chr2:170440796-170441341	PPIG	0.000110184
cg02888131	R	15	DMR	ALDH1A2	Unclassified	Island			chr15:58357309-58358776	ALDH1A2;ALDH1A2	0.000111925
cg17332369	F	1		FBLIM1			15;20;25	rs531645387;rs551217733;rs571208306		FBLIM1;FBLIM1	0.000112231
cg22858562	F	19		APC2	Unclassified_Cell_type_specific	N_Shore	12;34;40	rs113149407;rs553346530;rs578205784	chr19:1450056-1450387	APC2	0.000114455
cg16143763	R	17	RDMR	AARSD1	Promoter_Associated	Island	42;25	rs568134651;rs535332301	chr17:41116349-41116551	AARSD1;AARSD1	0.00011457
cg01587095	F	19		CCDC97	Promoter_Associated	N_Shore	2;5;21;22;25;49	rs76663089;rs545151515;rs191697570;rs527485764;rs549307697;rs567537743	chr19:41816025-41816350	CCDC97	0.000114645
cg03797660	R	16		CBFA2T3	Unclassified	S_Shore	47;46;42;23;13	rs542408302;rs113418473;rs187631642;rs149882583;rs564914954	chr16:89033529-89033786	CBFA2T3	0.000115313
cg11336512	F	10		CACNB2		Island	23;35	rs566307514;rs533566529	chr10:18429125-18430234	CACNB2;CACNB2;CACNB2;CACNB2;CACNB2;CACNB2;CACNB2;CACNB2;CACNB2	0.000117721
cg26533925	R	2					46;33;29	rs147092144;rs59710729;rs543821540			0.000119103
cg17147728	R	15	DMR	PYGO1	Unclassified_Cell_type_specific	Island	6	rs560859252	chr15:55879792-55881228	PYGO1	0.000121676
cg16641818	R	10		ALOX5	Unclassified	Island			chr10:45868718-45870156	ALOX5	0.000121937
cg08397818	R	19	DMR	ZNF606		Island	42;14;10	rs534618875;rs551630052;rs571484868	chr19:58513455-58514498	ZNF606	0.000123558
cg16371889	F	8	CDMR	NEFL		S_Shore	4;14	rs62503767;rs73673679	chr8:24812946-24814299	NEFL	0.00012459
cg08764522	F	21		C21orf122		N_Shore	17;18	rs574373724;rs111813185	chr21:46494173-46495472	C21orf122	0.000125654
cg17336496	R	1		BOLA1	Promoter_Associated	N_Shore	45;44	rs1376675;rs1349532	chr1:149871079-149871946	BOLA1	0.00013072
cg16402006	R	6		MYLK4		N_Shore	45;42;38;25;15;12;1	rs555574258;rs111712495;rs541209611;rs184641180;rs144058311;rs189554387;rs563304383	chr6:2685400-2685625	MYLK4	0.000132125
cg10757027	F	7		AGAP3		Island			chr7:150783480-150785040	AGAP3;AGAP3	0.000132659
cg19075208	R	5		ARSK	Promoter_Associated	Island	38;25;12	rs528260358;rs182161531;rs111947730	chr5:94890407-94891169	ARSK;TTC37	0.000133707
cg23594656	R	7		TPST1						TPST1	0.000135234
cg12288985	R	13		EEF1DP3	Unclassified	N_Shore	47;14	rs559349622;rs73163372	chr13:32420630-32421274	EEF1DP3	0.00013581
cg04685813	R	8		FAM83A		S_Shelf	40;39	rs573339876;rs113015166	chr8:124219411-124219809	FAM83A	0.000136193
cg03478398	R	19		ZNF528	Promoter_Associated_Cell_type_specific	Island	16;12	rs11883016;rs575797537	chr19:52901306-52901527	ZNF528	0.000137897
cg13173255	R	8					22;21;19	rs13251189;rs373205658;rs74775160			0.000139081
cg00399845	F	9		KIF24	Promoter_Associated	Island	15;32;47	rs565858439;rs148520348;rs189319458	chr9:34329006-34329499	KIF24;NUDT2;NUDT2;NUDT2;NUDT2	0.000141316
cg06328855	F	10	DMR	RBM20	Unclassified_Cell_type_specific	S_Shore	16	rs376936285	chr10:112402953-112404328	RBM20	0.000141656
cg24387198	F	3		TOPBP1	Promoter_Associated	S_Shore			chr3:133380458-133380989	TOPBP1	0.000143527
cg14221825	R	19		SIX5		Island	39;13	rs141944211;rs374362894	chr19:46270699-46275167	SIX5	0.000143956
cg27020690	R	3			Unclassified	Island	25;14	rs2293607;rs140309391	chr3:169482338-169483052		0.000146046
cg22882449	R	9		C9orf89	Promoter_Associated	Island			chr9:95857703-95859132	C9orf89	0.000146146
cg19750120	F	12					14;26;36	rs7295425;rs555899359;rs190016091			0.000147831
cg26501599	F	3		TPRA1		Island	22	rs139160123	chr3:127308568-127310132	TPRA1;TPRA1	0.000152147
cg01986786	R	12		GSG1	Promoter_Associated	Island	39	rs577762238	chr12:13254049-13254631	GSG1;GSG1	0.00015421
cg18190824	F	5		ANKH						ANKH	0.000154261
cg13775054	F	21		LSS	Promoter_Associated	Island	3;14;49	rs562624647;rs529841039;rs201581263	chr21:47648191-47649622	LSS;LSS;MCM3APAS;LSS;LSS;LSS	0.000155668
cg07794150	F	1		CSMD2			0;1	rs183371390;rs553906435		CSMD2;CSMD2	0.000155904
cg19426678	F	12		TESC		Island			chr12:117536290-117537421	TESC;TESC;TESC	0.00015852
cg20153409	R	2		GAD1	Unclassified_Cell_type_specific	Island	46;45;35;26	rs560889153;rs45617531;rs551237040;rs113194472	chr2:171672310-171675447	GAD1;GAD1	0.000159693
cg25817788	R	6			Promoter_Associated	Island	20;15	rs74354822;rs201513044	chr6:21587421-21589175		0.000166698
cg24942532	F	1		DHCR24		Island	7;29;41	rs79857573;rs544285864;rs201980203	chr1:55352463-55353328	DHCR24	0.000169314
cg13971260	F	10		PPA1	Promoter_Associated	Island	7;25;29;30;31;32;39	rs536406696;rs534972967;rs553504085;rs578123105;rs538875333;rs557513721;rs575875472	chr10:71992414-71993467	PPA1	0.000170257
cg06703078	R	15		INO80			33;26;22	rs555363630;rs367895070;rs145568814		INO80;INO80	0.000171035
cg10568429	R	16		SLC7A6			15;13	rs74024439;rs552600161		SLC7A6;SLC7A6	0.00017194
cg11580790	R	10		DHDPSL			44;40;13;12;2	rs540178259;rs564847427;rs143469435;rs182448085;rs147978301		DHDPSL;DHDPSL	0.000173024
cg04788931	F	1		RPA2	NonGene_Associated	Island	4	rs568004711	chr1:28240584-28241535	RPA2	0.00017363
cg19252551	R	1		KIF26B		Island	38	rs557364684	chr1:245316547-245320247	KIF26B;KIF26B	0.000174244
cg02980670	R	4		FAM53A			51;24;17;16	rs553960575;rs188432352;rs140823471;rs144681515		FAM53A	0.000174413
cg21752637	F	7		ZP3						ZP3;SRCRB4D	0.00017474
cg09580244	R	16		C16orf35	Promoter_Associated	Island	36;25;24;18;16;1	rs557467470;rs575532371;rs545986933;rs564410019;rs573721067;rs138573111	chr16:188614-188904	C16orf35;C16orf35	0.000177359
cg00422532	R	3		PTH1R	Unclassified_Cell_type_specific	Island	45	rs532443298	chr3:46923265-46925182	PTH1R;PTH1R	0.000180046
cg11964345	R	12		GIT2	Promoter_Associated	Island	27;25;18;3	rs190350571;rs541494485;rs563566412;rs531126214	chr12:110433797-110434205	GIT2;GIT2;GIT2;GIT2;GIT2;GIT2;GIT2;GIT2;GIT2;GIT2;GIT2;GIT2	0.000183311
cg15172240	F	16		SNX29	Promoter_Associated	Island			chr16:12070257-12070870	SNX29	0.000187236
cg07072357	F	10				S_Shelf			chr10:128076155-128077482		0.000187427
cg10453390	F	11		B4GALNT4			33	rs78855826		B4GALNT4	0.000190039
cg17418440	F	6			Promoter_Associated	Island	0;13;36	rs550683150;rs567323793;rs34440012	chr6:3068530-3069354		0.000192018
cg10182541	R	17		GABARAP	Promoter_Associated	Island	51;1	rs200745072;rs147634798	chr17:7145479-7146709	GABARAP;GABARAP	0.000193952
cg19013489	R	17		DYNLL2	Promoter_Associated	N_Shore	18	rs530108220	chr17:56160754-56161494	DYNLL2	0.0001958
cg16865611	R	2				N_Shore	45;44	rs185548659;rs139632092	chr2:558069-558469		0.00019612
cg04387984	F	3		LPP			1;16	rs139564377;rs113985091		LPP;LPP;LPP	0.000198004
cg23684074	F	7	DMR	FLNC	Unclassified_Cell_type_specific	Island			chr7:128470443-128471161	FLNC;FLNC;FLNC;FLNC	0.000198295
cg07129714	F	3				S_Shelf	0;21;26	rs539759564;rs142816864;rs566884202	chr3:154042004-154042376		0.000199432
cg02266211	F	20					0;4;10	rs531254936;rs541886341;rs145593463			0.000201446
cg25505611	F	1		RRNAD1	Promoter_Associated	Island	2;13;20;39	rs575387816;rs141023815;rs554232576;rs573501452	chr1:156698111-156698916	RRNAD1;RRNAD1;RRNAD1;RRNAD1;ISG20L2	0.000201485
cg02556753	F	17		RPS6KB1	Unclassified	Island	48;51	rs556307532;rs574617167	chr17:57970011-57971021	RPS6KB1;RPS6KB1;RPS6KB1;RPS6KB1;RPS6KB1;TUBD1;TUBD1;TUBD1;TUBD1;TUBD1;TUBD1	0.000204631
cg08076044	R	17		TMEM199	Promoter_Associated	S_Shore	37;2	rs533465964;rs190533799	chr17:26684165-26684875	TMEM199;POLDIP2	0.000211006
cg07043025	F	17		MIR635			0;1	rs538777921;rs114591160		MIR635;WIPI1	0.000211532
cg23078782	F	22		KREMEN1			19;39	rs566615778;rs533771308		KREMEN1;KREMEN1	0.00021159
cg20550224	F	17			Promoter_Associated	Island	15;18;44;49	rs567777688;rs536884545;rs12051875;rs576852376	chr17:47928266-47929357		0.000213647
cg01652180	R	3		ACTR8			13	rs569041085		ACTR8	0.000215751
cg18565470	R	5		CDC25C	Promoter_Associated	Island	21	rs531082201	chr5:137673380-137674328	CDC25C;FAM53C;CDC25C;FAM53C;FAM53C	0.000220757
cg15186910	R	4				N_Shore	31;24;9	rs533959771;rs558525589;rs576769878	chr4:1505254-1505560		0.000225042
cg23886551	R	14		TMEM121		Island	10	rs587604748	chr14:105992499-105996414	TMEM121	0.000225583
cg20400591	R	16		VPS4A		N_Shore	49;31	rs550925021;rs538672559	chr16:69354862-69355186	VPS4A	0.000227288
cg19245686	R	20		SCAND1	Promoter_Associated	Island	50	rs550518174	chr20:34541602-34543012	SCAND1;SCAND1;SCAND1	0.000227837
cg08643005	F	19		TCF3	Promoter_Associated		32;33;41	rs556534032;rs575174711;rs542619439		TCF3	0.000228369
cg09008705	F	1		NGF		Island			chr1:115880167-115881332	NGF	0.000228734
cg17015033	F	8		PROSC	Promoter_Associated	Island	17;27;33;37	rs116231061;rs142026785;rs528997109;rs6468438	chr8:37619779-37620770	PROSC	0.000229205
cg08442581	F	1			Unclassified_Cell_type_specific		0;1	rs532024304;rs550143114			0.000234061
cg27475132	F	4	DMR	FAT1		Island	1;4;21	rs544243427;rs327087;rs2276929	chr4:187644319-187648253	FAT1	0.000235929
cg13751723	F	7					5;30	rs183831266;rs538619541			0.000236576
cg07750706	F	6		PLAGL1	Promoter_Associated	Island	40	rs529567619	chr6:144384894-144385888	PLAGL1;PLAGL1	0.000236794
cg22678136	F	15		SNRPN		Island	21;37	rs11636986;rs116253818	chr15:25093191-25093582	SNRPN;SNRPN;SNRPN	0.000240514
cg24406243	F	4		KLHL5	Promoter_Associated	Island	48;50	rs76308346;rs550365512	chr4:39046186-39046924	KLHL5;KLHL5;KLHL5;KLHL5	0.000241222
cg06046398	R	5		LINC01411			34;2	rs569843053;rs148053684		LINC01411	0.000242045
cg12391755	F	5					44;49;51	rs72813187;rs557720742;rs563315153			0.000244248
cg05936555	F	6		ABCF1	Promoter_Associated	S_Shore	42	rs535954430	chr6:30538983-30539487	ABCF1;ABCF1	0.000248696
cg10739556	R	7				S_Shore	43	rs368646616	chr7:27190274-27191115		0.000253627
cg09896412	R	1	CDMR			Island	21	rs539163793	chr1:98519001-98519983		0.00025368
cg07880244	F	16		ZNF423			4;6	rs562451106;rs189700736		ZNF423	0.000255489
cg10255141	R	12		ALKBH2	Promoter_Associated	Island	46;29;11;4	rs190597538;rs112749495;rs567233703;rs115201694	chr12:109531107-109531359	ALKBH2;ALKBH2;ALKBH2;ALKBH2;ALKBH2;ALKBH2;ALKBH2	0.000260961
cg23926688	R	11		EHD1	Promoter_Associated	Island	24	rs560637626	chr11:64645429-64646566	EHD1	0.000261326
cg08919494	R	8		CA8		Island	34;26;13;7;4	rs534360391;rs549611201;rs567795824;rs115666670;rs191140305	chr8:61193312-61194195	CA8	0.000262338
cg01284702	F	19		C19orf52	Promoter_Associated	Island			chr19:11038956-11040285	C19orf52;YIPF2	0.000265434
cg00481499	F	2	DMR	SPAG16	Promoter_Associated	Island	1;17;21;40	rs184540723;rs138536701;rs187870969;rs561207134	chr2:214148957-214149426	SPAG16;SPAG16	0.00026968
cg04152921	R	16		PHKB	Promoter_Associated	S_Shore			chr16:47494697-47495207	PHKB;ITFG1;PHKB	0.000270332
cg14283380	F	10		HHEX	Promoter_Associated	Island	36;37	rs555690607;rs575746087	chr10:94448693-94450479	HHEX	0.000271346
cg18574725	R	17		GGNBP2	Promoter_Associated	Island	13	rs572653290	chr17:34900150-34901450	GGNBP2	0.000271394
cg08130968	R	12					13;2	rs562069095;rs530927713			0.000275512
cg04388898	R	4									0.000278095
cg25724712	F	19					31	rs117773917			0.000280551
cg22562590	R	6		VPS52	Promoter_Associated	Island	33;7	rs368685059;rs140158830	chr6:33239326-33240099	VPS52;RPS18;VPS52	0.000283569
cg08494708	F	6		FOXO3		Island	0;30;36;43;51	rs141079241;rs551629421;rs571408576;rs144799963;rs557148213	chr6:108878830-108883404	FOXO3;FOXO3	0.000283993
cg14884588	F	8		SMIM19		Island	7;15	rs571490740;rs62509293	chr8:42396235-42397195	SMIM19;SMIM19;SMIM19;SMIM19;SMIM19;SLC20A2;SLC20A2	0.000284523
cg10747656	R	6		TMEM181			43;4	rs367861670;rs368958519		TMEM181	0.000288203
cg17741501	R	15			Unclassified_Cell_type_specific	Island	43;37;35;26;21;3	rs566696258;rs192080591;rs57942058;rs58616708;rs114267763;rs556986639	chr15:29077251-29077684		0.000290141
cg13733545	R	12				Island			chr12:7858499-7858785		0.000290632
cg18665648	R	16		KLHDC4	Promoter_Associated	Island	29;24	rs377213640;rs555657089	chr16:87799123-87799747	KLHDC4;KLHDC4;KLHDC4	0.000291736
cg24120822	F	15		ANP32A	Promoter_Associated	Island	46;51	rs570656455;rs538981275	chr15:69109708-69114001	ANP32A;ANP32A	0.000293791
cg13947833	F	18				Island	45;47	rs543968725;rs139748368	chr18:12433995-12434486		0.000293979
cg24830957	F	2									0.000298552
cg16260720	F	9									0.000301036
cg21951070	F	3		ETV5	Promoter_Associated	Island			chr3:185825462-185827003	ETV5	0.000303378
cg06458891	R	12		BTG1	Promoter_Associated	Island	29;18	rs137962903;rs560856626	chr12:92538710-92540333	BTG1	0.000304194
cg25938806	F	2	RDMR	HOXD3	Unclassified_Cell_type_specific	N_Shore	6	rs369948133	chr2:177029413-177029941	HOXD3	0.000304626
cg16892303	R	17		FOXN1			8;2	rs182713378;rs114866329		FOXN1	0.000305767
cg16765886	R	12		C12orf12		S_Shore	47;38;32	rs555432709;rs114100955;rs544331440	chr12:91347804-91348096	C12orf12	0.000315482
cg26578119	F	17		PCYT2	Promoter_Associated	Island	41	rs541354089	chr17:79868687-79869811	PCYT2;PCYT2;PCYT2;PCYT2;PCYT2;PCYT2;PCYT2	0.000320367
cg00976036	R	9		DNAJB5	Promoter_Associated	Island	36	rs191225217	chr9:34989555-34989875	DNAJB5;DNAJB5-AS1;DNAJB5;DNAJB5;DNAJB5	0.000323803
cg17816394	F	1	DMR	GNG4		Island			chr1:235811841-235814066	GNG4;GNG4;GNG4;GNG4;GNG4	0.000325258
cg20709203	F	13	DMR			Island	3	rs149596556	chr13:53174028-53174674		0.000326
cg16522620	R	3		P4HTM	Promoter_Associated	Island	8;2	rs567002086;rs531438423	chr3:49027116-49028356	P4HTM;P4HTM;P4HTM;P4HTM	0.000326266
cg16564822	F	3		IFRD2	Promoter_Associated	S_Shore	28	rs149282865	chr3:50329399-50330116	IFRD2;HYAL3;HYAL3;HYAL3;HYAL3;HYAL3	0.000326645
cg07892422	F	12		HOXC13	Unclassified_Cell_type_specific	Island	12	rs551689682	chr12:54332805-54333731	HOXC13	0.000329217
cg15292567	R	9		SURF4	Promoter_Associated	Island	41	rs587721714	chr9:136242306-136243549	SURF4;SURF4;SURF4;SURF4;SURF4;SURF4;STKLD1;STKLD1;SURF4	0.00032956
cg12844142	R	17			Promoter_Associated	Island	40;5	rs111359282;rs559002803	chr17:78428262-78429288		0.000329952
cg02428119	R	19	DMR			Island	29;19;1	rs540461335;rs559591545;rs528541299	chr19:58520754-58521224		0.000336546
cg11245084	R	5					30;10;2;1	rs1809933;rs548771281;rs201882615;rs4957103			0.000337261
cg04782738	F	2					10;22;25;29	rs552962480;rs574678176;rs541617884;rs557107039			0.000340921
cg03622002	F	11		KLC2	Promoter_Associated	N_Shore	16	rs544841722	chr11:66035216-66035447	KLC2;RAB1B;KLC2;KLC2;KLC2	0.000341756
cg24847541	R	13	DMR	GPC5	Unclassified	Island	38;19;18;13;12	rs535044366;rs145701530;rs571730863;rs537547851;rs192154155	chr13:92051153-92051716	GPC5;GPC5	0.000342026
cg15356713	R	10	DMR	CYP26C1	Unclassified_Cell_type_specific	Island			chr10:94820026-94823252	CYP26C1	0.00034321
cg06901591	F	20					32	rs575540822			0.000345023
cg06391894	R	10		LRRC20	Promoter_Associated	Island	28;2	rs7907211;rs564321051	chr10:72141560-72142637	LRRC20;LRRC20;LRRC20	0.00034525
cg10342890	F	11									0.000345251
cg01168201	R	17		HIC1	Unclassified	Island	28	rs558326347	chr17:1952919-1962328	HIC1;HIC1;HIC1	0.000346003
cg10810394	F	19		HOOK2		S_Shore			chr19:12885756-12886519	HOOK2;HOOK2	0.000347281
cg13156010	F	11		LOC100130987	Promoter_Associated	Island	40	rs372478132	chr11:67084688-67085813	LOC100130987	0.000347372
cg01839264	R	14			Unclassified		22	rs552784275			0.000349768
cg10018105	R	16		METTL9	Promoter_Associated	Island	3	rs563817561	chr16:21610692-21611694	METTL9;METTL9	0.000349883
cg11797573	R	7		PTPRN2		Island			chr7:158217851-158220709	PTPRN2;PTPRN2;PTPRN2	0.0003505
cg14531340	R	13		MCF2L			2	rs189270762		MCF2L;MCF2L	0.000351254
cg07386414	R	6					49;9	rs545324377;rs9444532			0.000353013
cg07057931	F	8					0;15	rs192755877;rs531952158			0.000353352
cg24272902	F	3		PIK3CA		S_Shore	5	rs144183442	chr3:178866068-178866908	PIK3CA	0.000354412
cg06906268	F	17		SEZ6	Unclassified_Cell_type_specific	Island	9;12;33	rs543518892;rs561856903;rs529203855	chr17:27332268-27333188	SEZ6;SEZ6;SEZ6;SEZ6	0.000356847
cg17661357	R	2		COPS7B	Promoter_Associated	Island	44;42;9	rs75923903;rs546673581;rs16828427	chr2:232650898-232651431	COPS7B;COPS7B;COPS7B;COPS7B;COPS7B;COPS7B	0.000359516
cg20497181	F	6			Unclassified_Cell_type_specific	Island	25	rs545729457	chr6:131456364-131457157		0.000359584
cg01832294	R	12		GPR133			46;9	rs555251209;rs574577290		GPR133	0.000359783
cg00946245	F	14		DIO3		Island	1	rs542302237	chr14:102025989-102031567	DIO3;DIO3	0.000366131
cg27074985	R	4		ELOVL6		Island	32	rs113272147	chr4:111117462-111118390	ELOVL6;ELOVL6	0.000366868
cg25198326	R	8				Island	50;49;37;36;35;33;16;14	rs149760068;rs559428427;rs144691348;rs549570975;rs561539915;rs76960892;rs11775979;rs117	chr8:144966638-144966880		0.000367917
cg17603132	F	11		RIC3	Unclassified_Cell_type_specific	N_Shore	11;22;23	rs555587541;rs67163850;rs544517762	chr11:8190226-8190671	RIC3;RIC3	0.000369721
cg12548985	F	15		MRPL46	Promoter_Associated_Cell_type_specific	Island	0;28;38	rs201382153;rs114253630;rs558372805	chr15:89010444-89011232	MRPL46;MRPS11;MRPS11	0.000371265
cg16245844	F	12		ADIPOR2	Promoter_Associated	Island	42	rs539335300	chr12:1799874-1800739	ADIPOR2	0.000371457
cg11196113	R	4		BOD1L1	Unclassified	S_Shore	50;48;46;38;17	rs140564194;rs534210714;rs553783769;rs150454529;rs12499127	chr4:13629245-13629655	BOD1L1	0.000373012
cg26616378	F	1		SH3GLB1	Promoter_Associated	Island	6;18;25;26;33	rs533965223;rs553726810;rs150358871;rs137998117;rs142528189	chr1:87169875-87171015	SH3GLB1	0.000373025
cg06538333	F	16		COG7			0	rs569866478		COG7	0.000375454
cg26382848	R	14		JUB	Promoter_Associated	Island	9	rs567117561	chr14:23449886-23452174	JUB	0.000377675
cg12054648	F	19		PPP2R1A	Unclassified	Island	10;15;33	rs564874016;rs11453459;rs576949204	chr19:52692820-52693832	PPP2R1A	0.000377729
cg18323846	R	17					24;22	rs117905669;rs555577524			0.000378312
cg02826844	R	4		NAA15	Promoter_Associated	N_Shore	45;25;7	rs569462339;rs527309184;rs151050864	chr4:140222426-140223335	NAA15	0.000378947
cg18075287	F	12		GABARAPL1	Promoter_Associated	Island	12	rs558989021	chr12:10365369-10365721	GABARAPL1	0.000378998
cg13329789	F	7		ADCY1			31	rs577419661		ADCY1	0.000381687
cg06239208	F	20		TOX2	Unclassified	Island	32	rs541824451	chr20:42543097-42545137	TOX2;TOX2;TOX2	0.000383038
cg00423826	R	8	DMR			N_Shore	2	rs112454242	chr8:143535484-143535892		0.00038308
cg15267890	R	17		2021-09-09			16	rs200062866		SEPT9;SEPT9;SEPT9;SEPT9;SEPT9;SEPT9;SEPT9	0.000384149
cg00152644	R	1		SPRR2E			50;32;31;6;1	rs538585726;rs115787079;rs628724;rs534111338;rs375813559		SPRR2E	0.000384915
cg03841541	F	16		RRN3	Promoter_Associated	Island	19;22	rs183356200;rs535769814	chr16:15187935-15188329	RRN3	0.000387948
cg19673155	R	10		UNC5B			37;2;1	rs76448100;rs141402544;rs543073473		UNC5B	0.000388136
cg10739095	R	3	DMR	CLSTN2		Island	16	rs548429967	chr3:139653430-139655115	CLSTN2	0.00038952
cg19079000	R	17		ZNF830	Unclassified	Island	51;45;40;10	rs546541110;rs202072296;rs370595991;rs7216234	chr17:33288174-33288913	ZNF830;CCT6B	0.000390101
cg25325615	R	5					27;2	rs3117734;rs547873578			0.000390913
cg11888757	R	16		KLHDC4	Promoter_Associated	Island	34;15	rs112713109;rs149413831	chr16:87799123-87799747	KLHDC4	0.00039114
cg06159603	R	7		CADPS2		Island	45	rs537220204	chr7:122525748-122526959	CADPS2;CADPS2;CADPS2	0.000391343
cg01236637	F	11									0.000391939
cg15738605	F	3	CDMR	DGKG		S_Shore	15;17;34	rs557675943;rs572494912;rs539876565	chr3:186078710-186080111	DGKG;DGKG;DGKG	0.000392058
cg16368760	F	14					26;39;46	rs142315741;rs1534833;rs190136539			0.000393058
cg16324876	F	22		RBM9		Island	38	rs568484824	chr22:36424219-36425303	RBM9;RBM9;RBM9;RBM9	0.000394715
cg04258919	R	15		MAPK6		Island	35;30	rs556099136;rs577756118	chr15:52311220-52312180	MAPK6	0.00039894
cg04712773	R	19					46;45;36;2	rs115393677;rs540193842;rs560639001;rs532544786			0.000401854
cg01223422	R	19		RABAC1	Promoter_Associated	Island	36;28	rs572367622;rs557167878	chr19:42462945-42463695	RABAC1	0.000407032
cg15991174	R	8		UBXN2B			18;6	rs188062192;rs149807720		UBXN2B	0.000407413
cg19786805	R	15		LRRK1		N_Shore	12;2;1	rs541615038;rs182051355;rs566288624	chr15:101593447-101593882	LRRK1	0.00041172
cg23545258	F	14									0.000413455
cg21095988	R	1		TMED5	Promoter_Associated	Island	19	rs552622135	chr1:93645432-93646471	TMED5;TMED5;TMED5;TMED5;CCDC18;CCDC18;TMED5	0.000416375
cg24552773	R	1		SLC2A5		Island	33;29;28	rs138084863;rs1060998;rs575314518	chr1:9099280-9100513	SLC2A5;SLC2A5	0.000417822
cg10285743	R	15		LRRC49		Island	41;3	rs544363825;rs2959174	chr15:71184276-71184689	LRRC49;THAP10	0.000418882
cg27539627	R	3		DIRC2		N_Shore	31	rs556494259	chr3:122513726-122514477	DIRC2;HSPBAP1	0.000419142
cg16662989	R	5		LOC100268168	Promoter_Associated	Island	33;23	rs550803419;rs570613491	chr5:172385522-172385912	LOC100268168;LOC100268168;RPL26L1	0.000419295
cg18394216	F	1		NR5A2	Unclassified_Cell_type_specific					NR5A2;NR5A2	0.000420519
cg19712603	F	13		PCDH8		Island	22;41	rs529573717;rs542946328	chr13:53419897-53422872	PCDH8;PCDH8	0.000423486
cg06446937	F	1		C1orf135	Promoter_Associated	Island	14	rs534929564	chr1:26185472-26186356	C1orf135	0.00042409
cg25503505	F	5		DPYSL3			45;49;50	rs201466771;rs190923347;rs182631155		DPYSL3;DPYSL3	0.000424135
cg11649068	R	17		TAF15	Promoter_Associated	Island	15	rs548941410	chr17:34135878-34137007	TAF15;TAF15	0.000424746
cg25590734	R	19		CCDC124		S_Shore			chr19:18043480-18044143	CCDC124;CCDC124	0.000425124
cg18170751	R	17		HOXB13		S_Shore	1	rs566732264	chr17:46805553-46806148	HOXB13	0.000428015
cg23239545	F	18	RDMR			Island	1;2;25	rs189295924;rs181209018;rs17741391	chr18:29303960-29304254		0.000429752
cg07863534	F	12		SLC4A8	Unclassified	Island			chr12:51818460-51819166	SLC4A8;SLC4A8;SLC4A8;SLC4A8;SLC4A8;SLC4A8	0.000430204
cg19354750	R	17		ACE		Island	26	rs538952820	chr17:61553834-61555063	ACE	0.000431782
cg06954835	F	3					1	rs184000474			0.000434071
cg08797793	R	17		ZNF286A	Promoter_Associated	Island	16	rs572791204	chr17:15602778-15603315	ZNF286A;ZNF286A;ZNF286A;ZNF286A;ZNF286A;ZNF286A;ZNF286A;ZNF286A;ZNF286A;ZNF286A	0.000434595
cg10018216	F	16		CCDC154	Unclassified_Cell_type_specific	S_Shore	7	rs112794226	chr16:1487017-1487260	CCDC154	0.00043547
cg25921418	F	6		BAT3	Promoter_Associated	Island	3;18;46	rs150032928;rs538940951;rs182103503	chr6:31620740-31621158	BAT3;BAT3;BAT3;BAT3	0.000440769
cg15386865	F	5		MAST4	Unclassified_Cell_type_specific	S_Shore	49	rs377195550	chr5:66459035-66459595	MAST4;MAST4	0.000443188
cg04182751	R	22		PMM1	Promoter_Associated	S_Shore	14	rs557586240	chr22:41985525-41986045	PMM1	0.000444921
cg04025701	F	5		RPS14	Unclassified	Island	6	rs111517888	chr5:149828881-149829631	RPS14;RPS14;RPS14;RPS14;RPS14	0.000445801
cg19634573	F	10		FAM53B			49	rs371350124		FAM53B	0.000447062
cg02317848	F	21				N_Shore	0;31;34;41;51	rs75041506;rs539526609;rs552868879;rs192649161;rs150591776	chr21:45138293-45139831		0.000448846
cg07821629	F	7	DMR	AMPH		Island	13;34	rs553502545;rs576744407	chr7:38670439-38671008	AMPH;AMPH	0.000450795
cg14849423	F	19		MIMT1		Island			chr19:57351283-57351995	MIMT1;PEG3;PEG3;ZIM2;PEG3;PEG3;ZIM2;ZIM2	0.000452387
cg03631076	F	16		BANP	Promoter_Associated	Island			chr16:87984401-87985733	BANP;BANP;BANP;BANP	0.000454826
cg15617814	R	11	DMR	NTM		Island			chr11:131780328-131781532	NTM;NTM;NTM;NTM	0.000455754
cg02182308	R	10	DMR		Unclassified_Cell_type_specific	S_Shore	43;35;10	rs529823100;rs181664771;rs567557503	chr10:8077829-8078378		0.000458096
cg23249667	R	6		NFKBIL1	Promoter_Associated		28	rs555489747		NFKBIL1;NFKBIL1;ATP6V1G2;NFKBIL1;ATP6V1G2;NFKBIL1	0.000458549
cg07204550	F	4	DMR	KCNIP4		Island	7;15;19;25;35	rs556199166;rs138344733;rs201122019;rs199807375;rs373008352	chr4:21950085-21950346	KCNIP4	0.000463244
cg07352001	R	10		ZNF32		Island	43	rs111324239	chr10:44143856-44144698	ZNF32;ZNF32	0.000463722
cg17780995	F	17		FTSJ3	Promoter_Associated	S_Shore	45	rs567786986	chr17:61904726-61905184	FTSJ3;PSMC5	0.000465792
cg18337422	R	11		ACAT1	Promoter_Associated	Island			chr11:107992004-107992731	ACAT1	0.000466519
cg25164194	R	18		PIAS2						PIAS2;PIAS2	0.000470605
cg13186301	R	7		ZNF316		Island	41;18	rs115877810;rs548163206	chr7:6676454-6676785	ZNF316	0.000473068
cg16994669	F	8		RNF19A	Unclassified_Cell_type_specific	S_Shelf	12;16	rs560559022;rs190972052	chr8:101321568-101322714	RNF19A	0.000475021
cg23961059	R	19	DMR	ZNF547	Promoter_Associated	Island	44;31	rs376142597;rs201012811	chr19:57874763-57875110	ZNF547;TRAPPC2P1	0.000477434
cg03040746	F	7		ABCF2	Promoter_Associated	Island	4;13;40;42	rs111419502;rs149304903;rs111694512;rs558598726	chr7:150923880-150924536	ABCF2;ABCF2	0.000480847
cg07101909	R	16			Promoter_Associated	S_Shore	13	rs530805802	chr16:3200384-3200619		0.000481731
cg20456465	R	6		KIF25			48;42;35;20;14;7;1	rs55935925;rs200713327;rs73260902;rs370684837;rs561838179;rs202177362;rs199617561		KIF25;KIF25;KIF25	0.000485426
cg20065022	R	6		SLC39A7	Unclassified	Island	10	rs117878435	chr6:33167885-33168715	SLC39A7;SLC39A7;RXRB	0.000486528
cg02750234	R	17		NF1		S_Shore			chr17:29421595-29422067	NF1;NF1;NF1	0.000487397
cg19921271	F	22		LMF2	Promoter_Associated	Island	6;36;48;49	rs73891260;rs73891261;rs553185573;rs190231246	chr22:50946353-50947010	LMF2;NCAPH2;NCAPH2	0.000488137
cg21131339	R	12				Island	30;23	rs574655778;rs28397122	chr12:123848617-123849919		0.000488933
cg18894371	R	18		NDUFV2-AS1	Promoter_Associated	Island	4	rs553936222	chr18:9136088-9137594	NDUFV2-AS1;NDUFV2-AS1;ANKRD12;ANKRD12;ANKRD12	0.000489406
cg10128037	F	13		SPACA7			15	rs7334061		SPACA7	0.000490133
cg08877624	F	8		CHRAC1	Promoter_Associated	Island	0;1;33;49;50	rs574757405;rs2231520;rs563977405;rs575848973;rs545948809	chr8:141520869-141522460	CHRAC1;CHRAC1;CHRAC1	0.000491511
cg07309513	F	1		EXO5			0;1;29	rs150517350;rs35095317;rs552857378		EXO5	0.000492501
cg03505583	F	3		BCL6		N_Shore	43	rs564152686	chr3:187461974-187462197	BCL6	0.000493389
cg27000368	R	6		TRIM10			31;15;14;1	rs2517647;rs534260019;rs146382928;rs139417693		TRIM10;TRIM10	0.000493463
cg06028665	R	20					12;9;1	rs530507078;rs552549046;rs114809215			0.000493476
cg04631281	R	17		MIR212	Unclassified	Island	51;31;12;7	rs576507886;rs535821082;rs201666920;rs555912032	chr17:1952919-1962328	MIR212;MIR132	0.000496438
cg14823865	R	17		LRRC59	Unclassified	S_Shore			chr17:48474516-48475047	LRRC59	0.000496985
cg08124804	R	16		ORC6L	Promoter_Associated	Island	41;25	rs369655552;rs79904644	chr16:46722564-46724107	ORC6L;VPS35	0.000498502
cg23097155	R	12		FBRSL1		Island			chr12:133065843-133066393	FBRSL1	0.000500083
cg06593906	F	7		COG5			2;23;33	rs532763259;rs191413633;rs147231707		COG5;COG5;COG5	0.000500913
cg04792813	F	14		CCDC85C		Island			chr14:100069475-100071813	CCDC85C	0.000504959
cg06498153	F	6		TFEB		Island	0;10;29	rs572741066;rs535468411;rs192872525	chr6:41701881-41703481	TFEB;TFEB;TFEB;TFEB;TFEB;TFEB	0.000506119
cg20506184	R	10	CDMR	SFMBT2		Island	33;31;23;2	rs139411272;rs77785437;rs528116931;rs182587081	chr10:7449376-7455339	SFMBT2;SFMBT2	0.000507525
cg07699771	F	8				S_Shelf	7;18;42;51	rs55945870;rs59834550;rs565456393;rs527855302	chr8:1150825-1151237		0.000508238
cg13290476	F	15					28	rs113154257			0.000513427
cg10202714	F	16		ACSF3		N_Shelf	1;10;20;24;28	rs554841849;rs573169332;rs540522452;rs534877997;rs117009118	chr16:89186198-89186551	ACSF3;ACSF3;ACSF3	0.000513807
cg17808637	F	17		NLRP1			0;28;38	rs551349608;rs182752748;rs145383615		NLRP1;NLRP1;NLRP1;NLRP1;NLRP1	0.000519149
cg11570367	F	13	RDMR	RASA3		N_Shore	11;14;51	rs140914933;rs150272401;rs529281439	chr13:114897358-114898516	RASA3	0.000521912
cg00877401	R	10		MRPL43	Promoter_Associated	Island	27	rs143218652	chr10:102746533-102747501	MRPL43;C10orf2;C10orf2;MRPL43;MRPL43;C10orf2;MRPL43;C10orf2	0.00052562
cg20481816	R	11		PSMC3	Promoter_Associated	Island	40;7	rs559987853;rs531985677	chr11:47447704-47448257	PSMC3	0.000528219
cg21875655	R	6					28;12	rs572935687;rs540365091			0.00052981
cg11071397	R	17		GRB2	Promoter_Associated	Island	46;4	rs61764585;rs189814232	chr17:73401217-73401988	GRB2;GRB2	0.0005302
cg01920829	F	2		CDK5R2	Unclassified	Island	51	rs368889776	chr2:219824151-219825864	CDK5R2	0.000532996
cg15803050	R	13	DMR			Island	6	rs527820859	chr13:53174028-53174674		0.000534123
cg00016538	R	16					49;30	rs2238429;rs541091135			0.00053603
cg21656801	F	7	CDMR	DLX6AS			17;25	rs554847008;rs13247031		DLX6AS	0.000537707
cg03953157	R	22		FAM118A	NonGene_Associated	Island	14	rs148530837	chr22:45705511-45706616	FAM118A;FAM118A	0.000537824
cg14888846	R	17		MIR423	Promoter_Associated	Island	51;50;30;11	rs201491188;rs200235259;rs552423690;rs75424180	chr17:28443746-28444011	MIR423;CCDC55	0.000540044
cg14372037	F	4		SORCS2			24;31;45;46	rs562366981;rs533022683;rs114541849;rs189503698		SORCS2	0.000541451
cg27306382	R	3		LAMB2	Promoter_Associated	S_Shore			chr3:49157768-49158463	LAMB2;USP19	0.000541601
cg11056224	R	13			Unclassified_Cell_type_specific	S_Shore	27;10	rs375908610;rs556347413	chr13:24553676-24554007		0.00054167
cg25990647	F	8		OPRK1		Island	24	rs200193637	chr8:54163303-54164443	OPRK1;OPRK1	0.000542041
cg04754720	R	19		GATAD2A			33;13	rs543352784;rs563018224		GATAD2A;GATAD2A	0.000543678
cg19951269	R	11					44;38;25;15	rs557424086;rs569929324;rs61732901;rs555221631			0.000545257
cg10518439	R	11	CDMR	OPCML	Unclassified	N_Shelf	45;38;7;1	rs534414084;rs143830357;rs147256697;rs538232374	chr11:132951692-132952260	OPCML	0.000547305
cg02054619	F	10		C10orf79	Promoter_Associated	Island	1	rs10883986	chr10:105991899-105992248	C10orf79	0.000547347
cg00962991	R	7			Unclassified		49	rs570541306			0.000548222
cg04669077	F	11		CDK2AP2	Promoter_Associated	Island	22	rs548919363	chr11:67275067-67276431	CDK2AP2	0.000550727
cg05311388	R	7		SCIN		Island			chr7:12610165-12610834	SCIN	0.000550859
cg02008608	R	11		C11orf98	Promoter_Associated	N_Shore	4	rs565177597	chr11:62432319-62433417	C11orf98;C11orf98;LBHD1;METTL12;SNORA57	0.000551477
cg12351660	R	10		PLAU	Promoter_Associated	Island	44;30;2	rs139131357;rs565514556;rs539278940	chr10:75670696-75671379	PLAU;C10orf55;PLAU	0.000552834
cg08072574	F	19		AP2A1	Promoter_Associated	Island	40	rs191997313	chr19:50269632-50270505	AP2A1;AP2A1	0.000554112
cg10471609	F	4		MMAA	Promoter_Associated	Island	1;25;49	rs544550883;rs564420424;rs533048620	chr4:146540053-146540656	MMAA	0.00055412
cg26528541	F	5		SH3PXD2B	Unclassified	S_Shore			chr5:171881182-171881547	SH3PXD2B	0.000555146
cg02489438	R	19			Unclassified_Cell_type_specific	Island			chr19:3721464-3721788		0.000557376
cg16574643	R	5		TERT		Island	8	rs529179931	chr5:1253737-1253951	TERT;TERT	0.000560088
cg01555403	R	9		ZNF484	Promoter_Associated		51;29;22;7;4;1	rs532610725;rs184832931;rs559878063;rs10992504;rs189161545;rs571557427		ZNF484;ZNF484;ZNF484;ZNF484;ZNF484	0.000560577
cg12481425	R	4					51;39;18;13	rs183342598;rs539412239;rs549405479;rs73084315			0.00056169
cg17428789	F	1					35;36	rs145012475;rs149076387			0.000562773
cg04337651	F	2		ASB1		S_Shore	1;17;35	rs539137731;rs549852974;rs571084250	chr2:239344401-239344627	ASB1	0.000564551
cg22502944	F	4		LOC389247	Promoter_Associated	Island	3;7;16;24;38;48	rs546794630;rs566797050;rs112158727;rs552487186;rs571203416;rs536697064	chr4:184425262-184427628	LOC389247;ING2;ING2	0.000566353
cg15425276	R	14		ACTN1		S_Shore	31;19;1	rs535198159;rs553627673;rs41285480	chr14:69341427-69341820	ACTN1;ACTN1;ACTN1	0.000566487
cg08496452	F	10		TTC18	Promoter_Associated	Island			chr10:75118205-75118679	TTC18	0.000567581
cg20476223	R	20		SOX18	Unclassified_Cell_type_specific	N_Shore	27	rs534272797	chr20:62681074-62681332	SOX18	0.000573584
cg01460882	R	12		FAM60A	Promoter_Associated	Island	33;14	rs112255069;rs117069862	chr12:31476717-31479466	FAM60A;FAM60A;FAM60A	0.000574652
cg01784614	F	5		CARD6			1;37	rs556120752;rs146295601		CARD6	0.000575829
cg01304278	R	14		GLRX5		S_Shore	49;17;9	rs7158611;rs182664765;rs185798305	chr14:96000676-96001865	GLRX5;SNHG10;SNHG10	0.000578852
cg17548735	F	6		APOBEC2			49	rs200026110		APOBEC2;APOBEC2	0.000581103
cg24127125	R	15		CRTC3-AS1			42;36;21	rs557920556;rs76875199;rs111321965		CRTC3-AS1	0.000582426
cg02594410	R	6				Island	25;6	rs539642125;rs556856627	chr6:108436109-108436522		0.000584223
cg18704768	R	2		MAP2	Unclassified_Cell_type_specific	Island			chr2:210288413-210288798	MAP2	0.000585694
cg12841881	F	16		ATP6V0C	Promoter_Associated	Island	4;45	rs532947385;rs540551111	chr16:2563430-2564903	ATP6V0C;ATP6V0C	0.000586441
cg24951286	R	5	RDMR	PCDHB15		N_Shore	42;36	rs377042821;rs77130508	chr5:140626444-140627373	PCDHB15	0.000587619
cg03900798	R	3		NCBP2		N_Shore	40;7	rs566827074;rs527714589	chr3:196668695-196670054	NCBP2;NCBP2	0.000590325
cg07491203	R	7		INSIG1	Promoter_Associated	Island	27;26;15;1	rs534268757;rs28362651;rs532177862;rs547394206	chr7:155088705-155090212	INSIG1;INSIG1;INSIG1	0.000591148
cg14176132	R	2	DMR	CHCHD5	Promoter_Associated	Island	24	rs181931966	chr2:113341684-113342453	CHCHD5	0.000595321
cg15645079	F	20		FASTKD5	Promoter_Associated	Island	45	rs575338244	chr20:3140295-3140570	FASTKD5;UBOX5;UBOX5	0.000601146
cg00303450	F	2				N_Shore	40;50	rs541713008;rs113157103	chr2:191272484-191273671		0.000604289
cg20936172	F	8					0;1;14;29;30;33;44	rs567026083;rs534390654;rs185543288;rs567944937;rs150963669;rs556492907;rs79852542			0.000604541
cg15778071	R	12		MVK			33;10;1	rs72648011;rs546742899;rs561887998		MVK;MVK;MVK	0.000605829
cg01068006	R	1		PEX14	Promoter_Associated	N_Shore	51;2	rs115474604;rs182683299	chr1:10534918-10535172	PEX14	0.000606963
cg11367048	F	11		HMBS		S_Shelf			chr11:118955574-118955832	HMBS;HMBS;HMBS;HMBS	0.000608838
cg06345952	F	16		FAM57B		Island	20	rs544689217	chr16:30042307-30042612	FAM57B	0.000610327
cg22067914	R	18		TWSG1	Promoter_Associated	Island	10	rs541484067	chr18:9334778-9335359	TWSG1;TWSG1	0.000613168
cg22854771	F	1					0;12;16;43	rs533789808;rs558191340;rs570255446;rs146478926			0.000614188
cg09034264	F	3				S_Shelf	0;1;23;24	rs546634905;rs568079222;rs4518076;rs117790059	chr3:126398076-126398365		0.000614553
cg26197037	R	22		MPPED1		Island			chr22:43830899-43831162	MPPED1	0.000615192
cg27624212	F	21		TIAM1						TIAM1	0.000615804
cg00094095	F	1		SNRPE		S_Shelf	0;19;25;28;29;48	rs534166795;rs6421775;rs566792064;rs187901154;rs537862803;rs555641064	chr1:203830507-203830901	SNRPE	0.000617771
cg25104716	R	18				Island	1	rs567651936	chr18:45934453-45937265		0.000618205
cg18337826	R	14		C14orf4	Promoter_Associated	Island			chr14:77491938-77495276	C14orf4	0.000618464
cg00357532	R	2		NCKAP1	Unclassified	S_Shore	51	rs544860741	chr2:183902402-183903625	NCKAP1;NCKAP1	0.000619141
cg25122841	F	14		SDR39U1	Promoter_Associated	Island	13;34;44	rs12897925;rs567075113;rs532726922	chr14:24911411-24912119	SDR39U1	0.000619632
cg06587659	F	19					10;11	rs200928265;rs139380606			0.000623376
cg13771797	F	17		INCA1	Promoter_Associated	Island	1	rs116890733	chr17:4900357-4901798	INCA1;INCA1;KIF1C;INCA1;INCA1	0.000624354
cg15326742	F	17		ACE			0	rs150466411		ACE	0.000626375
cg23206851	R	7	RDMR	HOXA2		N_Shore	50;11	rs148114803;rs56932663	chr7:27143181-27143479	HOXA2	0.000626797
cg26195829	R	14	RDMR			N_Shore			chr14:61123613-61124613		0.000627714
cg04692924	F	1		DUSP12	Promoter_Associated	Island	22	rs567214261	chr1:161719414-161720076	DUSP12	0.000628882
cg23055884	R	17		ALOX12	Gene_Associated		50;24;23	rs113417479;rs143493293;rs1042357		ALOX12;ALOX12-AS1	0.000628906
cg25991631	R	8					50;45;43;37;36;33;26;20;15;2	rs182350267;rs73670719;rs76122861;rs77604293;rs537091438;rs557021781;rs80063884;rs57729			0.000629977
cg18234145	F	12		LGR5		Island	1	rs527854331	chr12:71833192-71834389	LGR5;LGR5	0.000632864
cg25669164	R	14		GMFB	Promoter_Associated	S_Shore	38	rs564093504	chr14:54955388-54955831	GMFB	0.000634318
cg19926776	R	19		UBA52	Promoter_Associated	Island	44;39;28;15;3	rs534884486;rs41292105;rs568656093;rs57151456;rs557695554	chr19:18682374-18683034	UBA52;UBA52;UBA52	0.000634787
cg00309650	F	4	RDMR	HSD17B11	Promoter_Associated		13	rs554747378		HSD17B11	0.000639477
cg05711284	F	16		RFWD3		N_Shelf	0;19	rs74613721;rs184178765	chr16:74700305-74701005	RFWD3	0.000640288
cg20296800	F	17		PEMT			1;15;50;51	rs140577760;rs186836337;rs371685387;rs729975		PEMT;PEMT;PEMT;PEMT;PEMT	0.000641768
cg01255913	R	5		TSPAN17	Unclassified	Island	22;8;2	rs542550926;rs560730498;rs572991791	chr5:176074138-176074623	TSPAN17;TSPAN17;TSPAN17;TSPAN17;TSPAN17;TSPAN17	0.000642683
cg01553063	F	11		RASSF7	Promoter_Associated	Island	11;51	rs530018271;rs573337720	chr11:560382-561397	RASSF7;RASSF7;RASSF7;C11orf35;C11orf35	0.000646302
cg25526759	F	17		GP1BA			1	rs561538792		GP1BA	0.000648513
cg04812049	R	3	DMR	NLGN1		Island	43;42;42;9	rs78479930;rs9838051;rs67181240;rs367766372	chr3:173115404-173115775	NLGN1	0.000649812
cg23048660	R	19		ZNF180	Promoter_Associated	Island	37;18;7	rs141862948;rs189793381;rs561342558	chr19:45004129-45004846	ZNF180	0.000653743
cg05371064	R	6		MAN1A1	Promoter_Associated	Island			chr6:119669589-119671424	MAN1A1	0.00065411
cg13948430	F	2				Island	36;38;47;50	rs112292118;rs367938986;rs7559926;rs547175458	chr2:132152766-132153044		0.00065429
cg14731044	R	11		E2F8		N_Shelf	43;24	rs568955346;rs60143450	chr11:19261912-19262156	E2F8	0.000655579
cg24163194	F	7		MAD1L1		N_Shore	1;12;43	rs549381846;rs562898116;rs530823606	chr7:2185771-2186205	MAD1L1;MAD1L1;MAD1L1;MAD1L1;MAD1L1	0.000658496
cg10192527	F	12		SETD1B	Gene_Associated_Cell_type_specific	Island	26	rs61743641	chr12:122265374-122265954	SETD1B	0.000660218
cg09325291	F	16		NME3	Promoter_Associated	Island	6;38;44;51	rs564598607;rs533347854;rs528331344;rs546907422	chr16:1820311-1823954	NME3;EME2	0.000660756
cg04941728	R	16		RHOT2	Promoter_Associated	Island	6;1	rs371123366;rs145507268	chr16:717931-719064	RHOT2	0.000660772
cg11607742	F	19		PSMD8		S_Shelf	32	rs190966867	chr19:38865263-38865733	PSMD8	0.000660846
cg10485774	F	3		ZNF717	Promoter_Associated_Cell_type_specific	S_Shore	2;8;9;18;23;29;32;35;46;48;51	rs74663193;rs59646614;rs199949308;rs74468227;rs77908467;rs531360694;rs543539824;rs75022	chr3:75834254-75834761	ZNF717;ZNF717;ZNF717;ZNF717	0.000662141
cg24244118	F	19		TMEM38A	Promoter_Associated	Island	34;51	rs62116931;rs28364716	chr19:16770636-16772632	TMEM38A;SMIM7;SMIM7;SMIM7;SMIM7	0.000665037
cg08058894	F	20	CDMR	TOX2		Island	24;50	rs145219045;rs577331417	chr20:42543097-42545137	TOX2;TOX2;TOX2	0.000665172
cg01630479	R	22		MIR1306	Gene_Associated	N_Shore	51	rs537966483	chr22:20073363-20073931	MIR1306;DGCR8	0.000666777
cg02724355	R	8		TSNARE1			50;23;6;1	rs187839741;rs4976970;rs4976952;rs531459410		TSNARE1	0.000668851
cg01289240	R	20					12;2	rs564262694;rs190421683			0.000668953
cg05028089	F	10		RPS24	Promoter_Associated	N_Shore	14	rs531463766	chr10:79793494-79793952	RPS24;RPS24;RPS24;RPS24;RPS24;RPS24	0.000670759
cg16851265	R	10		CACUL1	Promoter_Associated	Island	50;43	rs572111340;rs534381381	chr10:120513949-120515108	CACUL1;CACUL1	0.000670907
cg11940773	F	11		MARK2	Promoter_Associated	Island	1;31	rs556457659;rs376372604	chr11:63606114-63607474	MARK2;MARK2;MARK2;MARK2;MARK2;MARK2;MARK2;MARK2	0.000672589
cg05487748	F	5					0;25;34;45	rs145157495;rs560982741;rs141200700;rs190072412			0.000674415
cg16260274	R	17		DUSP14	Promoter_Associated	Island	35;33;29	rs556354598;rs576186561;rs542159740	chr17:35849290-35850483	DUSP14	0.000675299
cg19432780	R	15		SV2B			29;2	rs571577611;rs573427047		SV2B;SV2B	0.000676217
cg00735315	R	8		CYHR1	Promoter_Associated	Island	6	rs545954795	chr8:145690605-145692505	CYHR1;CYHR1;KIFC2;CYHR1	0.000677327
cg23687258	R	6			Unclassified	Island	30;17	rs189623408;rs533008287	chr6:106808487-106809171		0.000680085
cg19809115	F	6					15	rs565852413			0.000680835
cg12729357	F	14		ALKBH1	Promoter_Associated	Island	0;8;11;24;26;35	rs536615652;rs553540850;rs201625168;rs199550172;rs148907079;rs199732122	chr14:78174054-78174550	ALKBH1;SLIRP;SLIRP;SLIRP;SLIRP	0.000681544
cg10847634	F	7		NRF1	Promoter_Associated	Island	33	rs144860579	chr7:129251237-129252441	NRF1;NRF1;NRF1	0.000684789
cg14222842	F	16		XPO6			1	rs191509849		XPO6;XPO6	0.000689694
cg04779999	F	13		FAM48A	Promoter_Associated	Island	33;35	rs540430749;rs184947372	chr13:37633395-37633966	FAM48A;FAM48A	0.000690381
cg21587472	R	19				N_Shelf	8;2	rs139713352;rs183509335	chr19:11708277-11708683		0.000690606
cg16246573	R	2		CAPN10		S_Shore	28;1	rs140653709;rs138432988	chr2:241529962-241530345	CAPN10;CAPN10;CAPN10;CAPN10	0.00069251
cg17120186	F	12					0;24;25	rs571446625;rs376670730;rs79704623			0.000695673
cg16709901	R	4		RNF4	Promoter_Associated	Island			chr4:2470219-2471728	RNF4	0.000697908
cg03866835	R	16		FAM65A	Unclassified	Island			chr16:67562575-67563390	FAM65A	0.000698236
cg18333152	F	14		THTPA	Promoter_Associated	Island	36	rs28403575	chr14:24025006-24025577	THTPA;THTPA;THTPA;THTPA;THTPA	0.000699855
cg02620335	R	17					38;1	rs530981735;rs11650681			0.000701942
cg23557809	F	11					12;42	rs191742136;rs535484011			0.000704815
cg16422731	F	5					1	rs558311880			0.000706139
cg08902766	R	16				N_Shelf	35;22	rs563749862;rs372559366	chr16:1449295-1449545		0.000707037
cg10824491	F	17		SDF2	Promoter_Associated	Island	13	rs190147576	chr17:26988721-26989391	SDF2;SUPT6H	0.000707586
cg16390570	R	7		PLOD3	Promoter_Associated	Island	44	rs571213061	chr7:100860297-100861029	PLOD3;PLOD3;ZNHIT1	0.000707717
cg07384136	R	5				S_Shelf	45;17;2	rs7703616;rs75062372;rs149312795	chr5:1111396-1112388		0.000708815
cg01683030	R	2		MTA3			26;15	rs568274753;rs533769330		MTA3	0.000709564
cg00221969	R	16		NME4	Promoter_Associated	Island	49	rs7190051	chr16:447160-447649	NME4	0.000711346
cg13489958	R	1		SNORD76	Promoter_Associated	Island	39	rs534725244	chr1:173837172-173837917	SNORD76;SNORD74;SNORD75;GAS5;ZBTB37;ZBTB37	0.000711656
cg23950473	F	5		KIF4B			22;28	rs113984962;rs556383319		KIF4B;KIF4B	0.000715735
cg19879483	R	8					28	rs2976340			0.000718442
cg19042949	R	5				N_Shore	28;2;1	rs137903968;rs560922317;rs529827575	chr5:172655840-172656202		0.000719696
cg13561879	R	8		UNC5D		Island	23	rs76478694	chr8:35092679-35093559	UNC5D	0.000722892
cg18070676	R	14		FLRT2		Island	48;14	rs564632280;rs114770747	chr14:85997468-85998637	FLRT2	0.000723598
cg10516317	R	17		ULK2		N_Shelf	12;2;1	rs112740469;rs553213331;rs139399172	chr17:19770306-19771508	ULK2;ULK2	0.000724963
cg06972019	F	1	DMR	ENO1		N_Shore	28	rs540172601	chr1:8938098-8939409	ENO1	0.000725904
cg07139265	F	5	DMR	ROPN1L	Promoter_Associated	Island	17;30	rs566292292;rs370906334	chr5:10441605-10442512	ROPN1L;ROPN1L	0.000727944
cg02644686	F	4		PDGFRA	Unclassified	N_Shore	19	rs552067951	chr4:55096185-55100331	PDGFRA	0.000728547
cg26744332	F	19		RAB11B		S_Shore	10;17;31;48	rs570758931;rs533242991;rs549896988;rs569929034	chr19:8468304-8468944	RAB11B	0.000734034
cg26853640	R	19		SPRED3		S_Shore			chr19:38876614-38878950	SPRED3;SPRED3;GGN	0.000735378
cg27082486	F	16	DMR				1;8;44	rs551870129;rs565792551;rs534414350			0.000736094
cg26574964	R	11		SIDT2	Promoter_Associated	Island	13	rs569011607	chr11:117049399-117050234	SIDT2	0.000736755
cg16866485	R	7		SDK1			21;20	rs116295588;rs138154031		SDK1;SDK1	0.000736815
cg13977581	R	6					47;2	rs527924725;rs368133356			0.000736948
cg14615192	F	6		FOXP4		S_Shore	0;4	rs189035379;rs138928561	chr6:41561221-41561473	FOXP4;FOXP4;FOXP4	0.00073702
cg17837485	F	19		NR2C2AP	Promoter_Associated	Island	14	rs538543544	chr19:19314137-19314416	NR2C2AP	0.000740369
cg19701540	R	10		NKX6-2	Unclassified_Cell_type_specific	Island	50;11	rs544347926;rs12243230	chr10:134597357-134602649	NKX6-2	0.000744871
cg22413205	F	8		PDP1	Promoter_Associated	Island	18	rs531569833	chr8:94928518-94930124	PDP1;MIR378D2;PDP1;PDP1;PDP1	0.000745422
cg22925115	F	3		ACAD9	Unclassified	S_Shore	7;27	rs530705306;rs150464422	chr3:128598176-128598703	ACAD9	0.000748562
cg06331899	F	17		HRNBP3			0;5;24;33	rs563187855;rs28449390;rs546919180;rs571480057		HRNBP3	0.000751582
cg23537959	R	5	DMR	RNF180		Island	42;29;5	rs564899546;rs527261344;rs572512403	chr5:63461448-63462106	RNF180;RNF180	0.000752686
cg06370133	F	2			Unclassified_Cell_type_specific	Island	29;37;50	rs560384683;rs573819024;rs376005828	chr2:113914681-113915396		0.000753444
cg15847565	R	4		C4orf36	Unclassified	Island	14	rs534498937	chr4:87813172-87813718	C4orf36;C4orf36	0.000753646
cg19918348	F	20					34;42;43	rs140829836;rs577176654;rs605963			0.00076047
cg06186301	R	13	DMR	GPC5	Unclassified	N_Shore	31	rs569754046	chr13:92051153-92051716	GPC5	0.000761137
cg00887258	R	18		ALPK2						ALPK2	0.000761556
cg23226129	R	20		EMILIN3		Island	13	rs368818279	chr20:39994545-39995810	EMILIN3	0.000762731
cg09512322	R	16		ZNF668		Island	1	rs567652769	chr16:31084343-31086048	ZNF668;ZNF646	0.000763018
cg09717923	R	16				Island	46;25;20;10	rs111326899;rs534029090;rs553806362;rs573939400	chr16:1440474-1440689		0.000763502
cg13714570	R	8		KCNK9			1	rs539963104		KCNK9	0.000767989
cg21991536	F	20		NOL4L			9;10	rs560217364;rs527568601		NOL4L;NOL4L	0.000770181
cg26309060	F	21		PCNT	Gene_Associated		1;2	rs572539780;rs533522591		PCNT	0.000770268
cg10129997	R	6		BRD2		Island	43;41;40	rs184138598;rs375220662;rs113019491	chr6:32939275-32940954	BRD2;BRD2	0.000770619
cg03723227	R	8		ST3GAL1			41;32;19;18	rs6993461;rs562146308;rs529331580;rs547808188		ST3GAL1;ST3GAL1	0.000771461
cg03530740	R	19		TCF3		Island	22;9	rs537458342;rs143086577	chr19:1619170-1619447	TCF3;TCF3	0.00077339
cg04706404	R	1		NFIA		N_Shore	41;27	rs541372781;rs559655219	chr1:61548753-61549564	NFIA;NFIA;NFIA;NFIA	0.0007739
cg20029156	R	6		BAT3		N_Shelf	32;25	rs570618934;rs191930337	chr6:31619856-31620525	BAT3;BAT3;BAT3;BAT3	0.000774046
cg24880821	R	2		TIGD1	Promoter_Associated	S_Shore	10;9;2	rs185342712;rs553029763;rs573099907	chr2:233415005-233415811	TIGD1;EIF4E2	0.000775272
cg24758426	R	20		C20orf195		Island	31;2	rs559456308;rs529747680	chr20:62185073-62185572	C20orf195	0.000776932
cg26467269	R	11		LRP5		Island	30;19;1	rs577932894;rs545636414;rs191125304	chr11:68178918-68179162	LRP5	0.00077809
cg01049674	F	19		SPTBN4	Unclassified_Cell_type_specific	N_Shore	27	rs570500591	chr19:41073494-41074151	SPTBN4	0.000779705
cg19568834	F	20		CPNE1	Promoter_Associated	Island			chr20:34252556-34252927	CPNE1;CPNE1;RBM12;CPNE1;CPNE1;CPNE1;RBM12;CPNE1;CPNE1	0.000780076
cg04028604	F	15		MIR548H4		S_Shore	51	rs571607386	chr15:69366321-69366796	MIR548H4	0.000781536
cg25145715	R	6	RDMR	BAT3	Promoter_Associated	Island	22	rs551310942	chr6:31619856-31620525	BAT3;BAT3;BAT3;BAT3	0.000785737
cg22316649	R	9		PPP2R4	Gene_Associated_Cell_type_specific					PPP2R4;PPP2R4;PPP2R4;PPP2R4;PPP2R4;PPP2R4	0.000786066
cg19221500	F	21		ITGB2	Unclassified_Cell_type_specific	S_Shelf	1;16;21;32;34	rs142476743;rs61747606;rs201703437;rs191487739;rs148306562	chr21:46306508-46306795	ITGB2;ITGB2	0.000787977
cg25131453	R	5		WDR36	Promoter_Associated	Island	34	rs201380423	chr5:110427777-110428270	WDR36	0.000789515
cg26503018	R	7		SGCE	Promoter_Associated	Island	45;13;11	rs562397388;rs76898120;rs193148665	chr7:94284858-94286527	SGCE;PEG10;SGCE;PEG10;SGCE	0.000790722
cg20110633	F	19		LYPD5	Unclassified_Cell_type_specific	Island	4;22	rs147971209;rs186873619	chr19:44302665-44303176	LYPD5;LYPD5	0.000792129
cg04097923	R	17					40;29;28	rs8064385;rs563284740;rs532221424			0.000792789
cg19779076	F	17		ALOX15		Island	7;23;28;38	rs11568076;rs529810505;rs546416784;rs8182325	chr17:4542715-4544934	ALOX15	0.000793188
cg08301597	F	12		NDUFA12	Promoter_Associated	Island	20;28;35	rs539831042;rs556533151;rs185991932	chr12:95397382-95397611	NDUFA12	0.00079365
cg11209878	R	17		TBC1D16		S_Shore	39	rs572662944	chr17:77951845-77952291	TBC1D16	0.00079366
cg00867080	R	14		NUDT14	Unclassified	N_Shore	18	rs587672136	chr14:105647469-105647827	NUDT14	0.0007937
cg12534777	R	6			Promoter_Associated	Island	45;30;20;15	rs561599884;rs530431057;rs12209773;rs566955402	chr6:3063811-3064553		0.000794459
cg17078427	R	3	DMR	CLDN11	Unclassified	Island			chr3:170136242-170137886	CLDN11	0.00079475
cg07217630	F	13		DIAPH3	Unclassified	Island	6;39	rs538838139;rs557176826	chr13:60737660-60738285	DIAPH3;DIAPH3	0.000797924
cg07160574	F	6	RDMR	SCAND3	Promoter_Associated	S_Shore	40	rs371204025	chr6:28554863-28555124	SCAND3	0.00079845
cg18542546	F	7		MAD1L1		S_Shelf	1;16;48	rs559906182;rs148318726;rs542338199	chr7:1978698-1978934	MAD1L1;MAD1L1;MAD1L1	0.000799797
cg22079684	F	19		ZNF416	Unclassified	Island	1;16;36	rs529866915;rs546725681;rs560056465	chr19:58089801-58090524	ZNF416;ZNF416	0.000802665
cg17888105	F	15		CDAN1			49;50;51	rs61747153;rs61742992;rs139202766		CDAN1;CDAN1	0.000803761
cg16747999	R	8		ESRP1		N_Shore			chr8:95653898-95654733	ESRP1;ESRP1;ESRP1;ESRP1;ESRP1	0.000805936
cg22269969	R	8					35;33;2;1	rs193012452;rs184520568;rs550364558;rs570359357			0.000809482
cg02839202	R	11		FAM168A			2	rs140634395		FAM168A	0.00081107
cg25890640	F	11	DMR	CPT1A	Unclassified	N_Shore	1	rs190340083	chr11:68611250-68611807	CPT1A;CPT1A	0.000811717
cg00567132	R	22		CENPM	Promoter_Associated		26;11	rs113605045;rs144097124		CENPM;CENPM;CENPM	0.000812211
cg02991513	R	14		TTC7B			26	rs555373028		TTC7B	0.000812714
cg15828085	F	19		CCNE1	Promoter_Associated	Island	4	rs150891095	chr19:30302295-30302510	CCNE1;CCNE1	0.000812848
cg03485316	F	20		LSM14B		Island	12	rs546338632	chr20:60696561-60698342	LSM14B	0.000820027
cg25333602	R	17		LOC146880		S_Shore	45;1	rs573109638;rs538298331	chr17:62774366-62777797	LOC146880;LOC146880	0.000822162
cg05744193	F	2		ORC2	Promoter_Associated	Island			chr2:201828015-201828514	ORC2;ORC2	0.000824033
cg04207549	F	17		RTN4RL1	Unclassified_Cell_type_specific	Island	0;35	rs575501373;rs563695818	chr17:1839989-1841209	RTN4RL1	0.00082412
cg26887302	R	17		ERAL1	Promoter_Associated	Island	33	rs564472596	chr17:27181979-27182319	ERAL1	0.000825439
cg26253258	F	20		LSM14B	Promoter_Associated	Island	13;14;40	rs564164704;rs528087211;rs148560014	chr20:60696561-60698342	LSM14B	0.000825519
cg26652302	F	19		C19orf24	Promoter_Associated	Island	6;38	rs141281736;rs190719420	chr19:1274469-1276358	C19orf24	0.000827325
cg21534623	F	1		JAK1	Promoter_Associated	Island			chr1:65431455-65432614	JAK1	0.000833065
cg22535089	R	13		TMCO3		N_Shore	43;27;18	rs189937129;rs181095745;rs73575607	chr13:114185709-114186062	TMCO3	0.000835065
cg27360593	F	6		EYS			0;3;13;14;18;19;21;23;24;36;48	rs146481334;rs569193892;rs533379726;rs551678869;rs566996622;rs533997502;rs555736971;rs1		EYS	0.000839639
cg00816177	R	16	RDMR	KATNB1	Promoter_Associated	S_Shore			chr16:57768817-57769100	KATNB1	0.000842209
cg15215114	F	17		C17orf61	Promoter_Associated	Island	4;5;14;46;49	rs535560434;rs557053275;rs149274787;rs369736938;rs557990805	chr17:7307206-7308626	C17orf61	0.000842564
cg21941374	F	3		GTF2E1	NonGene_Associated		6;12	rs541901312;rs556908697		GTF2E1;RABL3	0.000843858
cg08642613	F	5		CPLX2		N_Shore	11	rs2443543	chr5:175223609-175224679	CPLX2	0.000845511
cg04409618	R	4		CTBP1		Island	48;33;4	rs1250116;rs139447720;rs1250115	chr4:1224451-1224728	CTBP1;CTBP1	0.000846272
cg21314662	R	2		TTC15		S_Shore			chr2:3391402-3392500	TTC15	0.000846914
cg27662204	R	7				S_Shore	40	rs542237271	chr7:102256802-102257489		0.000847761
cg26491461	R	1		NEGR1	Promoter_Associated	N_Shore	38	rs560279781	chr1:72748471-72749736	NEGR1	0.000847803
cg19202384	R	17		PYCR1		N_Shore	13;1	rs2272031;rs541784191	chr17:79894668-79895533	PYCR1;PYCR1	0.000848804
cg25211927	R	20									0.000850842
cg04049556	F	2		MPHOSPH10	Promoter_Associated	Island	1;35	rs573038992;rs534060643	chr2:71357187-71357952	MPHOSPH10;MPHOSPH10;MCEE	0.000851676
cg05041511	R	7		CREB3L2			33;16	rs529348436;rs542052134		CREB3L2	0.000852343
cg11700630	R	17				S_Shelf	28;2	rs557104437;rs181303329	chr17:73851260-73852222		0.000853198
cg09255844	R	2		LPIN1			41;1	rs13418215;rs569085937		LPIN1;LPIN1;LPIN1	0.000857164
cg07012578	F	11		PTPRJ			0;10	rs141696977;rs558380359		PTPRJ	0.000857257
cg20938555	F	17		GEMIN4		N_Shore	0	rs141582972	chr17:655026-656707	GEMIN4	0.000857386
cg12564291	R	17		LIG3	Promoter_Associated	Island	20;4	rs575943626;rs535108329	chr17:33307352-33308246	LIG3;LIG3	0.000857642
cg25854303	F	3		SYNPR		Island	13	rs72878302	chr3:63263989-63264205	SYNPR;SYNPR	0.000858525
cg11592619	R	2		FAM132B	Unclassified_Cell_type_specific	Island	5;3	rs527492499;rs548957687	chr2:239067512-239068028	FAM132B	0.000859057
cg05059307	F	1	RDMR	SDE2	Promoter_Associated	Island	22;30	rs556829616;rs575145395	chr1:226186803-226187336	SDE2	0.000859865
cg26975499	R	14	DMR	ESRRB		S_Shore	25;9	rs74069832;rs34442172	chr14:76842506-76843846	ESRRB	0.000860784
cg13041269	R	5		SQSTM1		S_Shore	49	rs541880126	chr5:179247784-179248711	SQSTM1;SQSTM1;SQSTM1	0.000861263
cg18536308	F	17					23;43;50	rs553821051;rs144165228;rs542584653			0.000862279
cg26492480	F	2					8;44;48	rs151251359;rs115964410;rs556993603			0.00086461
cg09235138	R	15		RAD51	Promoter_Associated	Island	45;9	rs557818429;rs141666931	chr15:40986871-40987772	RAD51;RAD51;RAD51;RAD51;RAD51;RAD51;RAD51;RAD51	0.000865723
cg25150333	F	12		SFRS8	Promoter_Associated	Island			chr12:132195034-132196454	SFRS8	0.000869415
cg10149529	F	19		CABP5			0;1;6;33;49	rs528657649;rs370011911;rs114975692;rs35637404;rs148629203		CABP5	0.000870308
cg13356342	R	9		TLE4	Promoter_Associated	Island			chr9:82185479-82188560	TLE4;TLE4;TLE4;TLE4;TLE4;TLE4	0.000870399
cg06552549	F	19		MKNK2	Promoter_Associated	Island	51	rs569348173	chr19:2050630-2051566	MKNK2;MKNK2	0.000870756
cg08281583	F	11	DMR	FADS2	Promoter_Associated	Island	8;36	rs573384169;rs542279317	chr11:61594996-61596710	FADS2;FADS2;FADS2	0.000871309
cg10860652	R	17		SLC26A11		Island	40;12	rs71368061;rs541696694	chr17:78193980-78194954	SLC26A11;SLC26A11;SLC26A11;SGSH;SLC26A11	0.000876045
cg27062038	F	1		DNAJC6		Island	9	rs540137784	chr1:65775018-65775746	DNAJC6;DNAJC6;DNAJC6	0.000876307
cg09085842	F	6		HSPA1A	Promoter_Associated	Island	40	rs564099149	chr6:31782872-31785190	HSPA1A;HSPA1L	0.000877706
cg14159046	F	5		KDM3B	Promoter_Associated	N_Shore	12;19;22;47	rs565240752;rs577210314;rs541710439;rs555316404	chr5:137688146-137689054	KDM3B	0.000880916
cg05030077	R	16		MLST8	Promoter_Associated	Island	47	rs560514213	chr16:2255168-2255828	MLST8	0.000883154
cg08411435	F	17		PPP1R1B		S_Shore	1	rs574687118	chr17:37783314-37783919	PPP1R1B;PPP1R1B	0.000884214
cg20334243	F	4		MAP9	Unclassified	Island	13	rs575929628	chr4:156297601-156298094	MAP9;MAP9	0.000884436
cg15208317	R	7		HDAC9		N_Shore	34	rs74744883	chr7:18125914-18127009	HDAC9	0.000885545
cg18403283	F	9					42	rs539014925			0.00088746
cg12310395	R	5			Unclassified_Cell_type_specific						0.000888532
cg14282937	F	9				Island	7;29;42	rs145118510;rs191611774;rs573572732	chr9:139586824-139587048		0.000893312
cg18966265	R	2		OTX1	Unclassified	Island	16	rs534244670	chr2:63274475-63279430	OTX1	0.000893631
cg21041775	F	12		HOXC4	Unclassified_Cell_type_specific	N_Shore	17;37	rs138191968;rs184236165	chr12:54427025-54428709	HOXC4;HOXC5;HOXC5	0.00089525
cg02215641	R	4		KCNIP4			37;30	rs116109771;rs149093376		KCNIP4;KCNIP4;KCNIP4;KCNIP4	0.0008979
cg20457942	R	2		RNASEH1	Unclassified	Island	32;9;7;2	rs530687017;rs115672056;rs28384453;rs113011558	chr2:3605489-3606332	RNASEH1	0.000899059
cg17431280	R	19		GRLF1	Unclassified_Cell_type_specific	Island	36;29;26;19;3	rs537442389;rs1052667;rs571213149;rs542104286;rs553262722	chr19:47507306-47507692	GRLF1	0.0008997
cg14067052	F	2		CCT7	Promoter_Associated	Island	14;32	rs546559591;rs568093558	chr2:73460085-73461867	CCT7;CCT7;CCT7;C2orf7;C2orf7;CCT7;CCT7;CCT7	0.000900091
cg27100163	R	3					20;12;5;2	rs533990470;rs553679894;rs28743089;rs576712149			0.000900843
cg17720614	R	22		KREMEN1	Unclassified	Island			chr22:29468639-29470233	KREMEN1;KREMEN1	0.000901251
cg26385494	F	3		PTPLB		Island	10;22;33	rs538382780;rs111291337;rs117137616	chr3:123303339-123303929	PTPLB	0.000901889
cg21242327	F	4		C4orf14			27	rs563583487		C4orf14	0.000902037
cg11792516	R	1		HOOK1	Unclassified	N_Shore			chr1:60280624-60281048	HOOK1	0.000904673
cg05492170	F	4	RDMR			N_Shelf	8;34;50	rs533913794;rs573043915;rs139274782	chr4:111539228-111539483		0.000905461
cg10530362	R	12		TARBP2	Promoter_Associated	Island			chr12:53894450-53895313	TARBP2;TARBP2;TARBP2;TARBP2	0.0009059
cg24000535	R	14		LOC101928909			46;19;15;9;1	rs568928441;rs3830889;rs113369858;rs111905000;rs76773245		LOC101928909;TTC7B	0.000906099
cg24732796	F	11		LOC100128239	Unclassified_Cell_type_specific	S_Shore			chr11:133906735-133907359	LOC100128239	0.000906566
cg13046832	F	14		C14orf23		Island	32;41	rs538563783;rs147889897	chr14:29254365-29255069	C14orf23	0.000908866
cg21895280	F	12					15;25	rs562259584;rs529726872			0.00091399
cg11196693	R	3		CCDC51	Promoter_Associated	Island	40;3	rs145241166;rs575175190	chr3:48481414-48481805	CCDC51;CCDC72	0.00091522
cg22354595	F	19		MIMT1		Island	42	rs190204002	chr19:57351283-57351995	MIMT1;PEG3;PEG3;ZIM2;PEG3;PEG3;ZIM2;ZIM2	0.000919879
cg07683804	R	2		TRMT61B	Promoter_Associated	Island	32;21;10	rs190593889;rs139528725;rs200689419	chr2:29092728-29093439	TRMT61B;TRMT61B	0.000923042
cg16069910	F	19		NXNL1						NXNL1	0.00092386
cg03737691	R	20		SOX18	Unclassified_Cell_type_specific	N_Shore	15	rs554263768	chr20:62681074-62681332	SOX18	0.000924125
cg05653691	F	1		FLJ37453	Promoter_Associated	Island	9;36;45;46	rs564299994;rs577897085;rs34224670;rs186151556	chr1:16173889-16175396	FLJ37453;SPEN	0.00092457
cg04330777	F	1		RASSF5		Island			chr1:206680236-206681444	RASSF5;RASSF5	0.000926388
cg21654684	R	7		CREB3L2	Promoter_Associated	Island			chr7:137686291-137687056	CREB3L2;CREB3L2	0.00093177
cg19292062	R	20		CSNK2A1	Unclassified	Island	42	rs184272721	chr20:524204-524503	CSNK2A1;CSNK2A1;CSNK2A1;CSNK2A1;CSNK2A1;CSNK2A1	0.000931809
cg18678211	R	19		CTU1		S_Shore	24	rs534325601	chr19:51607207-51607840	CTU1	0.000933871
cg09906751	R	10	DMR	ZNF365	Unclassified_Cell_type_specific	Island			chr10:64133789-64134420	ZNF365;ZNF365;ZNF365	0.000935376
cg02905964	F	19		UQCRFS1		Island	28	rs528894461	chr19:29703570-29704331	UQCRFS1	0.000936577
cg04941831	F	10		ADARB2			0;2;39	rs552795833;rs572692977;rs76869288		ADARB2	0.000937065
cg08334899	R	8		LOC401463		Island	34;27;13	rs549772485;rs555837776;rs571575168	chr8:65488536-65489116	LOC401463	0.000937929
cg08313880	R	17		CXCL16		Island	17	rs554327887	chr17:4642038-4643410	CXCL16;ZMYND15;ZMYND15;CXCL16	0.000939793
cg06853376	F	5		PHAX	Promoter_Associated	Island	29;39;48;50	rs565803303;rs533228922;rs551393559;rs569703476	chr5:125936522-125937100	PHAX	0.000943109
cg04671803	F	8					11;20;21;42;47;51	rs562836071;rs186390302;rs13261123;rs564753547;rs527445225;rs138760684			0.000944664
cg07978591	F	16		NLRC3		Island	0;9;51	rs372041733;rs8044743;rs566471963	chr16:3613100-3613546	NLRC3	0.000948127
cg26212618	F	6		FAM65B			8;27	rs144117294;rs13212828		FAM65B	0.00094851
cg15713512	R	5					51;43;32	rs547779980;rs561386130;rs530503419			0.000949518
cg26104541	F	7		DNAH11			1;5	rs180830800;rs571363812		DNAH11	0.000949775
cg22115126	F	22		MTMR3		S_Shelf	39	rs150409022	chr22:30278978-30279858	MTMR3;MTMR3;MTMR3	0.000952245
cg06429887	F	14		FITM1		N_Shore			chr14:24601498-24601700	FITM1	0.000952607
cg17009333	R	5		COL23A1			27	rs148533627		COL23A1	0.000954743
cg03192919	R	3		FBXW12			1	rs56023037		FBXW12;FBXW12;FBXW12	0.000957935
cg04818710	F	14		DIO3		Island	3	rs557078290	chr14:102025989-102031567	DIO3	0.000958591
cg22141780	R	2		TUBA3D		Island	30;28;5	rs538071481;rs375662778;rs200462472	chr2:132233606-132234085	TUBA3D;TUBA3D	0.000959159
cg24332743	R	10		LOC143188			19	rs573260921		LOC143188	0.000959691
cg21497659	R	17		SUPT4H1	Promoter_Associated	Island	34;28;15;9	rs2632519;rs16942979;rs536626670;rs554968842	chr17:56429455-56429906	SUPT4H1;SUPT4H1;BZRAP1-AS1;BZRAP1-AS1;BZRAP1-AS1;BZRAP1-AS1;BZRAP1-AS1;BZRAP1-AS1;BZRAP	0.000963245
cg03080985	F	6		SH3BGRL2		N_Shore	23	rs538274012	chr6:80340861-80341346	SH3BGRL2	0.00096538
cg17547157	R	17				N_Shelf			chr17:29876450-29876932		0.000965771
cg01430725	R	1		MRPS15	Promoter_Associated	Island	38;20	rs540980391;rs3806289	chr1:36929414-36930131	MRPS15;MRPS15	0.000967107
cg12647165	R	1			Unclassified	Island			chr1:994436-995303		0.000971582
cg21100958	F	10		ZNF488	Promoter_Associated	Island	39	rs568218284	chr10:48354459-48355197	ZNF488	0.00097365
cg23542590	R	3		C3orf63	NonGene_Associated	S_Shore	49;30	rs568888861;rs537803523	chr3:56716492-56717658	C3orf63	0.000974935
cg08305969	R	14		CHD8			47	rs540654376		CHD8;CHD8	0.000975807
cg26425064	R	1					45;36	rs529522602;rs547721800			0.000980226
cg18440470	R	1		XPR1	Promoter_Associated	Island			chr1:180601027-180601816	XPR1;XPR1	0.000980845
cg13226405	F	4		RAP1GDS1		Island	44	rs538449855	chr4:99181509-99183199	RAP1GDS1;RAP1GDS1;RAP1GDS1;RAP1GDS1;RAP1GDS1;RAP1GDS1	0.000982591
cg22383472	F	19		PHLDB3	Promoter_Associated	S_Shore	21	rs565241459	chr19:44008014-44008893	PHLDB3	0.000983131
cg15155199	F	11		SART1			0;11;28;47	rs201560941;rs139408234;rs200648701;rs200958331		SART1	0.000984738
cg26164440	F	3		CSRNP1	Promoter_Associated	Island			chr3:39194241-39195359	CSRNP1	0.000986695
cg06543526	R	19		ZNF585A	Promoter_Associated		34;17	rs138897697;rs112891599		ZNF585A;ZNF585A	0.000990698
cg22639895	R	17	DMR	KCNJ12		Island	18	rs7218814	chr17:21279506-21281574	KCNJ12	0.000994892
cg02637469	R	1				N_Shore	46;42;41;23;13;5	rs187747114;rs115237438;rs559477771;rs527407874;rs138159904;rs576995916	chr1:248855030-248855470		0.000997217
cg05227520	R	11		RAB6A		Island	30;1	rs542238235;rs552725137	chr11:73471275-73472483	RAB6A;RAB6A;RAB6A;RAB6A	0.000998907
cg23475710	F	9					4;50	rs149966380;rs534102854			0.000998948
cg07867052	F	10		PDCD11	Promoter_Associated	Island	15;25	rs138549553;rs112621779	chr10:105155820-105156484	PDCD11;USMG5	0.00100209
cg19554565	F	14		G2E3	Promoter_Associated	Island			chr14:31028133-31028812	G2E3	0.00100404
cg12643458	R	11		ODZ4			47;11	rs374780385;rs556434614		ODZ4	0.00100461
cg19064258	F	16	DMR	HS3ST2		Island	50	rs561805580	chr16:22824616-22826459	HS3ST2	0.00100644
cg17933107	F	2		CGREF1			0;9;29;46;49	rs193062970;rs185298021;rs190291073;rs147626568;rs13423359		CGREF1;CGREF1;CGREF1;CGREF1	0.00100737
cg11859607	R	18		ADCYAP1		Island	48;33;23;20;19;10	rs527972603;rs552200552;rs78532905;rs537983348;rs113902236;rs3833194	chr18:904578-909574	ADCYAP1;ADCYAP1	0.00100945
cg15714196	F	1		SNORD55	Promoter_Associated	Island			chr1:45241013-45241900	SNORD55;SNORD46;RPS8	0.00101086
cg13444704	F	2					0;5;29	rs564901119;rs531984236;rs550868732			0.00101357
cg12217987	F	4		UGT8		Island	14	rs77177351	chr4:115519422-115520932	UGT8	0.0010138
cg06872163	F	11		CLPB	Promoter_Associated	N_Shore	23;26;41;43;44;46	rs139361195;rs141495575;rs545165153;rs563749368;rs150248137;rs549191970	chr11:72145155-72145636	CLPB	0.00101586
cg11866463	F	21		RCAN1		N_Shelf	0;1;42;48	rs75432020;rs2186285;rs141708108;rs565672627	chr21:35986623-35987798	RCAN1;RCAN1	0.00101615
cg27484769	R	10		EBF3			45;18;11;2	rs575924018;rs145540598;rs542133613;rs561717492		EBF3	0.00102334
cg14316898	R	19		NCAN		N_Shore	15	rs574252133	chr19:19322675-19322916	NCAN	0.00102424
cg03969305	R	6	DMR			Island	51;40;28	rs56991517;rs549027142;rs565930321	chr6:161188084-161188639		0.00102651
cg19593767	F	20	DMR	TOX2		Island	22;25;51	rs548974657;rs568841343;rs531351091	chr20:42543097-42545137	TOX2;TOX2;TOX2	0.00103036
cg00861464	R	5		LOC102577426		Island	49;40;37;36;27	rs77274424;rs141956155;rs7731826;rs555409043;rs549250959	chr5:180616157-180619114	LOC102577426	0.00103048
cg24586870	F	2		DIS3L2			1;16	rs529468340;rs186340144		DIS3L2	0.00103063
cg05417324	F	18					1;37	rs538374124;rs558655686			0.00103073
cg16204370	R	22		RANGAP1	Promoter_Associated	Island	42;30	rs112499508;rs568633122	chr22:41681616-41682543	RANGAP1	0.00103101
cg13797824	R	7		SGCE	Promoter_Associated	Island	36;21	rs570042232;rs185285769	chr7:94284858-94286527	SGCE;PEG10;SGCE;PEG10;SGCE	0.00103121
cg27647661	F	19		UPF1	Promoter_Associated	Island	7;41	rs55824320;rs538014574	chr19:18942432-18943127	UPF1	0.00103378
cg09265529	F	19		ZNF470	Promoter_Associated	Island	6;48	rs529035328;rs549074729	chr19:57078365-57079301	ZNF470	0.0010342
cg07106896	R	3		SLC51A			34	rs528424764		SLC51A	0.00103557
cg18309886	R	9		COQ4	Promoter_Associated	Island	41;35	rs150001858;rs546796184	chr9:131084541-131085471	COQ4;COQ4;COQ4;COQ4;TRUB2	0.00103862
cg20386868	R	9		AAED1	Promoter_Associated	S_Shore			chr9:99416904-99417592	AAED1	0.00103895
cg05528999	R	11		INTS4						INTS4	0.00104033
cg19106851	R	11		SIDT2			48;6;2	rs146964701;rs545239717;rs374590578		SIDT2	0.00104059
cg08291069	F	19	DMR	PDE4A		Island			chr19:10529627-10532004	PDE4A	0.00104127
cg20999901	R	10		SH3PXD2A	Unclassified_Cell_type_specific	Island	20;16	rs530368578;rs192134019	chr10:105614511-105615456	SH3PXD2A;SH3PXD2A	0.0010416
cg17073486	R	12					6	rs575728188			0.00104415
cg09777073	R	17		DNAH2			40	rs574782273		DNAH2	0.00104468
cg08610201	R	19		REEP6	Promoter_Associated	Island	47;43;42;38;25;10;1	rs549810490;rs568296958;rs535402060;rs143961362;rs565715020;rs539295261;rs558620369	chr19:1490134-1491806	REEP6;PCSK4	0.00104551
cg13770684	R	16		BFAR	Promoter_Associated	Island	45;34;1	rs550762918;rs563033863;rs533564461	chr16:14726516-14727366	BFAR;BFAR	0.00104633
cg14196599	R	16		SLC5A2			34;7;2	rs534107649;rs558861110;rs570465089		SLC5A2;SLC5A2	0.0010466
cg09363206	F	1		TP73			1;13;32;46;48	rs72846527;rs563815467;rs533012513;rs183080243;rs375276677		TP73;TP73;TP73;TP73	0.0010467
cg13405443	F	5		FSTL4	Unclassified					FSTL4	0.00105491
cg04520532	R	9		C9orf173-AS1	Promoter_Associated	Island	38;16	rs550845195;rs148813957	chr9:140149205-140150502	C9orf173-AS1;NELFB	0.00105534
cg27493301	F	12	CDMR	PRICKLE1	Unclassified_Cell_type_specific	Island			chr12:42982832-42983881	PRICKLE1	0.0010561
cg01640577	F	4		SEC31A	Promoter_Associated	Island	39	rs529481038	chr4:83811958-83812708	SEC31A;SEC31A;SEC31A;SEC31A;SEC31A;SEC31A;SEC31A;SEC31A;SEC31A;SEC31A;SEC31A;SEC31A;SEC	0.00105654
cg14776531	R	5		MCC			37;29;26;10	rs145322789;rs557562317;rs568845259;rs144931534		MCC;MCC	0.00105919
cg07601536	R	6		RREB1		S_Shore	36;27	rs145106957;rs574936730	chr6:7246665-7247572	RREB1;RREB1;RREB1;RREB1	0.0010616
cg08417338	F	15		ZSCAN29	NonGene_Associated	Island	41	rs537449812	chr15:43662605-43663666	ZSCAN29;TUBGCP4	0.00106249
cg07432626	R	5				Island	33;14	rs182077268;rs558914800	chr5:146888750-146889840		0.00106384
cg10234506	R	1		SNORA14B	Promoter_Associated_Cell_type_specific	N_Shore	8	rs147736070	chr1:235291740-235292387	SNORA14B;TOMM20	0.00106485
cg01461770	R	10			Unclassified	N_Shore	42;39;14;13;2	rs74132120;rs548984520;rs111812633;rs560995532;rs188342286	chr10:47151424-47151676		0.00107201
cg19121462	R	6	DMR	HLA-L	Promoter_Associated	Island	18	rs538844229	chr6:30227320-30228255	HLA-L	0.00107583
cg17681277	R	16		TNFRSF12A	Promoter_Associated	Island			chr16:3070095-3071305	TNFRSF12A	0.00107847
cg05593880	R	9		FAM73B	Promoter_Associated	Island	48;42;24;1	rs180769709;rs556870307;rs576618311;rs528502398	chr9:131798727-131799280	FAM73B	0.00107919
cg00016406	R	14		KIF26A		Island	37;36;24;21;14;12;1	rs369615329;rs2487303;rs2487302;rs113089140;rs182750048;rs558868521;rs575848831	chr14:104643173-104644203	KIF26A	0.00108003
cg16602614	R	3		PRKCI	Promoter_Associated	N_Shore	37;29;10;8	rs535903334;rs554245299;rs572768105;rs150750951	chr3:169940157-169940778	PRKCI	0.00108128
cg02311901	F	9		GRIN1		S_Shore	20	rs112181497	chr9:140042285-140043008	GRIN1;GRIN1;GRIN1;GRIN1;GRIN1	0.00108384
cg01994328	R	10		MAP3K8	Promoter_Associated	Island	38;24;4	rs569178534;rs375036647;rs558017097	chr10:30722378-30723707	MAP3K8	0.00108742
cg15734794	R	4				Island	45	rs575271483	chr4:93103617-93103953		0.0010902
cg04406808	F	11		HSD17B12	Promoter_Associated	Island	26;35	rs185350380;rs140946084	chr11:43702016-43702597	HSD17B12;HSD17B12	0.00109245
cg13484988	R	20	RDMR	SDCBP2	Promoter_Associated	Island	42;2	rs181285457;rs118123385	chr20:1305899-1306554	SDCBP2;SDCBP2;FKBP1A-SDCBP2;SDCBP2-AS1;SDCBP2-AS1;SDCBP2-AS1	0.00109565
cg00622654	F	10		DOCK1		Island	28	rs61875472	chr10:128593609-128595048	DOCK1	0.00109933
cg27619353	F	22		LGALS1	Unclassified	N_Shore	1;14	rs540407638;rs192445904	chr22:38073037-38073412	LGALS1;LGALS1	0.00109982
cg27136772	F	2		TFCP2L1			0;2;4;5	rs186495262;rs150718881;rs551005583;rs7567633		TFCP2L1	0.00110664
cg20951334	F	2		KDM3A		Island	27	rs537610847	chr2:86667815-86669447	KDM3A;KDM3A	0.00110826
cg00806311	F	1		C1orf101	Promoter_Associated	S_Shore	1	rs547194626	chr1:244624501-244624920	C1orf101;C1orf101	0.0011112
cg04864216	R	10		HTRA1		Island	47;4	rs565733145;rs534440489	chr10:124220338-124222240	HTRA1	0.00111206
cg15817605	F	13		LNX2		Island	16	rs573193850	chr13:28194183-28196249	LNX2;POLR1D;POLR1D;POLR1D	0.00111311
cg16861047	R	1		SLC22A15	Unclassified	Island	49;41	rs148901928;rs532189980	chr1:116518757-116519537	SLC22A15	0.00111358
cg24693189	R	1		SYNC		N_Shelf	43;9;2	rs150976053;rs189765159;rs181020303	chr1:33168019-33168865	SYNC;SYNC	0.0011137
cg26971330	R	12		ATP5G2	Promoter_Associated	N_Shore			chr12:54071053-54071265	ATP5G2;ATP5G2;ATP5G2	0.00111507
cg09438147	R	2	DMR	UNC80		Island	44;30	rs201385333;rs539478973	chr2:210636344-210636935	UNC80;UNC80	0.00111551
cg26502583	R	17		KLHL10	Unclassified	Island	18	rs9897034	chr17:39992021-39992627	KLHL10;NT5C3L	0.00111567
cg13154161	R	5		EXOC3		Island	28;11	rs76667725;rs538636732	chr5:464887-465666	EXOC3	0.00111585
cg07048321	F	2		LRRFIP1			1;21;22;27	rs3739047;rs3739046;rs3739045;rs3739044		LRRFIP1;LRRFIP1;LRRFIP1;LRRFIP1;LRRFIP1	0.00111808
cg13443116	R	2		GPR1			12	rs571109668		GPR1;GPR1	0.00111813
cg06802522	R	8			Promoter_Associated	Island	7	rs528027236	chr8:124172800-124173541		0.00111883
cg03028104	F	7		TPST1	Promoter_Associated	N_Shore	2;46	rs542210583;rs560003428	chr7:65669965-65670945	TPST1	0.0011198
cg05005432	F	11		OR52B2			0;6;13	rs11040779;rs535403560;rs555306264		OR52B2	0.00112071
cg24333499	F	12		BLOC1S1	Promoter_Associated	Island			chr12:56109798-56110298	BLOC1S1;BLOC1S1;BLOC1S1;BLOC1S1;BLOC1S1-RDH5	0.00112194
cg23201032	R	3	DMR	KY		Island			chr3:134369464-134370242	KY;KY	0.00112332
cg03577655	R	7	DMR	VWC2		Island	33	rs200808885	chr7:49813008-49815752	VWC2	0.00112479
cg11784785	R	11		SLC6A5		S_Shore	40	rs7126902	chr11:20618197-20619920	SLC6A5	0.00112769
cg20459126	R	3		TRPC1	Promoter_Associated	Island	7	rs116738866	chr3:142442702-142443978	TRPC1	0.00112773
cg09158821	F	17		SLC43A2		N_Shore	1;3;32;41	rs574290031;rs540078871;rs11652817;rs370324596	chr17:1509882-1510101	SLC43A2	0.00113032
cg04822806	F	2		TGFBRAP1			27	rs573860374		TGFBRAP1;TGFBRAP1	0.00113122
cg27645750	R	10		ITGB1		Island	31;1	rs548097851;rs566030920	chr10:33246271-33247707	ITGB1;ITGB1	0.00113414
cg06427718	R	19		PLEKHG2		S_Shelf	38;12	rs146030563;rs201639270	chr19:39903036-39904490	PLEKHG2	0.0011367
cg14117345	F	11					1;15;29;44	rs534945813;rs148804054;rs577585428;rs141412084			0.00113832
cg11195508	F	6		SLC16A10	Promoter_Associated	Island			chr6:111408426-111409484	SLC16A10	0.00113965
cg10968756	R	10		HIF1AN	Promoter_Associated		37;9	rs140171051;rs2295778		HIF1AN	0.00114561
cg15405368	R	1		HSD52	Unclassified	Island	25;22;3	rs549732801;rs569876263;rs11207410	chr1:59612407-59612723	HSD52	0.00114565
cg19087643	R	10		INPP5A		N_Shore	51;13;5;3	rs150489653;rs545865076;rs562621092;rs531867530	chr10:134504420-134505591	INPP5A	0.00114737
cg17439093	F	7		SLC26A4	Unclassified_Cell_type_specific	Island	36	rs17154285	chr7:107301205-107302416	SLC26A4;LOC286002	0.00114849
cg15248989	F	19		NDUFB7	Promoter_Associated_Cell_type_specific	Island	8;21	rs560368652;rs147004408	chr19:14682657-14682994	NDUFB7	0.00114891
cg02338947	R	2		FAM124B			47;24;2	rs184879251;rs532491614;rs16865902		FAM124B;FAM124B	0.00114918
cg02570061	R	5	RDMR	HNRNPH1		Island	47;40	rs4078141;rs572772341	chr5:179049815-179051611	HNRNPH1	0.0011492
cg12775935	R	11		RNF121	Promoter_Associated		47	rs182984780		RNF121;LOC100133315;RNF121;RNF121	0.00115132
cg00793280	R	2			Promoter_Associated	Island	42;21;1	rs568985416;rs115743860;rs192104431	chr2:10260279-10260931		0.00115164
cg09526356	R	13		PCDH9	Unclassified_Cell_type_specific					PCDH9;PCDH9	0.00115344
cg07884352	R	7					47;35;20;16;5	rs189064315;rs543613479;rs34191715;rs60598788;rs74447978			0.00115431
cg17222992	F	1		TRAF5	Promoter_Associated	Island	35	rs6686507	chr1:211500151-211500636	TRAF5;TRAF5	0.00115549
cg13665263	R	7		MTPN	Promoter_Associated	Island	37;28	rs571342558;rs1055280	chr7:135661841-135662272	MTPN;MTPN;LUZP6;LUZP6	0.00115709
cg08883354	R	2			Unclassified_Cell_type_specific		45;40;31;11;1	rs191001062;rs181409996;rs369316684;rs72968520;rs16865861			0.00116063
cg23805780	F	6		L3MBTL3	Promoter_Associated	Island			chr6:130340556-130342450	L3MBTL3;L3MBTL3	0.0011607
cg18508674	R	5					11	rs528949602			0.00116216
cg13207797	F	7	DMR	EPO	Unclassified_Cell_type_specific	Island	37	rs371400417	chr7:100318106-100318684	EPO	0.00116234
cg00910333	R	12		TARBP2	Promoter_Associated	Island	46;1	rs148956859;rs559790740	chr12:53894450-53895313	TARBP2;TARBP2;TARBP2	0.00116596
cg10243681	F	15		NPTN	Promoter_Associated	Island	39	rs369654548	chr15:73925033-73925925	NPTN;NPTN;NPTN;NPTN	0.00116666
cg07892276	F	2		OTOF			1;12;32;36	rs142499092;rs192970785;rs527290408;rs548967460		OTOF;OTOF	0.00116884
cg05369347	F	13			Unclassified_Cell_type_specific	S_Shelf	0;20	rs577711968;rs536958282	chr13:112054425-112054644		0.00117399
cg06617879	R	17		RPTOR	Gene_Associated_Cell_type_specific	Island	46;30;13;1	rs562260814;rs144323183;rs548074415;rs190377951	chr17:78849401-78850933	RPTOR;RPTOR	0.00117528
cg19292749	F	17		ARL16	Promoter_Associated	Island	1;9;12;28;29	rs574184462;rs541395981;rs8066889;rs77221411;rs545808679	chr17:79650194-79651447	ARL16;HGS	0.00117611
cg15460035	F	12				N_Shore	0;1;8;42;47	rs60160148;rs555213242;rs571992915;rs540700024;rs564094857	chr12:132930013-132930247		0.00117615
cg25021660	R	15					48;47;23;20	rs572741407;rs12437978;rs555173037;rs561650129			0.00117839
cg07001901	R	16		PLCG2		Island			chr16:81812710-81813707	PLCG2	0.00117963
cg01205753	F	3		IL17RD	Unclassified	S_Shore			chr3:57198243-57199378	IL17RD	0.00118038
cg17907729	R	14		MPP5	Promoter_Associated	Island	3;1	rs553370747;rs571669691	chr14:67707753-67708647	MPP5;MPP5;MPP5;MPP5	0.00118122
cg08236017	R	17		TNFSF12	Unclassified	Island	34	rs537283871	chr17:7452150-7452645	TNFSF12;TNFSF12-TNFSF13;TNFSF12	0.00118351
cg11099930	R	5		NIPBL		Island	39;12	rs534928425;rs546632451	chr5:36875927-36877660	NIPBL;NIPBL	0.0011838
cg18752561	F	4									0.00118417
cg25416230	R	7		ZNF282		Island	12	rs146328587	chr7:148921021-148921837	ZNF282	0.00118706
cg22016747	R	1					44;1	rs2745271;rs537498095			0.0011895
cg19411932	R	1	DMR	NCRNA00115		Island	33;28	rs574280583;rs542879726	chr1:762416-763445	NCRNA00115;LOC643837	0.00118988
cg15129823	F	18	DMR	GALR1		N_Shore	7;9	rs575205767;rs543610008	chr18:74961556-74963822	GALR1	0.0011914
cg20816889	R	11		DIXDC1	Promoter_Associated	Island	16	rs111579151	chr11:111847927-111848401	DIXDC1;DIXDC1;DIXDC1	0.00119226
cg13032463	F	6	DMR	T		Island	1	rs566835482	chr6:166579973-166583423	T	0.00119286
cg26386740	F	2		BCL11A	Unclassified	Island			chr2:60781019-60782284	BCL11A;BCL11A;BCL11A	0.00119426
cg05608188	F	7		TMEM168	Promoter_Associated	Island	51	rs563374368	chr7:112429980-112430566	TMEM168	0.00119581
cg21384402	R	10	DMR	INA	Promoter_Associated_Cell_type_specific	Island	26;23;6	rs550183687;rs76115597;rs563246103	chr10:105036628-105038084	INA	0.00119584
cg23979544	F	17		ITGAE	Promoter_Associated	Island	6;17;32	rs148886930;rs143497600;rs142469508	chr17:3626924-3627839	ITGAE;GSG2	0.00119661
cg11145044	F	14		TRAPPC6B	Promoter_Associated	S_Shore	6;7;21	rs546450796;rs17108899;rs535325900	chr14:39639364-39639635	TRAPPC6B;TRAPPC6B	0.00119714
cg17820989	R	8		MFSD3	Promoter_Associated	Island	28;8	rs537892929;rs549489878	chr8:145733793-145735370	MFSD3	0.0012032
cg12778775	F	22		LDOC1L	Promoter_Associated	Island	1;5;12	rs572790773;rs545001447;rs577744355	chr22:44892393-44894049	LDOC1L	0.0012051
cg01789926	R	16		C16orf91	Unclassified_Cell_type_specific	N_Shore			chr16:1478221-1478812	C16orf91	0.00121123
cg14626375	F	13	DMR	WASF3		Island	33;47	rs554953018;rs574666987	chr13:27131568-27132677	WASF3	0.00121221
cg16336239	R	2					3	rs145888855			0.00121257
cg21000936	F	17		B3GNTL1	Promoter_Associated	Island	18;21;25;30;40;47	rs79595680;rs555168793;rs187826793;rs114114200;rs564589449;rs532071293	chr17:81009245-81009999	B3GNTL1	0.00121271
cg26977769	F	2		TTL		Island	0;9	rs533619706;rs546728402	chr2:113239249-113240584	TTL	0.0012129
cg05180672	F	12		BHLHE41	Unclassified	N_Shore			chr12:26278540-26279707	BHLHE41	0.00121374
cg25766425	R	7		ICA1		Island	36;32	rs540960067;rs565434649	chr7:8301031-8302252	ICA1;ICA1;ICA1	0.00121379
cg17916490	R	2	DMR	NTSR2		Island	47;41;9;7	rs577425485;rs545156343;rs186016078;rs575673335	chr2:11809606-11810433	NTSR2	0.00121433
cg27647384	F	19	DMR	SYT5	Promoter_Associated	Island			chr19:55690182-55691623	SYT5	0.00121621
cg16450821	R	8		KCTD9		Island			chr8:25315286-25317028	KCTD9;CDCA2	0.00121771
cg05349077	R	16		PIGQ		S_Shore	22;19;10	rs147872253;rs141506517;rs199720782	chr16:629463-629903	PIGQ;PIGQ	0.00121788
cg10853077	F	11		ILK	Promoter_Associated	Island	16;27;30;35	rs1506970;rs117253476;rs557044150;rs532173261	chr11:6624552-6625073	ILK;ILK;ILK;RRP8;RRP8	0.00121868
cg11792874	R	14	RDMR				27	rs147315476			0.00121939
cg27373063	F	15		RAD51	Promoter_Associated	Island	12	rs564064145	chr15:40986871-40987772	RAD51;RAD51;RAD51;RAD51	0.0012246
cg00921722	R	16		KIAA0513	Promoter_Associated	Island	25	rs112359817	chr16:85061182-85061802	KIAA0513	0.00122464
cg06635392	R	6	DMR	TBX18		Island	45;43	rs146091347;rs564598348	chr6:85472702-85474132	TBX18	0.00122488
cg23652146	F	17		NARF	Promoter_Associated	Island	11;35	rs535920432;rs12051657	chr17:80416004-80417259	NARF;NARF;NARF;NARF	0.0012251
cg02838148	F	6				S_Shore	34	rs560432817	chr6:170425782-170426113		0.00122586
cg14897419	R	10		STK32C		Island			chr10:134120447-134122422	STK32C;STK32C	0.00122633
cg05499834	R	8		CLU	Unclassified	Island	27	rs548331718	chr8:27471954-27472523	CLU	0.00122816
cg07478392	R	4	DMR		Unclassified_Cell_type_specific	Island	29	rs565117010	chr4:186048541-186050220		0.001231
cg24623608	R	7		CAPZA2		S_Shore	50;35	rs564659273;rs531942419	chr7:116502427-116502920	CAPZA2	0.0012339
cg15470725	F	14		SDR39U1	Promoter_Associated	S_Shore	9	rs569463977	chr14:24911411-24912119	SDR39U1;SDR39U1;SDR39U1;SDR39U1;LOC101927045	0.00123425
cg02497414	F	19		ZNF583	Promoter_Associated_Cell_type_specific	N_Shore	29	rs148214952	chr19:56915356-56915856	ZNF583;ZNF583;ZNF583	0.00123514
cg21787989	R	1		LGALS8			2;1	rs539238711;rs17753447		LGALS8;LGALS8	0.0012393
cg13424673	F	1		AGBL4		Island	31	rs547281730	chr1:50489417-50489846	AGBL4	0.00123977
cg27639030	F	5		PCDHGA4	Unclassified	S_Shore			chr5:140855386-140856620	PCDHGA4;PCDHGA12;PCDHGA11;PCDHGA11;PCDHGA9;PCDHGA1;PCDHGB1;PCDHGB6;PCDHGC3;PCDHGB3;PCDH	0.00124136
cg06542357	F	10		ENTPD1			0;1	rs181065486;rs151075181		ENTPD1;ENTPD1-AS1;ENTPD1;ENTPD1;ENTPD1;ENTPD1;ENTPD1;ENTPD1	0.00124191
cg13458255	F	8		C8orf71		N_Shore	41	rs549429107	chr8:58192499-58192884	C8orf71	0.00124235
cg00739459	R	2		SP3		S_Shore	42;25;22	rs535087445;rs553756064;rs1867858	chr2:174828330-174830617	SP3;SP3	0.0012477
cg04981940	R	1		ATAD3C		S_Shelf	41;9;2	rs186175708;rs141079286;rs575761530	chr1:1396085-1396338	ATAD3C	0.0012498
cg07639473	F	16				N_Shelf	1;51	rs563328662;rs549342419	chr16:2273219-2274081		0.00124996
cg11863989	R	14		WDR20			16;6;1	rs201008328;rs144037992;rs145954368		WDR20;WDR20;WDR20;WDR20	0.00125089
cg19857280	F	2		UGP2	Promoter_Associated	Island	3;30	rs548598989;rs566769519	chr2:64067892-64068906	UGP2;UGP2	0.00125142
cg11359684	R	2		FMNL2		Island	47;15	rs543702308;rs552306808	chr2:153191492-153192974	FMNL2	0.00125801
cg21525020	F	19	DMR	ZNF331	Promoter_Associated	Island	1;7;8;15	rs537131163;rs77528442;rs77466693;rs141693253	chr19:54023868-54024560	ZNF331	0.00125844
cg21830066	F	3		SNX4	Promoter_Associated	Island			chr3:125238496-125239201	SNX4	0.00125856
cg17950410	F	6		TUBB		N_Shore			chr6:30687941-30688213	TUBB;MDC1	0.00125955
cg02844899	R	2		TTC7A			47;24;1	rs146828975;rs6732744;rs190561872		TTC7A	0.0012627
cg17856610	R	1		SLC9A1	Promoter_Associated	Island			chr1:27481345-27481742	SLC9A1	0.00126932
cg23994917	F	2		NPPC	Unclassified	Island			chr2:232789995-232791286	NPPC	0.00127004
cg23139173	R	13					47;46;38;32;8;2	rs554074315;rs181391180;rs140330325;rs564488677;rs191795369;rs144176473			0.00127197
cg01351492	R	17					1	rs563062611			0.00127239
cg19141411	F	11		PTPN5			0;1;20;36;40;48	rs139371305;rs199919579;rs150053421;rs199683466;rs116891792;rs553653914		PTPN5;PTPN5;PTPN5	0.00127294
cg00612905	F	16		JPH3	Unclassified_Cell_type_specific	N_Shore	1;16;33;46;48	rs575124345;rs139125692;rs374862412;rs77075444;rs373884758	chr16:87702493-87702704	JPH3	0.00127505
cg14186558	F	9		RNF183						RNF183	0.00127578
cg17894331	F	1		CDKN2C	Promoter_Associated	Island	34	rs564778900	chr1:51433762-51435505	CDKN2C	0.00127638
cg05641351	R	1		EFNA1	Unclassified_Cell_type_specific	Island			chr1:155098434-155100451	EFNA1;EFNA1	0.00127656
cg05206884	F	22		SYN3		Island			chr22:33453892-33454505	SYN3;SYN3	0.00127717
cg14642620	R	3	DMR	PAQR9		Island	11;2	rs149346914;rs556868608	chr3:142681137-142683268	PAQR9;PAQR9-AS1	0.00127922
cg15617155	F	1			Unclassified_Cell_type_specific	Island			chr1:63782394-63790471		0.00128168
cg12937643	F	3					44	rs553080899			0.00128314
cg24359986	R	18					38;28	rs115241791;rs74839905			0.00128728
cg10324219	F	11		GLB1L2	Unclassified	N_Shore	31;37	rs541244606;rs3132808	chr11:134201784-134202407	GLB1L2	0.00128807
cg22877281	R	22		DGCR8		S_Shelf	43;7;2	rs534615629;rs140043419;rs149770295	chr22:20073363-20073931	DGCR8	0.00128814
cg04983142	R	10	DMR	GFRA1	Unclassified_Cell_type_specific	Island	37;26;12	rs560225465;rs527599466;rs138725596	chr10:118030732-118034230	GFRA1;GFRA1;GFRA1	0.00129122
cg05587232	F	7		C7orf50		N_Shore	12;35	rs573615314;rs542137185	chr7:1155303-1157445	C7orf50;C7orf50;C7orf50	0.0012914
cg20744110	R	5		HARS2		N_Shore	49;21;9	rs201398055;rs11548125;rs201729757	chr5:140070804-140071328	HARS2;HARS2;HARS2;HARS;HARS;HARS;HARS;HARS;HARS;HARS;HARS;HARS;HARS;HARS;HARS;HARS;HARS	0.00129161
cg18138147	R	18		MAPRE2		S_Shore	38;6	rs114910913;rs560329218	chr18:32556654-32557883	MAPRE2;MAPRE2	0.00129164
cg20977192	R	8					25;11;1	rs557697453;rs574354287;rs541485198			0.00129265
cg25561290	R	1		PLK3	Promoter_Associated	Island	44	rs542029859	chr1:45265534-45266783	PLK3	0.00129512
cg04808813	F	16		AXIN1		S_Shore	7;8;27	rs536813820;rs80220623;rs547166593	chr16:341081-341421	AXIN1;AXIN1	0.00129612
cg03350900	F	6		SOBP	Unclassified_Cell_type_specific	Island	17	rs201372477	chr6:107955163-107956693	SOBP	0.00129655
cg17017819	R	9		CDK9	Promoter_Associated	Island			chr9:130547264-130549117	CDK9;MIR2861	0.00129663
cg16010214	R	11				N_Shelf	18;13;7;5;2	rs377147000;rs548128437;rs569734153;rs530799466;rs552171324	chr11:59328137-59328507		0.00130126
cg15653194	R	7		LFNG	Promoter_Associated	Island			chr7:2558371-2559967	LFNG;LFNG;LFNG;LFNG	0.00130208
cg04352304	R	10				S_Shore	15	rs187893731	chr10:102473206-102474026		0.00130576
cg12406825	R	1		PTGFRN		Island	41;32	rs551185839;rs75908024	chr1:117452203-117453452	PTGFRN	0.00131019
cg22192138	R	12		LRP6			6;1	rs112123540;rs540182203		LRP6	0.00131025
cg05389035	F	20									0.00131148
cg16354520	F	1		LCE2A						LCE2A	0.00131401
cg21283720	F	17		MIR497HG		N_Shelf	46	rs562664865	chr17:6925400-6927527	MIR497HG	0.00131623
cg10638331	F	4		PPP2R2C			24;33;35	rs4538552;rs527938954;rs547784708		PPP2R2C;PPP2R2C	0.00131704
cg02965039	R	14		TMEM63C	Promoter_Associated	Island	21	rs533986157	chr14:77648108-77648328	TMEM63C;TMEM63C	0.00131731
cg03647317	F	4				Island	38;44;45	rs542538057;rs188155357;rs572366553	chr4:187880885-187894299		0.00131843
cg04211916	F	12		PIP4K2C	Promoter_Associated	N_Shore			chr12:57984776-57985302	PIP4K2C;PIP4K2C;PIP4K2C;PIP4K2C	0.00132005
cg27326226	F	13		GJB2		Island			chr13:20766208-20767779	GJB2	0.00132108
cg17801467	R	16		LOC730183	Unclassified	Island	47	rs551683357	chr16:30709274-30710364	LOC730183;SRCAP	0.00132109
cg27222540	F	10	DMR	H2AFY2	Unclassified_Cell_type_specific	Island	0;34	rs114931839;rs78134463	chr10:71812318-71813693	H2AFY2;H2AFY2	0.00132206
cg14157170	F	9		VAV2			19	rs573618369		VAV2;VAV2	0.00132284
cg03354230	R	8					47;28	rs117783425;rs113432712			0.00132431
cg25130831	R	12		GPR133			31	rs556449434		GPR133	0.00132516
cg16577607	R	1		SESN2	Promoter_Associated	Island			chr1:28585831-28587249	SESN2	0.00132855
cg14000262	R	3			Unclassified		40;14;4;2	rs73818917;rs192290975;rs144321588;rs184076864			0.001331
cg25781123	R	3		THUMPD3	Promoter_Associated	N_Shore			chr3:9404683-9404938	THUMPD3;THUMPD3	0.00133377
cg06361505	F	16		SHCBP1	Promoter_Associated	Island	21;26;42	rs533716434;rs200763188;rs373442530	chr16:46655002-46655374	SHCBP1	0.00133936
cg02385760	R	7		CCT6P3	Unclassified_Cell_type_specific	S_Shore	20;11;3	rs569842851;rs535343524;rs555656808	chr7:64498577-64498930	CCT6P3	0.00134292
cg04502129	F	16					7;24	rs564473685;rs528513588			0.00134765
cg16255663	R	10		MGMT			1	rs61859885		MGMT	0.00134814
cg23873021	R	11		MPZL3	Promoter_Associated					MPZL3	0.0013504
cg25674341	R	11		BANF1	Promoter_Associated	Island	51;38;9	rs533034855;rs14157;rs1786171	chr11:65769397-65770057	BANF1;BANF1;BANF1;BANF1;EIF1AD;EIF1AD;EIF1AD;EIF1AD;EIF1AD;EIF1AD;EIF1AD	0.00135205
cg04421549	F	19		ALKBH6	Promoter_Associated	N_Shore			chr19:36505200-36505481	ALKBH6;ALKBH6	0.00135333
cg25242477	F	16		ALDOA	Unclassified	Island	7;12;21;23;48	rs571465340;rs187550606;rs551031437;rs142701601;rs537186980	chr16:30064200-30064678	ALDOA	0.00135376
cg26266931	R	19		OPA3	Promoter_Associated	Island	42;37;27;23;11	rs199590627;rs201864058;rs201065312;rs200159837;rs45527139	chr19:46087866-46088345	OPA3;OPA3;OPA3;OPA3	0.00135529
cg17167924	R	1		ENO1	Promoter_Associated	Island	22;1	rs555035042;rs558181384	chr1:8938098-8939409	ENO1	0.00135576
cg20330031	F	12					1;43	rs139732201;rs539222867			0.00135662
cg01755841	F	19		ATP8B3		N_Shore			chr19:1812465-1812733	ATP8B3;ATP8B3;ATP8B3;ATP8B3;ATP8B3	0.00135919
cg17620582	F	17		SOCS7	Promoter_Associated	Island			chr17:36507657-36508939	SOCS7	0.00135998
cg24343524	F	1		ZC3H11A		N_Shore	1;29	rs575386383;rs544305641	chr1:203764568-203765293	ZC3H11A	0.00136028
cg25382344	F	16		PALB2			1;2;30	rs561079620;rs574572818;rs543500421		PALB2	0.0013616
cg15318176	F	7		PTPRN2		N_Shore			chr7:157346613-157347069	PTPRN2;PTPRN2;PTPRN2	0.00136495
cg04962654	F	16		METTL9		Island	11	rs568479412	chr16:21610692-21611694	METTL9;METTL9	0.00136641
cg20785136	R	1	DMR	PTGER3		Island			chr1:71512224-71513804	PTGER3;PTGER3;PTGER3;PTGER3;PTGER3;PTGER3;PTGER3;PTGER3;PTGER3;PTGER3	0.0013711
cg05277122	R	14				N_Shelf	4;1	rs541901198;rs79714113	chr14:103541703-103542179		0.0013755
cg12639133	F	19		DEDD2		N_Shore	0;5;9;37	rs145619817;rs563664106;rs560406489;rs527927996	chr19:42724190-42724665	DEDD2;DEDD2;DEDD2;DEDD2;DEDD2;DEDD2;DEDD2;DEDD2;DEDD2;DEDD2	0.00137771
cg19772754	R	7		NAMPT		Island	45;36	rs555965204;rs144433076	chr7:105924650-105925975	NAMPT	0.00137788
cg12119133	F	21		PCNT		N_Shelf	43	rs571108017	chr21:47845595-47845864	PCNT	0.00137809
cg03835940	F	9		MIR3134			7;19	rs17230992;rs187125566		MIR3134;SUSD1;SUSD1;SUSD1	0.00138047
cg13351962	F	19		LDLR	Promoter_Associated	Island			chr19:11200919-11201686	LDLR	0.00138067
cg17721704	F	22	RDMR	RASL10A		Island	4;7;9;39	rs174762;rs187476802;rs532023509;rs13056977	chr22:29709281-29712013	RASL10A	0.00138193
cg26305756	R	14				S_Shore	2	rs374410945	chr14:106066400-106067202		0.00138353
cg23180978	F	17		ABR		Island	24;45;49	rs111231759;rs2663344;rs12946654	chr17:926234-926439	ABR;ABR;ABR	0.00138361
cg13419814	R	20		IDH3B	Promoter_Associated	S_Shore	45	rs555670637	chr20:2644561-2644901	IDH3B;IDH3B;IDH3B	0.00138569
cg16736989	F	7		TMEM176B		N_Shore	0;40	rs556777005;rs576564378	chr7:150496809-150498206	TMEM176B;TMEM176B;TMEM176B;TMEM176B;TMEM176B	0.00138813
cg26913927	R	10		LDB1	Promoter_Associated	Island			chr10:103879633-103880628	LDB1;LDB1	0.00139117
cg10840526	F	7			Unclassified	N_Shelf	36;43;45	rs73713803;rs554460100;rs68044265	chr7:100815484-100816995		0.00139255
cg05210338	R	20		NSFL1C	NonGene_Associated	S_Shore	47;44;5	rs556339931;rs578050570;rs6042462	chr20:1446936-1447729	NSFL1C;NSFL1C;NSFL1C	0.00139282
cg25879514	R	17		GRB2			26;1	rs73358249;rs187258423		GRB2;GRB2	0.00139374
cg16709893	R	7		LAMB1			47;8;1	rs142838866;rs573439067;rs536083080		LAMB1	0.00139465
cg08105529	F	1		HFM1	Unclassified		44	rs541863396		HFM1	0.00139782
cg09441873	R	16	DMR			Island			chr16:86320175-86321055		0.00139865
cg21563192	F	11		RPS6KA4		N_Shelf	0;1;29	rs143954292;rs536096531;rs377072730	chr11:64135815-64136381	RPS6KA4;RPS6KA4	0.00139883
cg18639125	F	2	DMR	KCNF1	Unclassified_Cell_type_specific	N_Shore	45	rs568836570	chr2:11051858-11053476	KCNF1	0.00140172
cg05824535	F	16			Promoter_Associated_Cell_type_specific	N_Shore	12;25;30;47	rs376677495;rs61747974;rs186506892;rs61747981	chr16:25117991-25118508		0.00140274
cg23328647	F	2			Unclassified	Island	24;34;41	rs555981162;rs575790675;rs535364362	chr2:43054714-43055298		0.00140304
cg00952342	R	1		C1orf69	Unclassified_Cell_type_specific	N_Shore	21	rs563095486	chr1:228362442-228362691	C1orf69	0.00140961
cg23650606	R	6		GCLC	Promoter_Associated	Island	49;40;38;10;1	rs36205691;rs564642745;rs529756217;rs550435224;rs17883901	chr6:53409120-53410099	GCLC	0.00141016
cg14016554	F	6		DDAH2		Island	5;21	rs186322662;rs190717045	chr6:31695894-31698245	DDAH2	0.00141215
cg16192320	F	1		RASSF5		Island			chr1:206680236-206681444	RASSF5;RASSF5	0.0014137
cg22885136	R	7				Island	48;42;36;25;2	rs563213955;rs529118081;rs548898234;rs566028032;rs150982804	chr7:63041128-63041368		0.00141396
cg04898719	R	1		RAB3B	Unclassified_Cell_type_specific	S_Shore			chr1:52455970-52456453	RAB3B	0.00141397
cg05119363	R	14			Unclassified_Cell_type_specific	N_Shore	43	rs12882359	chr14:21100838-21101043		0.00141437
cg13936370	R	11		MMP1			17;12;1	rs543411542;rs1144393;rs564127110		MMP1;MMP1;WTAPP1	0.0014147
cg02075970	R	22		PDGFB		N_Shore	34;12;1	rs186459410;rs12157563;rs536878423	chr22:39627590-39627811	PDGFB;PDGFB	0.00141487
cg08023209	R	11				S_Shelf			chr11:102322529-102323762		0.00141678
cg19763291	F	15		KATNBL1			34;37;40;42;45	rs113302600;rs147335126;rs185826923;rs9672434;rs567292123		KATNBL1	0.00141791
cg16894986	R	10			Promoter_Associated	N_Shore	18;13	rs146904119;rs76477238	chr10:126605120-126606212		0.00141855
cg20600053	F	18		SEC11C	Promoter_Associated	Island			chr18:56806608-56807425	SEC11C	0.00142264
cg09235452	F	11					0;37	rs111628818;rs185735324			0.00142406
cg05767421	R	8		MAL2		Island	49	rs184515445	chr8:120220388-120221222	MAL2	0.00142423
cg11857013	R	4		MAN2B2			39;9;1	rs149674807;rs556252784;rs143506254		MAN2B2	0.00142495
cg03293513	F	16		NME3		Island			chr16:1820311-1823954	NME3	0.00142496
cg02905871	R	2		MYCN		Island	50;41	rs532287757;rs550706958	chr2:16079801-16083032	MYCN;MYCNOS	0.00142582
cg03818977	R	16			Unclassified	N_Shore	32	rs549937187	chr16:30032784-30033131		0.00142834
cg08129505	F	19		PGLYRP2		Island	5;40	rs200798027;rs147572500	chr19:15582605-15582905	PGLYRP2	0.00142902
cg23952643	F	11		EIF3F	Promoter_Associated	Island	9	rs553134625	chr11:8009047-8009251	EIF3F	0.00142989
cg02052366	R	8				N_Shelf	22	rs575117603	chr8:93114056-93115979		0.00142995
cg26335943	F	1		CTNNBIP1			1	rs181633776		CTNNBIP1;CTNNBIP1	0.00143063
cg15928480	R	1		PIGR			25;8;6	rs545094654;rs564790265;rs201106224		PIGR	0.00143152
cg24873414	F	19		KLHL26	Promoter_Associated					KLHL26	0.00143175
cg05348684	R	5		UGT3A2			51;41;18	rs565687584;rs186032320;rs554495362		UGT3A2;UGT3A2;UGT3A2	0.00143354
cg17197519	F	15					17	rs557379509			0.00143681
cg08715142	R	10		ACBD5	Promoter_Associated	Island	47;42;30	rs541378084;rs368813762;rs149347945	chr10:27530938-27531363	ACBD5;ACBD5;ACBD5	0.00143964
cg03167339	R	7		MICALL2		Island	43;34;28;23;18;10	rs140243785;rs548522785;rs568394917;rs145201308;rs200238981;rs61090716	chr7:1498575-1499123	MICALL2	0.00143978
cg23225508	R	17	RDMR	DDX5		N_Shore	36;35;27;12	rs547799852;rs139296128;rs142511928;rs146006180	chr17:62501479-62503566	DDX5	0.00144071
cg24070636	R	2		ADGRF3	Promoter_Associated	Island	50;48	rs559853456;rs571890092	chr2:26568408-26569366	ADGRF3;ADGRF3;EPT1	0.00144152
cg06653422	F	3		NISCH		N_Shore	8;8;8;10;35;45	rs112686091;rs3066892;rs71276876;rs3821838;rs2215466;rs534574427	chr3:52489417-52490008	NISCH;NISCH;NISCH;TNNC1	0.00144242
cg14195027	F	1		ALPL			12;49	rs528479316;rs547037527		ALPL;ALPL;ALPL	0.00144249
cg04424379	F	16		AARS	Promoter_Associated	Island	9	rs530377784	chr16:70323127-70323489	AARS	0.00144422
cg03712541	R	17		SLC16A11		Island			chr17:6945389-6947521	SLC16A11	0.00144425
cg15482168	F	19		ZNF813	Unclassified	Island	10;13;22;51	rs545043370;rs201244863;rs530892497;rs549208927	chr19:53970802-53971473	ZNF813	0.00144431
cg04996668	F	22		ZNF70	Promoter_Associated	Island			chr22:24093026-24093621	ZNF70	0.00144646
cg11869747	F	14		DCAF5	Promoter_Associated	Island	24	rs569941839	chr14:69618336-69619091	DCAF5	0.00144696
cg11576274	R	1				Island	19	rs587695564	chr1:146552328-146552577		0.0014475
cg25985103	R	15		MAN2C1	Promoter_Associated	Island			chr15:75660388-75661060	MAN2C1	0.00144817
cg20878780	R	12		KDM2B		Island	14	rs185179277	chr12:121880053-121880718	KDM2B;KDM2B	0.00144861
cg23662713	R	14									0.00145008
cg24806383	F	8		ERICH1		S_Shore			chr8:615143-615352	ERICH1;ERICH1	0.00145199
cg21746828	R	13		ZIC2	Unclassified_Cell_type_specific	S_Shore	46;32	rs187051419;rs564147631	chr13:100631752-100635526	ZIC2	0.00145252
cg15559398	F	3		NDUFB5	Promoter_Associated	Island	40;42;44	rs116660956;rs560150756;rs532429716	chr3:179322346-179322788	NDUFB5;MRPL47;MRPL47	0.00145314
cg19180542	F	10	RDMR	ZNF37B	Promoter_Associated	Island	32	rs192568297	chr10:43047584-43048472	ZNF37B	0.00145437
cg23230929	F	2					22;28	rs192696268;rs558120918			0.00145538
cg05902624	F	6		FLOT1	Promoter_Associated	Island	14	rs181201408	chr6:30710307-30712440	FLOT1	0.00145728
cg26905398	R	8		DEPTOR			43;1	rs571497002;rs538877160		DEPTOR;DEPTOR	0.00145858
cg02835343	F	8		DPYSL2		Island	33	rs184160158	chr8:26434372-26436785	DPYSL2	0.00146315
cg19824334	R	17		WBP2	Promoter_Associated	Island	41;8;6;3	rs199895332;rs142166624;rs200783397;rs556902761	chr17:73851260-73852222	WBP2;WBP2	0.00146681
cg03342366	F	1		KIAA0494	Promoter_Associated	Island	10;24;39	rs556775502;rs575012907;rs377233892	chr1:47184402-47185083	KIAA0494;KIAA0494	0.00146838
cg17226566	F	10		COMTD1	Promoter_Associated	Island	12	rs114652269	chr10:76993892-76995953	COMTD1	0.00147079
cg22535359	F	1		VANGL2	Unclassified	Island	35	rs115492172	chr1:160370112-160370658	VANGL2;VANGL2	0.00147411
cg18739345	F	16		RFWD3	Gene_Associated		1;26;29;41	rs150221303;rs562970351;rs149759685;rs145714627		RFWD3	0.00147459
cg10386463	R	4		SMIM14	Promoter_Associated	Island	23;5;1	rs571949986;rs527975833;rs548000755	chr4:39640156-39640923	SMIM14	0.00147471
cg04065880	R	12		FBRSL1		S_Shore	44;38;21;13;10	rs7311843;rs556598272;rs565168890;rs575572846;rs544227523	chr12:133140304-133140634	FBRSL1	0.00147552
cg16687213	R	7	RDMR	TRIM4	Promoter_Associated	S_Shore	44;8	rs539384229;rs191202803	chr7:99516602-99517296	TRIM4;TRIM4	0.00147815
cg20550383	F	14		PPP1R13B	Promoter_Associated	Island	2;4;7	rs577422042;rs548726136;rs565736132	chr14:104313161-104314990	PPP1R13B;PPP1R13B;LINC00637	0.0014783
cg26717995	R	10		ZNF503		Island	38;29;4	rs537447500;rs555427152;rs574085187	chr10:77155128-77169600	ZNF503;ZNF503;C10orf41	0.00147843
cg27321057	F	16		C16orf89						C16orf89;C16orf89	0.0014794
cg08599259	R	1	DMR	POU3F1	Unclassified_Cell_type_specific	Island	42	rs563255985	chr1:38510102-38513642	POU3F1;POU3F1	0.00148276
cg16383658	F	22		SYN3			0;1;21	rs147813619;rs115951742;rs116333674		SYN3;SYN3;SYN3	0.00148317
cg10146402	R	19		LTBP4		Island			chr19:41102845-41103281	LTBP4;LTBP4	0.00148335
cg24045399	R	12		PTMS	Promoter_Associated	Island	40;32	rs552317136;rs572139070	chr12:6875481-6876923	PTMS	0.00148938
cg21203902	F	9		PRRX2		N_Shore	37	rs149278362	chr9:132481472-132481745	PRRX2	0.00149043
cg16769507	R	16		METRN	Unclassified_Cell_type_specific	Island	31;29;10	rs371066325;rs544411071;rs562608793	chr16:764748-765994	METRN	0.00149763
cg16561957	F	14		CDC42BPB		S_Shore	0;33;42	rs45512495;rs36106535;rs142014338	chr14:103430534-103430787	CDC42BPB	0.00149923
cg20077393	F	1		CGN		N_Shore	45	rs528467458	chr1:151483573-151483902	CGN	0.00150068
cg10095938	R	10	DMR	NKX1-2	Unclassified_Cell_type_specific	Island			chr10:126135809-126138896	NKX1-2	0.00150175
cg18470295	F	17		PIK3R5	Promoter_Associated	Island	16	rs529295999	chr17:8868469-8869372	PIK3R5	0.00150266
cg15595733	F	6		C6orf120	Promoter_Associated	Island	9;12;22;46	rs150834883;rs566248910;rs373615188;rs548887231	chr6:170101662-170103059	C6orf120;WDR27;WDR27	0.00150377
cg25186680	R	15		IQGAP1	Promoter_Associated	Island	7	rs2589941	chr15:90931162-90932019	IQGAP1	0.00150417
cg20375093	R	5	CDMR		Unclassified_Cell_type_specific	S_Shelf	34	rs142886414	chr5:178770724-178772794		0.00150599
cg02268225	R	14				Island	7	rs567839889	chr14:100437381-100438863		0.0015073
cg21520042	F	1		KCNT2		N_Shore	12	rs560795897	chr1:196577708-196578011	KCNT2	0.0015081
cg09399439	R	2					2;1	rs192411020;rs669256			0.00151013
cg01525244	F	22		CBX7	Promoter_Associated	N_Shore			chr22:39548613-39549666	CBX7	0.0015108
cg10780647	F	20		C20orf29	Promoter_Associated	Island	51	rs185289621	chr20:3800761-3801546	C20orf29	0.00151193
cg09867084	F	11		MACROD1			43	rs553328322		MACROD1	0.00151245
cg23955930	R	19		SARS2	Promoter_Associated	Island			chr19:39421063-39421615	SARS2;MRPS12;MRPS12;MRPS12;SARS2;MRPS12;MRPS12;MRPS12	0.00151337
cg14276821	F	4					5;36	rs547174824;rs537335982			0.001515
cg05994652	R	3		ULK4			48;38;37;28;19;14	rs144304633;rs533736220;rs375780067;rs146598469;rs7618560;rs556312994		ULK4	0.00152293
cg01362570	F	3		SLC25A36	Promoter_Associated	Island	6;45	rs539475992;rs557568011	chr3:140660334-140661602	SLC25A36;SLC25A36	0.00152367
cg17060787	R	9		ENDOG	Promoter_Associated	Island	25	rs2977998	chr9:131580590-131581583	ENDOG	0.00152441
cg05702448	F	1		DCAF6	Promoter_Associated	Island			chr1:167905027-167906801	DCAF6;BRP44;BRP44;BRP44;DCAF6;BRP44	0.00152526
cg22840171	R	5		KIAA1191			7;3	rs145443131;rs558782507		KIAA1191;KIAA1191;KIAA1191;KIAA1191;KIAA1191;KIAA1191;KIAA1191;KIAA1191;KIAA1191;KIAA11	0.00152617
cg16969227	F	13					5;37	rs532926838;rs115683028			0.00152629
cg26251680	R	1		CAMTA1			45;40;32;13	rs78712083;rs77382329;rs557823652;rs566605115		CAMTA1	0.00152687
cg15174552	R	2			Unclassified	Island	18;6	rs115933243;rs373145186	chr2:118981769-118982466		0.00152737
cg03463303	R	18				S_Shelf			chr18:12657044-12658727		0.00152814
cg07017532	R	1			Unclassified_Cell_type_specific		1	rs115833604			0.00153022
cg25681177	F	19		GAPDHS		Island	5;37	rs550581264;rs560972208	chr19:36024182-36024803	GAPDHS;GAPDHS	0.00153208
cg00109643	R	11		PICALM	Promoter_Associated	Island	45;26;19	rs192903423;rs370347716;rs568939146	chr11:85779725-85780397	PICALM;PICALM;PICALM;PICALM	0.00153264
cg13417331	F	12		RASSF8-AS1			38	rs143079346		RASSF8-AS1;RASSF8;RASSF8;RASSF8-AS1	0.00153331
cg21372733	R	9		ASS1			45;23;16	rs368396528;rs151077156;rs537344858		ASS1;ASS1	0.00153439
cg13049881	R	15		RFX7		Island			chr15:56535651-56536129	RFX7	0.00153897
cg22137373	F	6		BAT2		N_Shore	3;13	rs58892873;rs115591494	chr6:31599519-31599761	BAT2	0.0015401
cg00568549	F	10		ARID5B			17;31;45	rs12098496;rs554563714;rs181586673		ARID5B;ARID5B	0.0015404
cg22840441	R	22		LINC01315		S_Shore	44;23	rs112630139;rs190491124	chr22:42764389-42765248	LINC01315;LINC01315;LINC01315	0.00154067
cg24314434	R	19		FUT3			39	rs80213446		FUT3;FUT3;FUT3;FUT3	0.00154279
cg04271792	F	6			Promoter_Associated	N_Shore	22;47	rs113485797;rs558316530	chr6:28831682-28832134		0.00154288
cg15515753	R	7		IMMP2L			25	rs143895568		IMMP2L;IMMP2L	0.00154454
cg10314943	F	1		CRABP2	Unclassified	Island			chr1:156674858-156676654	CRABP2;CRABP2	0.00154653
cg07830416	R	4		NDUFC1	Promoter_Associated	Island	16;16;1	rs150423343;rs557250549;rs111590660	chr4:140216727-140217078	NDUFC1	0.00154773
cg19396074	R	10		WAPAL						WAPAL	0.00154825
cg12540260	F	21		RRP1	Promoter_Associated	Island	17;24	rs568717316;rs113629009	chr21:45209221-45209880	RRP1	0.00154857
cg08904373	F	5		SLC9A3		N_Shore	2;6;11;14;19;20;27;41	rs113171364;rs111300545;rs115289191;rs535216860;rs557045364;rs575230314;rs545822470;rs7	chr5:498111-498430	SLC9A3	0.00154903
cg15144378	R	18					11;10	rs116889238;rs543620052			0.00155253
cg13103560	R	1		ESRRG			2	rs193119080		ESRRG;ESRRG;ESRRG;ESRRG;ESRRG;ESRRG;ESRRG;ESRRG;ESRRG;ESRRG;ESRRG;ESRRG;ESRRG;ESRRG;ESR	0.00155253
cg09498106	F	19		UPF1		Island	13	rs546295037	chr19:18942432-18943127	UPF1	0.00155431
cg20275889	F	1	DMR			Island	1;23	rs141321282;rs559277073	chr1:54203402-54205310		0.0015551
cg12570200	F	9					0;4;15;29;33;41;49	rs140425562;rs181844956;rs532049654;rs374493433;rs142679436;rs529357315;rs547517080			0.00155763
cg07919128	F	17		MYO15A		N_Shore	14;33;49	rs854818;rs544950653;rs565037849	chr17:18022195-18024868	MYO15A	0.0015662
cg24146830	R	10		HERC4			42;16	rs536770455;rs191407343		HERC4;HERC4;HERC4;HERC4	0.00156673
cg05045228	R	20		MIR646HG	Promoter_Associated					MIR646HG	0.00156705
cg17271428	F	12				S_Shore	18;20;51	rs531705995;rs111827039;rs550309583	chr12:28127890-28128575		0.00157055
cg23749005	R	7		PTPRN2		Island	49;1	rs12530928;rs35965629	chr7:158361909-158362970	PTPRN2;PTPRN2;PTPRN2	0.00157148
cg20894884	F	6		RREB1		Island			chr6:7246665-7247572	RREB1;RREB1;RREB1;RREB1	0.00157207
cg03586564	F	18		NFATC1	Unclassified_Cell_type_specific	Island	0;19;32	rs558643942;rs577152487;rs544605024	chr18:77153292-77160759	NFATC1;NFATC1;NFATC1	0.00157511
cg01582182	F	11		RELA	Promoter_Associated	Island			chr11:65430142-65431079	RELA;RELA	0.00157512
cg15308432	F	20		BCAS4	Promoter_Associated	Island	17	rs368396458	chr20:49411401-49412142	BCAS4;BCAS4;BCAS4	0.00157737
cg23615741	F	10	CDMR		Unclassified_Cell_type_specific	Island			chr10:101297438-101297703		0.00157809
cg17452277	R	8		EBAG9	Promoter_Associated	Island	51	rs560664361	chr8:110551736-110552643	EBAG9;EBAG9;EBAG9	0.001581
cg00945964	R	17	DMR	SLC16A6	Promoter_Associated	Island	9	rs189772784	chr17:66286541-66288532	SLC16A6;ARSG	0.00158223
cg05456752	F	19		MYH14		Island	10	rs555718046	chr19:50706482-50707196	MYH14;MYH14;MYH14	0.001586
cg25074317	F	8		FAM83H		S_Shore	0;8;12;15;16;27;32;36	rs118023699;rs200669258;rs565955315;rs184082340;rs199821829;rs367753294;rs201858198;rs1	chr8:144808221-144810978	FAM83H	0.00158681
cg01974660	F	2		HDAC4			1;19;20;41	rs534397297;rs373009251;rs201990257;rs41280615		HDAC4	0.00158703
cg13099847	R	1		ADC	Promoter_Associated	Island	34;20;10;1	rs139760579;rs544314133;rs555861651;rs568945424	chr1:33546524-33547243	ADC;ADC	0.00158814
cg20721282	F	6		REV3L		S_Shore	43	rs140357312	chr6:111803556-111805509	REV3L;REV3L;REV3L;TRAF3IP2-AS1;TRAF3IP2-AS1;TRAF3IP2-AS1;TRAF3IP2-AS1	0.00158973
cg27212099	F	20		C20orf30	Promoter_Associated	Island	45	rs78036364	chr20:5093360-5094145	C20orf30;C20orf30;C20orf30;C20orf30	0.00159006
cg07049977	F	2		CEBPZ	Promoter_Associated	Island	14;31;33;36	rs565448352;rs201134173;rs144845215;rs568986155	chr2:37458398-37459199	CEBPZ;C2orf56;C2orf56	0.00159067
cg06297958	F	16		PLEKHG4	Promoter_Associated	Island	40	rs60548246	chr16:67312896-67313731	PLEKHG4;PLEKHG4;PLEKHG4;PLEKHG4;PLEKHG4;PLEKHG4	0.00159086
cg04216590	R	1				N_Shore	28;3	rs190822567;rs576946813	chr1:249106095-249106517		0.00159431
cg01070694	F	17		KPNB1	Promoter_Associated	Island			chr17:45726673-45728222	KPNB1	0.00159596
cg12373617	F	5		KCNN2		Island	12;29;31;49	rs555838803;rs567706065;rs184147412;rs544525765	chr5:113696516-113699195	KCNN2;KCNN2	0.00159823
cg26830834	F	2		DUSP11	Promoter_Associated	Island	4;16;45	rs560096856;rs527718167;rs548971059	chr2:74006849-74007274	DUSP11;DUSP11	0.00159883
cg16166568	R	11					10;1	rs530059589;rs542193094			0.00160032
cg14130664	F	9		FRMD3		N_Shore	0;42	rs551310452;rs569861648	chr9:86152353-86153777	FRMD3	0.00160049
cg02613917	F	4		DHX15		S_Shore			chr4:24585435-24586175	DHX15	0.00160068
cg18348434	F	14		SGPP1	Promoter_Associated	S_Shore	40	rs565426914	chr14:64194241-64195049	SGPP1	0.00160345
cg17860381	R	5		NR3C1	Promoter_Associated	Island	50;44;39	rs10482605;rs553659351;rs573565118	chr5:142782071-142785071	NR3C1;NR3C1;NR3C1;NR3C1;NR3C1;NR3C1;NR3C1	0.00160425
cg26229382	F	20		NFATC2		S_Shore	39	rs6021268	chr20:50139690-50140540	NFATC2;NFATC2;NFATC2;NFATC2;NFATC2;NFATC2;NFATC2;NFATC2	0.0016043
cg04047726	R	8		EIF2C2			49;46;39;24;1	rs201542441;rs150671066;rs140980738;rs546504120;rs375136677		EIF2C2;EIF2C2	0.00160634
cg05274755	F	14		NPAS3	Unclassified_Cell_type_specific					NPAS3;NPAS3;NPAS3;NPAS3	0.00160677
cg03957481	F	22	DMR	KLHDC7B	Promoter_Associated	Island	49	rs568523797	chr22:50984972-50988141	KLHDC7B	0.00160747
cg09663101	F	22		SNAP29	Promoter_Associated	Island			chr22:21212710-21213694	SNAP29;PI4KA	0.00160948
cg24173182	R	17	DMR	HIC1		Island			chr17:1952919-1962328	HIC1;HIC1	0.00160974
cg02255950	R	6	CDMR	TRIM31			30;27;17	rs137941449;rs35775852;rs2523989		TRIM31	0.00161061
cg08638939	R	17		TIMM22	Promoter_Associated	Island	41;31;10;1	rs572520541;rs111976083;rs557795188;rs576306436	chr17:899842-900763	TIMM22	0.00161629
cg10732506	F	3	DMR	LRRN1		Island	28;32;46	rs3088204;rs536036944;rs555881279	chr3:3840513-3842772	LRRN1	0.00161873
cg18640183	F	5		P4HA2	Unclassified	Island	22	rs550725199	chr5:131563094-131563954	P4HA2;P4HA2;P4HA2;P4HA2;P4HA2	0.00161894
cg24464501	F	5		AMACR	Promoter_Associated	S_Shore	9;40;44;48	rs552444968;rs571593961;rs527696436;rs547769748	chr5:34007796-34008105	AMACR;AMACR;AMACR;C1QTNF3-AMACR	0.00162473
cg23474501	F	10		GPR123		Island	13	rs560920928	chr10:134901198-134902619	GPR123	0.00162543
cg12820122	F	11		C11orf30	Promoter_Associated	Island	19;38	rs548951974;rs149390636	chr11:76155407-76156827	C11orf30	0.00162582
cg02047702	F	1		SNIP1	Promoter_Associated	Island	23;32;51	rs544895859;rs186799716;rs201117951	chr1:38019606-38019823	SNIP1	0.0016278
cg03505148	F	12		AGAP2		Island			chr12:58130870-58132047	AGAP2;AGAP2	0.00162791
cg13103835	F	1		SMYD3						SMYD3;SMYD3	0.00162853
cg26969596	R	11		TH		S_Shore	43;42;20	rs545034119;rs112031747;rs572379384	chr11:2187488-2188245	TH;TH;TH	0.00162886
cg20126656	F	17		USP36	Promoter_Associated_Cell_type_specific	S_Shelf	1;40	rs551039039;rs9901315	chr17:76798154-76798461	USP36	0.00163225
cg13656518	F	7		MAD1L1	Unclassified_Cell_type_specific	N_Shore	17;31	rs554885586;rs184943382	chr7:2029116-2029326	MAD1L1;MAD1L1;MAD1L1	0.00163596
cg19477293	R	12		GPR133		N_Shore	31;29;18;2;1	rs572856848;rs545024709;rs183823681;rs118187959;rs544459941	chr12:131529297-131529887	GPR133	0.00163977
cg17292277	F	11		PLCB3	Promoter_Associated	Island	29;42	rs111799725;rs569785187	chr11:64018435-64019377	PLCB3;PLCB3	0.00164111
cg03153304	F	14		GPHN	Promoter_Associated	Island	14;36	rs188700470;rs181279130	chr14:66974369-66976235	GPHN;GPHN	0.0016414
cg05688026	R	4		AP1AR	Promoter_Associated	Island	43;29;27;3	rs542243469;rs189611971;rs576028872;rs543122102	chr4:113152512-113153656	AP1AR;AP1AR	0.00164168
cg15279002	F	1		SFT2D2	Promoter_Associated	Island	20;35	rs570880563;rs138834549	chr1:168194945-168195839	SFT2D2	0.00164597
cg08719551	R	6		GTF2H4	Promoter_Associated	S_Shore	9	rs1052693	chr6:30875642-30875957	GTF2H4;GTF2H4	0.00164842
cg00754103	R	1				Island	31;13;5	rs550413473;rs545084236;rs115646564	chr1:165910640-165910978		0.0016494
cg06642626	R	14		FCF1	Promoter_Associated	S_Shore			chr14:75179629-75179875	FCF1;KIAA0317	0.00165401
cg09554202	F	2		FZD7		Island			chr2:202897386-202901046	FZD7	0.00165512
cg25966682	R	12		LRP1	Unclassified	N_Shore	9;1	rs151062304;rs200139006	chr12:57579320-57579625	LRP1	0.00165643
cg07785523	F	14		GPATCH2L	Promoter_Associated	Island	23;49;50	rs556455053;rs576123914;rs541819404	chr14:76618138-76618452	GPATCH2L;GPATCH2L	0.00165892
cg17068844	R	11		DSCAML1			35;30;22	rs376173913;rs559979557;rs528843286		DSCAML1	0.00165947
cg23759053	R	7		BMPER	Unclassified_Cell_type_specific		20;9;8;7	rs557715506;rs577529762;rs188119151;rs180927652		BMPER	0.00166047
cg16237715	R	15		WDR73	Promoter_Associated	Island	37;11	rs535265096;rs554876192	chr15:85197232-85197695	WDR73	0.00166078
cg16293569	F	11		KCNQ1	Unclassified_Cell_type_specific	N_Shore	0;1;50	rs74048340;rs191331870;rs181226788	chr11:2871364-2871940	KCNQ1;KCNQ1	0.00166704
cg22937607	F	12					18	rs149119661			0.0016711
cg08170140	R	22		OSBP2	Unclassified_Cell_type_specific	Island	47;40;32	rs71324173;rs71324174;rs71324175	chr22:31090200-31091334	OSBP2	0.00167147
cg07531072	R	19		WIZ		N_Shelf			chr19:15563869-15564223	WIZ;MIR1470	0.00167205
cg08305796	F	19		CHMP2A	Promoter_Associated	Island	49	rs114699373	chr19:59066151-59066662	CHMP2A;CHMP2A	0.00167543
cg11497501	R	6		PRRC2A			46;29;11;10	rs541387961;rs200630465;rs575401082;rs546085889		PRRC2A;PRRC2A;PRRC2A;PRRC2A	0.00167653
cg14311597	F	17	DMR	MIR1253		Island	5	rs530092904	chr17:2652454-2653372	MIR1253	0.0016774
cg27497900	R	1		COPA	Promoter_Associated	N_Shore	32	rs60130110	chr1:160312928-160313338	COPA;COPA;NCSTN	0.00167741
cg12058507	F	1		ALDH4A1		Island	17;21;30;38;42;48;50	rs79637190;rs527298059;rs141419279;rs150413209;rs531481821;rs200142816;rs72936434	chr1:19209626-19209914	ALDH4A1;ALDH4A1;ALDH4A1	0.00167855
cg25494302	F	19					12;27	rs533828749;rs558508048			0.0016791
cg03403719	F	20				N_Shore	47	rs192777614	chr20:23336868-23337201		0.00168364
cg10938656	R	7		IQCE			37;34;31;17	rs116453294;rs545547108;rs149462805;rs76626560		IQCE;IQCE	0.00168415
cg03999361	R	19		DHDH	Promoter_Associated	Island	50;42;37;35;24;18;10	rs532086864;rs543937405;rs562725066;rs529876230;rs548351455;rs143830300;rs527583314	chr19:49436695-49437055	DHDH	0.00168504
cg21384645	R	2		HOXD13	Unclassified_Cell_type_specific	Island			chr2:176957054-176958279	HOXD13	0.0016854
cg06905387	R	18		ST8SIA5		N_Shore	49;33;10	rs190748805;rs528750250;rs548505622	chr18:44259905-44260451	ST8SIA5	0.00168581
cg16925697	F	17		SCPEP1	Promoter_Associated	N_Shore			chr17:55055296-55055555	SCPEP1	0.00168646
cg03935579	F	3		ALCAM			14;15;17;23;32;33;46	rs73192770;rs529602389;rs575246449;rs574526877;rs545962748;rs187669891;rs572846243		ALCAM;ALCAM;ALCAM	0.00168937
cg10604396	F	10		EGR2	Promoter_Associated	Island	21;23;46	rs149153286;rs547250557;rs562289919	chr10:64574660-64578778	EGR2	0.00169217
cg12178674	F	13					1;30	rs111721236;rs11069806			0.00169345
cg01354879	F	6	RDMR	ME1		N_Shore	17;22	rs115685546;rs536306811	chr6:84140412-84140998	ME1	0.00169495
cg20089180	R	19		ZNF468		Island	40;38;36;31	rs556432733;rs35231921;rs183276924;rs57991490	chr19:53360201-53360460	ZNF468;ZNF468	0.00169951
cg20742865	F	12		LRP1			1;14	rs557230900;rs113953523		LRP1;LRP1-AS	0.00170027
cg04968835	R	1		FAM72D		Island	30;20	rs587743718;rs587598467	chr1:143912736-143916156	FAM72D	0.00170202
cg06546406	R	1	DMR			Island	19	rs567008537	chr1:39269729-39270251		0.00170405
cg14342714	R	14				Island	48;26	rs144933264;rs556409249	chr14:21100838-21101043		0.00170409
cg27095388	F	14					0;3;46;47	rs577633003;rs543387046;rs142332934;rs35208818			0.00170437
cg21523528	R	20		CBFA2T2	Promoter_Associated	Island	43;36	rs75667555;rs568873684	chr20:32077657-32078469	CBFA2T2;CBFA2T2	0.0017058
cg26187166	R	20		RAB22A	Promoter_Associated	Island	34	rs535364610	chr20:56884738-56885222	RAB22A;RAB22A;PPP4R1L	0.00170619
cg02947424	R	13		CLN5	Promoter_Associated	Island	40;26;14;12	rs146993892;rs541501705;rs563306322;rs530381028	chr13:77566089-77566599	CLN5	0.00170677
cg12953443	F	18		RNMT	Promoter_Associated	Island	4;47	rs536567077;rs114367337	chr18:13725979-13727370	RNMT;C18orf19;C18orf19	0.00170788
cg14014854	F	1		IFFO2			5;38	rs150205977;rs375839018		IFFO2	0.00170988
cg19506602	F	19		CHERP		Island	26	rs377636527	chr19:16641543-16641838	CHERP	0.00171316
cg02956806	R	9		C9orf167		Island	47;7	rs183993367;rs551821413	chr9:140172613-140176105	C9orf167	0.00171373
cg05099600	R	10		FUT11	Promoter_Associated	Island	44;39;30;2	rs558883930;rs149787867;rs537994072;rs535161593	chr10:75531970-75532817	FUT11	0.00171527
cg02768875	F	6	RDMR	MAD2L1BP	Promoter_Associated	N_Shore	28;40	rs140258312;rs145256276	chr6:43603495-43603818	MAD2L1BP;MAD2L1BP	0.00172201
cg16655837	F	10		EPC1	Unclassified	Island	8;45	rs557178031;rs575367225	chr10:32635217-32636655	EPC1	0.00172226
cg04460668	F	12		ZCCHC8	Promoter_Associated	N_Shore	27;32	rs149516716;rs146017088	chr12:122984995-122985644	ZCCHC8	0.00172858
cg15184507	R	17		PDK2		Island	51;42	rs200906356;rs537623975	chr17:48172460-48172994	PDK2;PDK2;PDK2;PDK2	0.00172867
cg19066218	F	6		PGM3		Island	8;22;49	rs536692673;rs553283537;rs368556602	chr6:83902606-83903777	PGM3;PGM3;PGM3;PGM3;RWDD2A	0.00172879
cg05978244	R	4		TBC1D14		Island	33;16;1	rs145665500;rs534605304;rs145732986	chr4:6925211-6925591	TBC1D14;TBC1D14	0.00173066
cg25605769	F	1		PRPF38A	Promoter_Associated	S_Shore			chr1:52869867-52870305	PRPF38A;ORC1L	0.00173089
cg11092441	F	16		CLUAP1	Promoter_Associated	S_Shore	23	rs564350255	chr16:3550108-3550346	CLUAP1	0.00173207
cg04666263	R	7		ELMO1			13	rs148629553		ELMO1;ELMO1;ELMO1	0.00173208
cg14007067	F	18		SALL3	Unclassified_Cell_type_specific	Island			chr18:76737005-76741244	SALL3	0.00173369
cg18136311	F	1		DCAF8	Promoter_Associated	S_Shore			chr1:160231755-160232451	DCAF8;DCAF8;DCAF8;DCAF8;DCAF8	0.00173391
cg19956224	F	16		UBE2I		Island	38	rs118110600	chr16:1369053-1369525	UBE2I;UBE2I;UBE2I;UBE2I	0.00173422
cg00715124	R	6		TUBB2B	Unclassified_Cell_type_specific	Island	41;32;11;1	rs185618266;rs575356608;rs544071169;rs150818836	chr6:3227025-3229688	TUBB2B	0.00173435
cg22547540	R	6		TNXB	Unclassified	N_Shore	51;36;22	rs182372085;rs187015845;rs377704711	chr6:32055067-32055601	TNXB	0.00173449
cg02817455	R	15					23;19	rs76552775;rs76087391			0.00173469
cg22605415	F	4	RDMR			S_Shore	13;33	rs534205370;rs554188889	chr4:175135259-175135496		0.00173716
cg06210054	R	1			Unclassified_Cell_type_specific	Island	2	rs577501725	chr1:36173406-36173979		0.00173863
cg16081737	F	10	CDMR			N_Shore	0	rs537044536	chr10:57388068-57388528		0.0017387
cg09189118	F	1			Unclassified	Island	48	rs74140304	chr1:227729515-227730492		0.00174063
cg13732093	F	9					10;34;35;51	rs557509669;rs574175352;rs185772751;rs559630171			0.00174093
cg04798095	R	20		LAMA5		Island	44	rs557760409	chr20:60941619-60942684	LAMA5	0.00174151
cg10303487	F	8		DPYS		Island	43	rs572241599	chr8:105478672-105479340	DPYS	0.00174474
cg21414754	R	2		ACOXL		N_Shore	48;2	rs570482829;rs532908717	chr2:111489977-111490884	ACOXL	0.00174525
cg23762012	R	17					5	rs555234450			0.00174776
cg23428900	F	9		FIBCD1	Unclassified_Cell_type_specific	Island	33;46	rs184861714;rs188519999	chr9:133813631-133815781	FIBCD1;FIBCD1	0.00175556
cg08551475	F	2		SNTG2	Unclassified		35;45	rs28433605;rs57694894		SNTG2	0.0017579
cg14892262	R	1					36	rs111446079			0.00175905
cg18551531	R	19		LSM7		Island	47;1	rs369762189;rs562919406	chr19:2323912-2324127	LSM7	0.00175912
cg18935040	F	19		PDE4A			0;9	rs373333549;rs112654392		PDE4A;PDE4A;PDE4A;PDE4A;PDE4A	0.00175977
cg24328684	F	10			Unclassified		9;20;21;24	rs546669555;rs561578228;rs528839760;rs11816703			0.00175979
cg11075137	F	19		RFXANK	Promoter_Associated	N_Shore	20;23	rs373152164;rs538227493	chr19:19303350-19303622	RFXANK;RFXANK;RFXANK;RFXANK;MEF2BNB;MEF2BNB;MEF2BNB-MEF2B;MEF2BNB-MEF2B;MEF2BNB-MEF2B	0.00176533
cg00563090	R	7			Promoter_Associated		39	rs532849925			0.00176614
cg27574828	F	6		ZBTB12	Promoter_Associated	Island			chr6:31868781-31870311	ZBTB12	0.0017664
cg07268239	R	1		CCDC28B	Promoter_Associated	N_Shore	2	rs186629770	chr1:32666231-32666460	CCDC28B;CCDC28B	0.00176691
cg06711448	R	12		KSR2	Unclassified					KSR2	0.00176756
cg22642898	R	17		ACACA			2	rs548701013		ACACA;ACACA	0.00177135
cg25889117	R	11		ROBO4			15	rs139788376		ROBO4;ROBO4	0.00177994
cg12817227	R	15		LINC00927			35;24;17	rs528269419;rs3974430;rs192124049		LINC00927	0.00178134
cg11004797	F	5		DIMT1L	Promoter_Associated	Island	12;18	rs561828037;rs575444843	chr5:61699350-61699877	DIMT1L	0.00178232
cg03001276	F	6		KIF25			6;12;29;46	rs150809533;rs569721031;rs73260865;rs138710124		KIF25;KIF25	0.00178386
cg21510712	F	9		SHB	Promoter_Associated	Island	14	rs567848748	chr9:38067683-38069628	SHB	0.00178402
cg25333422	R	2		EVA1A			51;43;33;32	rs193219620;rs543033250;rs558841641;rs576697740		EVA1A;EVA1A	0.00178584
cg22369225	F	11		INSC			0	rs111680076		INSC;INSC	0.00178633
cg14392392	R	2		RNF103	Promoter_Associated	Island	7	rs538331252	chr2:86850042-86851178	RNF103	0.00178861
cg16790390	R	8			Unclassified_Cell_type_specific	N_Shore	19	rs530803503	chr8:142425440-142425716		0.0017893
cg02849924	R	19		POLD1	Promoter_Associated	Island	40;27;22;12	rs577043685;rs544244986;rs3219285;rs529741814	chr19:50887181-50887933	POLD1	0.00179382
cg02735225	F	5					1;26;44	rs186723017;rs534507646;rs145614534			0.00179453
cg26342670	R	12		WIBG	Promoter_Associated	Island			chr12:56320739-56321628	WIBG;WIBG	0.00179462
cg13485685	R	4		SLIT2		Island	4	rs570546129	chr4:20253276-20256868	SLIT2	0.00179479
cg14889329	R	19		DACT3	Promoter_Associated	Island	49;43;37;29	rs143944555;rs189699956;rs150695561;rs182541418	chr19:47163886-47164783	DACT3	0.00179682
cg12648690	F	14		TM9SF1		S_Shore	1;35	rs528487761;rs551848308	chr14:24657555-24658221	TM9SF1;TM9SF1;TM9SF1	0.00179737
cg15799279	F	6	DMR	B3GAT2	Promoter_Associated	Island	7;23	rs45502100;rs545943031	chr6:71665360-71667132	B3GAT2	0.0017991
cg21215811	R	17		VPS25	Promoter_Associated		50;21;20	rs531705770;rs550040103;rs571703505		VPS25	0.00180035
cg23982315	F	4		CPEB2	Promoter_Associated	Island	10	rs555263735	chr4:15003059-15006761	CPEB2;CPEB2	0.00180084
cg19442824	R	19		GEMIN7		S_Shore	49;33;7	rs529072046;rs191387896;rs145007622	chr19:45579321-45580018	GEMIN7;GEMIN7;GEMIN7	0.00180548
cg01068452	R	8		RB1CC1	Promoter_Associated	Island			chr8:53626005-53627501	RB1CC1;RB1CC1;RB1CC1;RB1CC1	0.00180724
cg03209043	R	2		ZEB2			47;9;2	rs138397990;rs532554390;rs550761553		ZEB2;ZEB2	0.00181066
cg04559128	R	2		EFHD1	Unclassified	Island	27;22;15	rs7571133;rs200654338;rs536946992	chr2:233470646-233471077	EFHD1	0.00181097
cg26469982	F	17		RPTOR		S_Shore	0;5;7;21	rs551345768;rs569583178;rs189896081;rs1468035	chr17:78921897-78922233	RPTOR;RPTOR	0.00181312
cg02337193	R	5					35	rs185224197			0.00181783
cg25935047	F	19		SHC2		Island	26;29	rs111988160;rs540079545	chr19:450801-451376	SHC2	0.00182246
cg00712686	R	17			Promoter_Associated	Island			chr17:46100797-46102904		0.00182336
cg18914211	F	6	DMR	HLA-G	Unclassified_Cell_type_specific	Island	2;7;21;25;30;35;43;45	rs569854342;rs535773328;rs555347515;rs572025435;rs540632198;rs201957061;rs557839953;rs1	chr6:29795553-29796594	HLA-G	0.00182393
cg00945571	R	9					39;12	rs115265254;rs565788606			0.00182497
cg01083584	F	19		DNAJB1	Promoter_Associated	Island	11;15;16;20;29;34	rs371405566;rs567078979;rs200088135;rs549452073;rs567680854;rs538219120	chr19:14628406-14629689	DNAJB1;DNAJB1	0.00182543
cg15100227	R	5	DMR	PRDM6	Unclassified_Cell_type_specific	Island	51;39	rs71572187;rs553356738	chr5:122426125-122426836	PRDM6	0.00182963
cg19463703	R	12		ARHGAP9		S_Shelf	26;10	rs146437767;rs141416736	chr12:57869075-57870182	ARHGAP9;ARHGAP9	0.00183064
cg03062648	F	6		PPP1R11		N_Shelf	1;8;9;10;33	rs576510557;rs9261285;rs190465394;rs61742625;rs142937663	chr6:30038881-30039477	PPP1R11	0.00183114
cg12229172	F	4		MGST2	Promoter_Associated_Cell_type_specific		1;8;48	rs551731866;rs201323021;rs143365805		MGST2;MGST2	0.00183217
cg04974899	F	20	RDMR	ENTPD6	Promoter_Associated	Island			chr20:25176774-25177028	ENTPD6;ENTPD6	0.00183442
cg26421997	F	17		C17orf79			19;23	rs181069895;rs534335505		C17orf79	0.00183581
cg08017189	F	16		KIAA0182	Unclassified_Cell_type_specific	N_Shelf	31;39	rs556332432;rs576125297	chr16:85684107-85684491	KIAA0182;KIAA0182	0.00183696
cg06155077	F	7	DMR	CALCR		N_Shore			chr7:93204085-93204381	CALCR;CALCR;CALCR;CALCR	0.00183734
cg04994970	R	14		COX8C		Island	51;21;19	rs2295702;rs186545822;rs147942324	chr14:93813483-93814111	COX8C;KIAA1409	0.00183835
cg15796911	R	2			Unclassified_Cell_type_specific	S_Shore	5	rs543447495	chr2:118593639-118594234		0.00183924
cg05475934	R	10		APBB1IP	Promoter_Associated	Island			chr10:26727061-26727992	APBB1IP;APBB1IP	0.00183953
cg03446973	R	3		RFC4	Promoter_Associated	Island			chr3:186524095-186524694	RFC4;RFC4	0.00184022
cg00242423	F	2					0;6;20;33;34	rs538536731;rs558390272;rs1641463;rs11450600;rs36057781			0.0018472
cg18037388	F	12		CLEC1B			1;34	rs584856;rs76073479		CLEC1B;CLEC1B	0.00184851
cg14266859	R	14		JAG2	Unclassified_Cell_type_specific	Island	37	rs147857382	chr14:105614375-105614917	JAG2;JAG2	0.00184864
cg17403899	R	19		CNFN		S_Shelf			chr19:42891311-42891646	CNFN	0.00185084
cg20158669	R	12		WIBG	Promoter_Associated	Island	46	rs568431048	chr12:56320739-56321628	WIBG;WIBG	0.00185315
cg20453222	R	6		C6orf120	Promoter_Associated	N_Shore	24	rs531531975	chr6:170101662-170103059	C6orf120;WDR27	0.00185841
cg19585196	R	17		ITGAE	Promoter_Associated	N_Shore	26;10	rs187461028;rs568657374	chr17:3626924-3627839	ITGAE;GSG2	0.00185864
cg08791234	R	6		TAPBP	Promoter_Associated	S_Shore	45	rs532110527	chr6:33266302-33267582	TAPBP;TAPBP;RGL2;RGL2	0.00185888
cg06965316	F	10		EIF4EBP2	Promoter_Associated	Island			chr10:72163717-72164573	EIF4EBP2	0.00186002
cg01325167	R	17		ITGA2B			47;44;42;41;32;10	rs12938868;rs78830926;rs200277530;rs537219908;rs145553601;rs199648793		ITGA2B	0.00186058
cg25209938	R	4					47	rs528106186			0.00186236
cg21732806	F	13		PHF11	Promoter_Associated	N_Shore	23;36	rs186051448;rs113155089	chr13:50070022-50070719	PHF11;PHF11;PHF11	0.00186507
cg16811621	F	6		SYNJ2			4;20	rs201530328;rs200024869		SYNJ2	0.0018652
cg01195803	F	6		HSPA1L		S_Shelf	32	rs34814308	chr6:31774475-31774862	HSPA1L	0.00186866
cg19515510	R	17		NUP85	Promoter_Associated	N_Shore	41;40	rs141942437;rs569239317	chr17:73201326-73202122	NUP85	0.00186868
cg15784006	F	7				Island	0;8	rs142128577;rs570828662	chr7:6691948-6695242		0.00186873
cg04801401	F	2		NGEF			0;36;39;47	rs566024845;rs533592145;rs553708764;rs570490276		NGEF;NGEF	0.00187038
cg10140454	F	17		RAI1	Unclassified_Cell_type_specific	Island	9	rs139861652	chr17:17625605-17628500	RAI1	0.00187173
cg24026549	F	4		LRPAP1	Promoter_Associated	Island			chr4:3533643-3534788	LRPAP1;LRPAP1	0.001873
cg08457011	R	17				Island	27;9	rs552730017;rs1860285	chr17:2658685-2659402		0.00187426
cg08902205	F	16		KIAA0182		Island			chr16:85658742-85658998	KIAA0182;KIAA0182	0.00187487
cg14654833	F	11		LSP1	Promoter_Associated		1;14;29;30	rs907613;rs527754780;rs549036107;rs567435432		LSP1;LSP1	0.00187591
cg07446740	F	16	DMR	NSMCE1	Promoter_Associated	N_Shore	1;1;14;20;34	rs144241419;rs550201872;rs185556190;rs546164038;rs75630104	chr16:27279886-27280243	NSMCE1	0.00188061
cg19305293	F	2			Promoter_Associated_Cell_type_specific	S_Shore	46	rs552087286	chr2:228189836-228190501		0.00188139
cg05002124	F	13		RBM26		Island	27;50	rs551632882;rs571443100	chr13:79980004-79980723	RBM26	0.00188598
cg10495160	F	2					1;9;24;31	rs527855633;rs547628891;rs570799097;rs140862594			0.00188853
cg14376275	R	1	DMR	DNM3		Island			chr1:171810467-171811325	DNM3;DNM3	0.00189049
cg15267545	F	11		VPS37C	Promoter_Associated	Island			chr11:60928560-60929262	VPS37C	0.00189389
cg21500247	F	6		GMDS						GMDS	0.00189414
cg14910038	R	8				Island			chr8:1298338-1300481		0.00189435
cg25734825	F	3		TMEM39A	Unclassified		0;8;8;20;49	rs537325455;rs2282172;rs113070103;rs567510279;rs534953149		TMEM39A	0.0018963
cg10696724	F	3			Promoter_Associated	Island			chr3:13937186-13937592		0.00189704
cg27140441	R	4			Unclassified_Cell_type_specific		49	rs557768914			0.00189849
cg12011157	F	9		AGTPBP1	Promoter_Associated	Island	43;51	rs543901900;rs560693459	chr9:88356140-88357365	AGTPBP1;AGTPBP1;AGTPBP1;AGTPBP1	0.0019001
cg01298004	R	4		LRPAP1	Promoter_Associated	Island	14;9;2;1	rs144818679;rs548373596;rs561774719;rs3123326	chr4:3533643-3534788	LRPAP1	0.00190019
cg12127779	F	5		NSD1		Island			chr5:176558852-176561652	NSD1;NSD1	0.00190153
cg11703222	F	5					0;6;8	rs12521512;rs140269422;rs553359178			0.00190277
cg06326865	R	16		CBFA2T3	Unclassified_Cell_type_specific	S_Shelf	49;46;39;36;20;10;1	rs184076022;rs113576147;rs563760168;rs62045793;rs543019246;rs562048396;rs545197750	chr16:88975850-88976169	CBFA2T3;CBFA2T3	0.00190285
cg08970347	F	8	DMR		Unclassified	Island	1;2	rs138389512;rs553142118	chr8:27449751-27450063		0.00190336
cg08611714	R	17		KRT32			38;33;1	rs575410993;rs147022315;rs191900019		KRT32	0.00190573
cg09345781	R	12		CCDC38	Promoter_Associated	S_Shore	34	rs370292850	chr12:96336245-96337411	CCDC38;AMDHD1	0.0019091
cg08202827	R	6					34;27;24;16;2	rs192458707;rs185743197;rs189369299;rs7383121;rs548504118			0.00191037
cg07017275	R	14		FBXO34	Promoter_Associated	Island	18;6;4	rs535860616;rs116144984;rs181536887	chr14:55737940-55738999	FBXO34;FBXO34	0.00191122
cg08731143	R	20		PLCG1	Promoter_Associated	Island			chr20:39765229-39766832	PLCG1;PLCG1;PLCG1-AS1	0.0019129
cg24882192	F	2		MYO7B	Unclassified_Cell_type_specific		0;34;39	rs200899932;rs200024830;rs138959423		MYO7B	0.00192001
cg23315589	F	18			Unclassified_Cell_type_specific	Island	5	rs538063012	chr18:45662314-45663520		0.00192119
cg26571926	R	1		RERE			38;2	rs185869227;rs542379918		RERE;RERE	0.00192174
cg04799493	R	8					34;29;28;27;23;22;17;1	rs2655190;rs568160880;rs537000457;rs556046485;rs147951665;rs538906030;rs2615098;rs57219			0.00192267
cg12035103	R	2		TTC15			45;17;8	rs4268951;rs13412657;rs13412662		TTC15	0.00192488
cg02725269	F	19		KLK1		N_Shelf	19;37	rs186731057;rs549558677	chr19:51330212-51330470	KLK1	0.0019253
cg05553515	R	5			Unclassified	N_Shelf	42;13;3;2	rs114116977;rs6888166;rs141704459;rs6888170	chr5:1645124-1645712		0.00192628
cg20399983	R	20					7	rs35582423			0.00192878
cg22295292	R	11		STARD10	Unclassified_Cell_type_specific	Island	43	rs180999000	chr11:72465884-72466209	STARD10	0.00192929
cg25898483	R	2		UGGT1	Promoter_Associated	N_Shore	42;36;14;1	rs569364154;rs538483277;rs555195799;rs568795163	chr2:128848663-128849210	UGGT1;UGGT1	0.00193188
cg08136772	R	13		PCDH8		Island	49	rs5030684	chr13:53419897-53422872	PCDH8;PCDH8	0.00193258
cg12553843	F	11		FAM86C	Unclassified		19;23;24	rs192245523;rs541772773;rs560063535		FAM86C;FAM86C;FAM86C	0.00193315
cg00496427	R	3		FGD5-AS1	Promoter_Associated	S_Shore	40	rs529319074	chr3:14988612-14989036	FGD5-AS1;FGD5-AS1;FGD5-AS1;FGD5-AS1;FGD5-AS1;NR2C2;NR2C2	0.00193379
cg03872804	F	4				N_Shore	16;20;34	rs191053724;rs570154283;rs537500217	chr4:1595293-1595539		0.0019353
cg04256932	R	20		EPB41L1		N_Shore			chr20:34680003-34681001	EPB41L1	0.00193557
cg26663754	F	7		BET1	Promoter_Associated	Island	7;27	rs566726114;rs532369969	chr7:93633439-93633910	BET1	0.001941
cg07000334	R	12	DMR	ZNF385A	Unclassified_Cell_type_specific	S_Shore	21	rs552753508	chr12:54784900-54785238	ZNF385A;ZNF385A	0.0019411
cg23349691	R	5									0.00194118
cg00450029	R	8				N_Shore	34	rs112939970	chr8:599904-600309		0.00194638
cg27350783	R	17		ACTG1	Promoter_Associated	Island	51;44;35;28;26;14;5;3	rs75739711;rs1139403;rs567737230;rs7503278;rs547755636;rs566402056;rs539643967;rs558335	chr17:79478235-79482426	ACTG1	0.00194774
cg15187223	F	13		RASA3	Unclassified_Cell_type_specific	N_Shelf	3;4;15;19;33;41	rs548955706;rs571983119;rs149863858;rs564395079;rs372526481;rs181928494	chr13:114773745-114774499	RASA3	0.00194818
cg08198470	F	17		RPA1		S_Shore	19;28;50	rs180956282;rs533457276;rs550028981	chr17:1799541-1799756	RPA1	0.00195054
cg09625899	R	4					23;7;6;2	rs72957075;rs111547435;rs76785009;rs113018087			0.00195428
cg10832005	R	5		NPR3	Unclassified	Island			chr5:32709910-32714450	NPR3	0.00195489
cg16539957	R	14	RDMR			N_Shore	23;9	rs554826732;rs190464554	chr14:38067446-38069207		0.0019557
cg25687971	F	3					10;19;20	rs193189862;rs553709201;rs185132273			0.00195683
cg20840825	R	17		CYTSB	Unclassified	Island	41	rs551873946	chr17:20059028-20060060	CYTSB;CYTSB;CYTSB;CYTSB	0.00195758
cg21059779	R	8	RDMR	IL7		Island	18	rs564514531	chr8:79716681-79717403	IL7;IL7;IL7;IL7;IL7;IL7;IL7;IL7	0.00195849
cg11788833	R	15			Promoter_Associated	Island	25	rs7182007	chr15:45458801-45459580		0.00196054
cg13776549	R	1		PABPC4			51;41	rs149082721;rs201872039		PABPC4;PABPC4;PABPC4;LOC101929516	0.00196247
cg06087453	R	5		LINC01331			13;4;1	rs532520079;rs550815825;rs187074238		LINC01331	0.00196365
cg13223473	R	15		PARP6		N_Shelf	51;22;5	rs6494997;rs193086671;rs185584288	chr15:72564442-72565165	PARP6	0.00196477
cg01002146	R	11		CCS	Promoter_Associated	Island	44;30	rs201829400;rs577291920	chr11:66360097-66360834	CCS;CCDC87	0.0019687
cg24377160	R	1				S_Shore	50;1	rs546550947;rs566886477	chr1:26201722-26202516		0.00196957
cg07027251	R	10				N_Shore	2	rs187571439	chr10:111216604-111217083		0.00196978
cg24640144	F	1		ST3GAL3	Promoter_Associated	Island	9	rs531673239	chr1:44172668-44173763	ST3GAL3;ST3GAL3;ST3GAL3;ST3GAL3;ST3GAL3;ST3GAL3;ST3GAL3;ST3GAL3;ST3GAL3;ST3GAL3	0.00197151
cg07318113	F	6					0	rs114992465			0.00197332
cg15930819	R	5	DMR	EPB41L4A-AS2		Island	16	rs544682638	chr5:111754477-111756222	EPB41L4A-AS2;EPB41L4A	0.00197516
cg01763821	F	15		CCNB2	Promoter_Associated	Island	26;36;46	rs113384931;rs547438223;rs565844161	chr15:59397270-59397749	CCNB2	0.00197697
cg03116922	F	18		KIAA1632	Promoter_Associated	Island	3;22	rs547539084;rs559358813	chr18:43547176-43547702	KIAA1632	0.00197764
cg08331427	R	5		ECSCR			1	rs188821534		ECSCR	0.00197818
cg13308930	F	1					15;16;49	rs142849738;rs181059251;rs183712730			0.00198008
cg10459344	R	12		RNF10	Promoter_Associated	S_Shore	43;22	rs377054423;rs574404871	chr12:120972167-120972447	RNF10	0.00198398
cg14576565	R	11		KCNK4	Unclassified_Cell_type_specific	Island	3	rs565945398	chr11:64058808-64060118	KCNK4	0.00198764
cg03647233	R	11		DSCAML1		N_Shore	45;42;31	rs544235827;rs141482670;rs533262006	chr11:117389186-117389471	DSCAML1	0.00198993
cg01461420	F	7		INTS1		Island	0;22;48	rs544308866;rs557914380;rs577690512	chr7:1536621-1537489	INTS1	0.00199101
cg25364343	F	18		CABYR	Promoter_Associated	Island	23;40;41	rs192562682;rs562281015;rs2278664	chr18:21718862-21719550	CABYR;CABYR;CABYR;CABYR;CABYR;CABYR	0.00199148
cg27537053	F	1		PTPRF		N_Shore	0;20;50	rs200607642;rs142730107;rs372819126	chr1:44070892-44071142	PTPRF;PTPRF	0.00199236
cg06046705	R	4		ANKRD50	Promoter_Associated	S_Shore	35	rs13128696	chr4:125633390-125634275	ANKRD50;ANKRD50	0.00199305
cg14608903	F	10		ABLIM1	Promoter_Associated		49	rs368306261		ABLIM1;ABLIM1;ABLIM1;ABLIM1	0.00199547
cg02537902	R	15		SNUPN	Promoter_Associated	Island	38;5;1	rs552511568;rs373175056;rs28372917	chr15:75917646-75918212	SNUPN;SNUPN;SNUPN	0.00199786
cg24883832	R	15		CRTC3	Promoter_Associated	Island	49;44;10	rs550916637;rs116192256;rs530563336	chr15:91072689-91073976	CRTC3;CRTC3	0.00199975
cg06813295	F	21		SLC19A1		N_Shelf	0;12;37	rs145397594;rs148407773;rs572650439	chr21:46950586-46952286	SLC19A1;SLC19A1;SLC19A1	0.00200038
cg12073353	F	17		MRPS23	Promoter_Associated	Island	14;36	rs528995239;rs547168094	chr17:55927212-55928098	MRPS23	0.00200119
cg13830835	F	9		EXD3	Unclassified	Island	36	rs539115983	chr9:140301338-140301826	EXD3	0.0020042
cg02381428	F	12		MIP		S_Shore			chr12:56842846-56843255	MIP;TIMELESS	0.00201116
cg21758687	R	15		PIAS1		Island	27;20	rs549343501;rs559873623	chr15:68346303-68347408	PIAS1	0.0020122
cg26205217	F	21			Promoter_Associated	S_Shore	18;25;40	rs189849911;rs562595058;rs533163552	chr21:37528205-37529561		0.00201245
cg14792680	R	19			Promoter_Associated_Cell_type_specific	Island	36	rs559979339	chr19:48246632-48247114		0.00201342
cg24511341	F	13		CARS2	Promoter_Associated	Island	11;21	rs112057163;rs557205099	chr13:111358080-111358894	CARS2	0.00201378
cg15877314	F	3		GNAI2	Promoter_Associated	Island	36	rs77946516	chr3:50273268-50273901	GNAI2	0.00201654
cg15423613	R	7		KCTD7	Promoter_Associated	Island	34	rs80028027	chr7:66093348-66094174	KCTD7;KCTD7	0.00201734
cg27378899	R	1					46;18;1	rs181014297;rs6697726;rs532479496			0.00201788
cg06347499	F	1		SLC25A33	Promoter_Associated	Island	13;30	rs76593623;rs569686378	chr1:9599350-9600444	SLC25A33	0.00202058
cg15090211	F	6				S_Shore	28;49;51	rs547826306;rs564477645;rs533460796	chr6:3231595-3232289		0.00202181
cg19335327	F	19		MIMT1		Island	31	rs575302930	chr19:57351283-57351995	MIMT1;PEG3;PEG3;ZIM2;PEG3;PEG3;ZIM2;ZIM2	0.0020248
cg26426898	R	20	DMR		Unclassified	Island	7	rs148177889	chr20:708601-709290		0.00202545
cg06381367	F	17		C17orf64	Promoter_Associated	Island	49	rs539301600	chr17:58498711-58499332	C17orf64	0.00203097
cg22497741	R	1	DMR	C1orf70	Gene_Associated_Cell_type_specific	N_Shore	44;19	rs542051122;rs560080936	chr1:1476093-1476669	C1orf70	0.00203739
cg15845792	R	6				Island	21;6	rs190858333;rs553742634	chr6:28175282-28175605		0.00204017
cg12214665	F	6		TNFAIP3	Promoter_Associated	Island			chr6:138187825-138189141	TNFAIP3	0.00204072
cg11496438	R	7		CYCS	Promoter_Associated	Island	34	rs535708557	chr7:25164548-25165236	CYCS	0.00204575
cg11585841	R	10		FAM175B			39;18	rs566263640;rs544782636		FAM175B	0.00205095
cg20263839	R	18		SETBP1	Promoter_Associated	Island	2	rs553117952	chr18:42258983-42260795	SETBP1;SETBP1	0.00205255
cg12207450	F	5		NR2F1		N_Shore			chr5:92919558-92921430	NR2F1;NR2F1	0.00205568
cg22777832	F	20		ARFRP1	Promoter_Associated	Island	27	rs576938936	chr20:62338659-62340274	ARFRP1;ZGPAT;ZGPAT;ARFRP1;ARFRP1;ZGPAT;ARFRP1	0.00205696
cg21825757	F	3		ACAD9		S_Shelf	12;48	rs545252038;rs559925496	chr3:128598176-128598703	ACAD9	0.00205872
cg03742338	F	11		FDXACB1	Promoter_Associated	Island	4;13;30;44	rs200885903;rs540161316;rs201373827;rs567119306	chr11:111749570-111750078	FDXACB1;C11orf1;FDXACB1	0.00205933
cg18073357	R	4	RDMR		Promoter_Associated						0.00205988
cg26097711	F	15				N_Shelf	0;1	rs118030483;rs563127556	chr15:64752626-64752850		0.00206141
cg00421369	F	14									0.00206168
cg17130292	F	9		FAM120AOS		Island			chr9:96213340-96214953	FAM120AOS;FAM120A;FAM120A;FAM120A;FAM120A;FAM120A;FAM120A;FAM120A;FAM120A	0.00206254
cg09386420	R	16			Unclassified_Cell_type_specific	Island	49;25;10;3	rs75025475;rs114062815;rs571908068;rs551727074	chr16:85204598-85205031		0.00206503
cg27533102	R	20		ATRN		N_Shore	2	rs533191978	chr20:3451291-3452231	ATRN;ATRN;ATRN	0.00206799
cg19931178	F	17		GID4	Promoter_Associated	Island	50	rs555563723	chr17:17942198-17943495	GID4;ATPAF2	0.00207446
cg17945195	F	7		MCM7	Promoter_Associated	Island	35;43	rs534866221;rs546935490	chr7:99698173-99699646	MCM7;AP4M1;MCM7;MCM7	0.00207508
cg12341075	F	5		CYFIP2			2	rs566888383		CYFIP2;CYFIP2;CYFIP2;CYFIP2	0.0020751
cg02873442	R	1		KIF26B						KIF26B	0.00207512
cg05872387	R	2		GAL3ST2			13;11;1	rs554798371;rs564412982;rs569691537		GAL3ST2	0.00208046
cg13334990	F	12		ENO2	Promoter_Associated	Island	41	rs2239164	chr12:7023261-7024089	ENO2;ENO2	0.00208214
cg21095553	F	11	DMR	C11orf63	Promoter_Associated_Cell_type_specific	Island	1;40	rs541420187;rs559811513	chr11:122753386-122753951	C11orf63;C11orf63	0.0020848
cg16922340	F	20	CDMR	FAM83C	Promoter_Associated	S_Shore			chr20:33871956-33872739	FAM83C;EIF6;EIF6;EIF6	0.0020881
cg11081799	F	3	DMR	B3GALNT1	Unclassified_Cell_type_specific	Island	15;43	rs35375227;rs532370818	chr3:160822494-160823260	B3GALNT1;B3GALNT1;B3GALNT1;B3GALNT1;B3GALNT1	0.00208886
cg12055421	R	2		WBP1	Promoter_Associated	Island	39;23;6;4;2	rs371187038;rs556072595;rs575224851;rs545796814;rs557790128	chr2:74684565-74685789	WBP1	0.00208959
cg04797648	R	3		LOC647309		Island	39;15	rs538772018;rs558675380	chr3:190580504-190580899	LOC647309	0.00209129
cg08177063	R	7		WASL	Promoter_Associated	Island	27;12	rs542555761;rs562234267	chr7:123388399-123389623	WASL	0.00209148
cg05400062	R	3		IGF2BP2						IGF2BP2;IGF2BP2;IGF2BP2;IGF2BP2;IGF2BP2;IGF2BP2;IGF2BP2	0.00209266
cg04556542	R	14		SLC24A4		Island	45;9	rs547647548;rs144426082	chr14:92789494-92790712	SLC24A4;SLC24A4;SLC24A4	0.00209921
cg08761693	R	7		ADAM22	Promoter_Associated	Island	20;8	rs554209639;rs371764398	chr7:87563342-87564571	ADAM22;ADAM22;ADAM22;ADAM22;ADAM22	0.0021002
cg02429669	F	19		ZNF613	Promoter_Associated		0	rs116175224		ZNF613;ZNF613;ZNF613;ZNF613	0.00210139
cg10521651	R	4		HPSE		S_Shore	26	rs551365202	chr4:84255726-84256399	HPSE;HPSE;HPSE;HPSE	0.00210324
cg03571604	F	17		TOM1L2	Promoter_Associated	Island	31	rs557037874	chr17:17875167-17875933	TOM1L2;LRRC48;TOM1L2;TOM1L2;LRRC48;TOM1L2;LRRC48;LRRC48	0.00210388
cg08248366	F	19		ASF1B	Promoter_Associated	Island			chr19:14246899-14248520	ASF1B;ASF1B	0.00210596
cg18113535	R	1		DLGAP3	Unclassified_Cell_type_specific	Island	10	rs185580342	chr1:35350878-35351854	DLGAP3	0.00210926
cg18529845	F	2		SRD5A2		Island	12;27;31;46	rs573989049;rs542722273;rs562992383;rs575489979	chr2:31805293-31806403	SRD5A2	0.00211035
cg11582653	F	4					0	rs148716701			0.00211477
cg00012203	R	2		ARPC2	Promoter_Associated	Island	33;14	rs529972208;rs546162391	chr2:219081653-219082032	ARPC2;ARPC2	0.00211504
cg02101808	R	14		C14orf174	Promoter_Associated	Island	38;25;20;3	rs551137866;rs567748694;rs536864003;rs199736327	chr14:77843101-77843746	C14orf174;TMED8	0.00211627
cg04322202	R	4		EPHA5		N_Shore	33;7;3	rs555686275;rs569406068;rs148075260	chr4:66535193-66535620	EPHA5;EPHA5	0.00211731
cg00026104	F	16			Unclassified		11;32	rs744019;rs78511134			0.00212234
cg17811310	F	19		PEPD	Promoter_Associated	Island	27	rs552648804	chr19:34012271-34012936	PEPD;PEPD;PEPD	0.0021236
cg25973643	F	7		TAF6	Promoter_Associated		3;26;48	rs377215761;rs562591768;rs532961954		TAF6;TAF6;TAF6;TAF6;CNPY4	0.00212834
cg26614325	F	19		PSG11	Unclassified_Cell_type_specific		0;1;9;33;35;36	rs180873186;rs376808892;rs56782462;rs138872041;rs556021106;rs190923048		PSG11;PSG11;PSG11	0.0021286
cg06910125	R	5		B4GALT7	Unclassified	N_Shore	43;37;34;16;1	rs201868342;rs373068387;rs532945440;rs201942042;rs137913131	chr5:177035351-177035660	B4GALT7	0.00213079
cg26330076	R	12		FICD		S_Shelf	48;47;19;16	rs139289717;rs201381788;rs552468185;rs571003666	chr12:108908702-108909475	FICD	0.00213163
cg20675440	F	16		NIP7		S_Shore	37;51	rs139838243;rs16958762	chr16:69373061-69373882	NIP7;COG8	0.00213212
cg24463006	F	20			Unclassified	Island			chr20:37302813-37303388		0.00213352
cg24420770	F	11		SLC29A2	Promoter_Associated	Island			chr11:66138806-66139729	SLC29A2	0.00213433
cg27576415	F	15		RTF1	Promoter_Associated	Island	31;38	rs538025912;rs554443043	chr15:41708907-41709951	RTF1	0.00213848
cg20248204	R	13		KCTD12		S_Shore			chr13:77459322-77461099	KCTD12	0.00213897
cg07822859	R	17		SYNGR2		N_Shore	17	rs149048148	chr17:76164395-76165272	SYNGR2	0.00213907
cg02080510	R	19		CCNE1	Promoter_Associated	S_Shore			chr19:30302295-30302510	CCNE1	0.00214042
cg26321464	R	19		MAP2K7	Promoter_Associated	Island			chr19:7968325-7969421	MAP2K7	0.00214058
cg00790395	R	10	DMR	CYP26C1	Unclassified_Cell_type_specific	Island			chr10:94820026-94823252	CYP26C1	0.00214134
cg08248705	R	1		MTOR		N_Shelf	2	rs149221273	chr1:11322258-11323036	MTOR	0.00214226
cg27041875	F	19		SYCE2	Promoter_Associated	Island	1;13;47	rs530568499;rs552484185;rs570775787	chr19:13029794-13030355	SYCE2	0.00214539
cg19591612	F	8					21	rs370839572			0.00214719
cg00617346	F	10					1;13;37;38;47	rs561697713;rs111915221;rs74162972;rs183371174;rs73368727			0.00214826
cg24039603	R	14					8	rs544115256			0.00214828
cg25058918	F	12		RBM19	Promoter_Associated	Island	4;5;12;18;23;34;46	rs559038257;rs529595675;rs537568159;rs2290798;rs114857206;rs550324938;rs571718621	chr12:114404002-114404377	RBM19;RBM19;RBM19;RBM19;RBM19;RBM19	0.00214837
cg18744802	R	19		PIN1	Promoter_Associated	Island	33;15;14	rs538509552;rs554055839;rs572112366	chr19:9945505-9946389	PIN1	0.00214902
cg00184876	F	17		CCDC46	Promoter_Associated	Island	13;26;34	rs189912907;rs180777270;rs554132855	chr17:64187712-64188586	CCDC46	0.00214915
cg01774256	F	9		MED22	Promoter_Associated	Island	7;11;25;30;35	rs587668377;rs28429028;rs587627023;rs587688238;rs553877	chr9:136214430-136215760	MED22;MED22;SNORD24;MED22;MED22;RPL7A	0.00214929
cg05030581	R	12		TMEM5	Promoter_Associated	Island	24;21;18	rs528387348;rs548122095;rs200481328	chr12:64173448-64174238	TMEM5;TMEM5	0.00215113
cg26860970	R	6		VARS2	Promoter_Associated	Island	47;1	rs147646663;rs546540965	chr6:30881533-30882296	VARS2;VARS2;VARS2;GTF2H4	0.00215181
cg15044248	F	17		2021-09-09	Unclassified	Island			chr17:75368688-75370506	SEPT9;SEPT9;SEPT9;SEPT9	0.00215379
cg00840754	R	5		SLF1	Promoter_Associated	Island			chr5:93953913-93954843	SLF1;KIAA0825;KIAA0825	0.00215403
cg02987054	R	2				N_Shore	44;38;21;11	rs75535609;rs556378735;rs374426141;rs545577024	chr2:74681969-74682201		0.00215689
cg14240735	R	16				Island	51;2	rs187588223;rs550075655	chr16:18478279-18482541		0.00216128
cg21619153	F	11				N_Shelf	1;9	rs545110985;rs563958021	chr11:17297779-17298694		0.00216178
cg14967814	R	3		ZNF639		Island	40;18	rs533967861;rs56210820	chr3:179040466-179041632	ZNF639	0.00216178
cg01081676	R	3		THPO			6;2	rs563975927;rs572695012		THPO;THPO;THPO;THPO;THPO;THPO;THPO;THPO;THPO;THPO	0.00216201
cg03111669	R	22					49;19;14;1	rs556544907;rs78482799;rs5759530;rs535400423			0.00216289
cg04525580	F	4		IRF2			29	rs793819		IRF2	0.00216389
cg13871308	R	12		ELK3	Promoter_Associated	S_Shore	27;15;8	rs554917763;rs559164809;rs532959380	chr12:96587839-96588090	ELK3	0.00216431
cg01301138	R	16	DMR	CDH13		N_Shore			chr16:82660651-82661813	CDH13;CDH13	0.00216457
cg09940756	R	1		TMEM63A	Promoter_Associated	Island	14;12	rs529352345;rs551245966	chr1:226069605-226070898	TMEM63A	0.00216504
cg01216415	F	17		INTS2	Promoter_Associated	N_Shore			chr17:60004889-60005416	INTS2;INTS2	0.00216663
cg19662922	F	12		LOC144571	Unclassified	N_Shore			chr12:9217328-9217715	LOC144571	0.00216781
cg04383817	F	6		NCOA7	Promoter_Associated	S_Shore	0;45	rs376524003;rs143765649	chr6:126111537-126112480	NCOA7;NCOA7;NCOA7;NCOA7;NCOA7	0.00216823
cg14719968	F	7									0.0021791
cg27097438	F	5		FLJ44606	Promoter_Associated	Island	23;24;34;35;43	rs535923486;rs189436132;rs572224579;rs13154281;rs557935776	chr5:126409006-126409327	FLJ44606;FLJ44606;FLJ44606;FLJ44606	0.00217979
cg23994748	R	2		FAM168B	Promoter_Associated	N_Shore	33	rs548211468	chr2:131850472-131851362	FAM168B	0.00218382
cg21858885	R	13		COG3		N_Shore			chr13:46038953-46039681	COG3	0.00218599
cg27359308	F	2		TFCP2L1		Island			chr2:122042066-122043093	TFCP2L1	0.00218621
cg10989504	R	6	DMR			N_Shore	49;45;31;14	rs571190455;rs538915881;rs300137;rs572312488	chr6:166421891-166422241		0.002187
cg02630694	R	10		CDC123		N_Shore	1	rs541954355	chr10:12237832-12238377	CDC123;NUDT5	0.00218854
cg10018845	R	1		FRRS1	Promoter_Associated		33	rs6675020		FRRS1	0.00218911
cg12003473	F	7		ZSCAN25		S_Shore	18	rs191472448	chr7:99214144-99214885	ZSCAN25	0.0021929
cg25988106	R	17		TMEM95	Unclassified	S_Shelf	17;2	rs552916663;rs72840988	chr17:7254622-7255808	TMEM95	0.00219413
cg19022908	R	4		CCDC110		N_Shore	36;20	rs532416516;rs552160795	chr4:186392574-186393184	CCDC110;CCDC110	0.00219721
cg15380914	R	18		RNF138		Island	47;22	rs186682816;rs569536741	chr18:29671757-29673314	RNF138;RNF138	0.00219812
cg15178714	F	5		F12			1;49	rs6420096;rs569611723		F12	0.00220248
cg10856238	R	2					30;29	rs538013025;rs182170160			0.00220301
cg11363726	R	3		RFTN1	Unclassified_Cell_type_specific		46;23;21;12;3	rs143467684;rs575203250;rs201677703;rs142669277;rs73816455		RFTN1	0.00220469
cg11645555	R	15		JMJD7-PLA2G4B			50;38;1	rs200765689;rs528186516;rs200730240		JMJD7-PLA2G4B;JMJD7-PLA2G4B;PLA2G4B	0.00220488
cg23922081	R	20		SOX12	Promoter_Associated	Island			chr20:304826-308323	SOX12;SOX12	0.00220733
cg27473061	F	2					1	rs572463363			0.00221126
cg21271767	R	15		RPS27L	Promoter_Associated	Island	37;35;34;33;28;12	rs528035306;rs546914212;rs112189151;rs12902921;rs568675449;rs28366054	chr15:63449418-63449874	RPS27L	0.00221152
cg15322430	R	1		HPCAL4	Promoter_Associated	Island	42;37;30;23;16;14;10	rs548430846;rs190743548;rs530864366;rs550347757;rs75241107;rs570356966;rs539545514	chr1:40156930-40158514	HPCAL4	0.00221346
cg24206724	R	10									0.00221469
cg25842602	R	18		BRUNOL4		Island			chr18:35144907-35147628	BRUNOL4;BRUNOL4;BRUNOL4;BRUNOL4	0.00221478
cg03033030	R	1					20;10;3	rs149100040;rs571740214;rs182592692			0.00221556
cg27441114	R	15		VPS18		S_Shelf	49;45;43;1	rs369164608;rs12591803;rs546465282;rs201577141	chr15:41186255-41187169	VPS18	0.00221966
cg11282846	R	16		SNX29P2			44;41;18;1	rs552432954;rs564590986;rs531839688;rs368382877		SNX29P2	0.00222582
cg19264245	F	14		TEX22	Promoter_Associated	Island	37;48	rs587681958;rs587754969	chr14:105864480-105865465	TEX22	0.00222583
cg15319824	R	10		PFKP		Island	25	rs200885866	chr10:3160888-3161107	PFKP	0.00222635
cg12632561	R	18									0.00222664
cg20667211	R	5		MBLAC2	Promoter_Associated	Island	47;44;34;33;11	rs148467348;rs114749727;rs571063908;rs540076495;rs145222999	chr5:89769625-89770856	MBLAC2;POLR3G	0.00222688
cg05951907	R	2		E2F6						E2F6;E2F6;E2F6;E2F6;E2F6;E2F6;E2F6	0.00222864
cg13581111	R	9		SMARCA2		Island	17	rs564077744	chr9:2014831-2018105	SMARCA2;SMARCA2	0.0022292
cg05166744	R	10		PRKG1		Island			chr10:52750956-52751765	PRKG1;PRKG1	0.00222955
cg10109295	F	14		NRDE2			1;3;6;37	rs528741628;rs73318666;rs141353975;rs530500105		NRDE2	0.00223024
cg08164582	R	20		PHACTR3			51;26;20;2	rs552489654;rs11696781;rs534288194;rs116080693		PHACTR3;PHACTR3;PHACTR3;PHACTR3;PHACTR3;PHACTR3	0.00223056
cg16742028	R	16			Promoter_Associated		8	rs111567624			0.00223199
cg00270799	F	8				N_Shore	0;8;35;51	rs1522839;rs191678486;rs74529215;rs555646123	chr8:8580551-8581214		0.00223215
cg13867963	F	8	DMR	UNC5D		Island	15	rs552170832	chr8:35092679-35093559	UNC5D	0.00223313
cg13277254	R	5		FBXW11			41;7;2;1	rs573662779;rs191775760;rs562223665;rs575666689		FBXW11;FBXW11;FBXW11	0.00223337
cg19690051	R	11		CAPN1	Promoter_Associated	S_Shore	31	rs548780607	chr11:64948715-64949060	CAPN1;CAPN1;CAPN1;CAPN1;CAPN1	0.0022346
cg20065512	R	1		CROCC			28;25;1	rs546209707;rs559981101;rs4475802		CROCC	0.00223482
cg00129273	F	8	DMR				7	rs180851664			0.00223574
cg14782437	F	12		CCND2		Island	30;32	rs548529669;rs6489531	chr12:4378366-4382222	CCND2	0.00223849
cg06515404	R	7		COX19		Island	42;6;1	rs75326730;rs141727809;rs115997437	chr7:1007159-1007558	COX19	0.00224191
cg26565406	F	7		ZNF92	Promoter_Associated	N_Shore	19;30	rs563234572;rs201330536	chr7:64838984-64839213	ZNF92;ZNF92;ZNF92;ZNF92	0.00224503
cg05151395	R	17		SLC25A35	Promoter_Associated	Island	17;5	rs569872275;rs147679793	chr17:8191864-8192495	SLC25A35;RANGRF	0.00224577
cg23017753	R	5		LOC728411	Promoter_Associated	Island	49;45;12;4	rs12516075;rs561188697;rs529939450;rs540557292	chr5:21459469-21459852	LOC728411;LOC728411;LOC728411	0.00224638
cg14342707	F	6					0;32;39;47	rs138306891;rs546727919;rs186705466;rs142812143			0.00224903
cg03318695	F	6	CDMR	C6orf155		S_Shore			chr6:72129508-72130756	C6orf155	0.00224987
cg08732684	F	6	RDMR	ATF6B		N_Shelf	3	rs546404665	chr6:32097820-32098086	ATF6B;ATF6B	0.00225152
cg25963925	F	5		LOC101927421			21;35;38;39;43	rs59435469;rs564621368;rs531944496;rs140632823;rs72787439		LOC101927421	0.00225171
cg22691336	F	1		MXRA8		S_Shore	1;38;39	rs551574570;rs565105527;rs531011766	chr1:1289707-1291126	MXRA8	0.00225413
cg09084200	R	11		VPS26B		S_Shore			chr11:134093696-134095491	VPS26B;NCAPD3	0.00225592
cg22030032	F	19		EGLN2	Promoter_Associated	N_Shelf	0;31;44	rs531105217;rs192899206;rs564152366	chr19:41316543-41317318	EGLN2;EGLN2	0.00226007
cg00775279	F	6		SNX14	Promoter_Associated	Island	4;30;34	rs569855951;rs79514927;rs558285762	chr6:86303113-86304061	SNX14;SNX14	0.00226429
cg25434174	R	12	DMR	SLC6A15		Island	32	rs72542491	chr12:85306282-85306829	SLC6A15;SLC6A15;SLC6A15	0.00226479
cg04095165	R	17					24	rs188783388			0.00226621
cg17947416	R	11		APOA1		S_Shore			chr11:116706481-116706910	APOA1;APOA1-AS	0.00226713
cg20276278	F	6			Unclassified						0.00226993
cg20731136	F	11		CAT	Promoter_Associated	Island			chr11:34460165-34460857	CAT	0.00227364
cg25704749	R	2		CAPN10	Promoter_Associated	Island	36;2	rs568258862;rs535677546	chr2:241525622-241526835	CAPN10;CAPN10;CAPN10;CAPN10;CAPN10;CAPN10;CAPN10;CAPN10	0.00227569
cg03146937	R	11					43;27	rs149943876;rs12223996			0.00227614
cg13451886	R	17		SLFN5	Unclassified_Cell_type_specific	N_Shore			chr17:33569141-33570527	SLFN5	0.00227822
cg26418690	R	6		TNXB			43;41;30	rs199762902;rs555934711;rs574162633		TNXB;TNXB	0.00227874
cg00177101	F	9					0;34	rs187759091;rs140766495			0.0022811
cg06861209	F	16		HBQ1	Unclassified	Island	0;18;28;50	rs111543239;rs3929997;rs567587801;rs538091971	chr16:230301-231761	HBQ1	0.00228133
cg10480718	R	19		ZSCAN5A			51;17;4;2;1	rs146202742;rs540714182;rs567856385;rs533541965;rs553355998		ZSCAN5A	0.00228181
cg19906044	R	12		CERS5			1	rs192452788		CERS5;CERS5;CERS5	0.00228487
cg18655101	R	12		MARS	Promoter_Associated	N_Shore	43;22;1	rs531024358;rs185066555;rs571055404	chr12:57881750-57882035	MARS	0.00228695
cg09469033	F	2		SLC30A6	Promoter_Associated	S_Shore			chr2:32390677-32390948	SLC30A6	0.00228777
cg06387980	F	19		MRPL34	Promoter_Associated	Island	25	rs546104852	chr19:17416304-17417253	MRPL34	0.00228851
cg07002622	F	6		C6orf204			0;6;36;39;40	rs557468550;rs570939633;rs570071289;rs538002260;rs143269607		C6orf204;BRD7P3;C6orf204	0.00228958
cg02824202	R	18				Island			chr18:6729693-6730037		0.00229131
cg02026235	R	16		RHBDL1	Unclassified	N_Shelf			chr16:729438-735815	RHBDL1	0.00229288
cg06141120	F	3		EIF2B5	Promoter_Associated	Island	43	rs187117854	chr3:183852778-183853386	EIF2B5;EIF2B5	0.00229663
cg09232727	R	22		HSCB		S_Shelf			chr22:29137866-29138560	HSCB	0.00229891
cg24810439	F	12		HRK		Island	6;43	rs180994864;rs541160273	chr12:117316389-117317611	HRK	0.00229956
cg12960201	R	11		DHCR7		S_Shelf	44;42;12;2	rs74742701;rs572395354;rs28364773;rs150290316	chr11:71146442-71146862	DHCR7;DHCR7	0.00229997
cg01785449	F	2		C2orf49	Promoter_Associated	S_Shore	27;43	rs552377504;rs570840792	chr2:105953744-105954249	C2orf49	0.00230083
cg25438338	F	14		GMPR2	Promoter_Associated	N_Shore	21;33;34	rs561332417;rs190461080;rs540808323	chr14:24701646-24701992	GMPR2;GMPR2;GMPR2;GMPR2;GMPR2;GMPR2;GMPR2;GMPR2;NEDD8-MDP1;NEDD8;NEDD8-MDP1;NEDD8	0.00230199
cg02124502	F	16		ZFP90	Promoter_Associated	Island	30;39	rs543561126;rs1170445	chr16:68572891-68573740	ZFP90;ZFP90;ZFP90;ZFP90;ZFP90;ZFP90;ZFP90;ZFP90;ZFP90	0.00230376
cg15116095	R	5		PCDHA1		N_Shore	45;14	rs191020588;rs201112028	chr5:140167091-140168139	PCDHA1;PCDHA1;PCDHA1	0.00230394
cg12448989	R	13	DMR	KCTD12	Promoter_Associated	Island	44;34;31;19	rs552984411;rs201853457;rs574472215;rs541832052	chr13:77459322-77461099	KCTD12	0.00230536
cg14806529	F	17		SLFN5			1	rs138492925		SLFN5	0.00231056
cg18656581	R	21		IFNAR2	Promoter_Associated	Island			chr21:34602241-34603265	IFNAR2;IFNAR2;IFNAR2	0.00231345
cg00542880	F	9		C9orf3		N_Shore			chr9:97766649-97767955	C9orf3	0.00231728
cg08094206	F	6		TRIM10			4;22;29;43;47	rs116381721;rs543256683;rs563043144;rs528986053;rs115122915		TRIM10;TRIM10	0.00231816
cg07168181	F	7		GNA12	Promoter_Associated	Island			chr7:2883438-2884314	GNA12	0.0023185
cg17794695	F	12		GPR182						GPR182	0.00231985
cg08872085	F	4		HSPA4L	Promoter_Associated	Island	22	rs547823380	chr4:128702830-128704215	HSPA4L	0.00232154
cg17228821	R	11		POLR2G	Promoter_Associated	Island	38;16;1	rs571234011;rs141678614;rs199874136	chr11:62528903-62529428	POLR2G	0.00232463
cg01959995	R	13	DMR		Unclassified	Island			chr13:110790528-110791006		0.00232709
cg16121206	R	22		APOL2	Promoter_Associated		48;1	rs540015044;rs559884508		APOL2;APOL2	0.00232713
cg14059288	F	13		HTR2A	Unclassified		12;23;33;39	rs75028184;rs564603033;rs528705796;rs554007252		HTR2A;HTR2A	0.00232861
cg24092914	F	3		VHL		S_Shore			chr3:10183305-10183941	VHL;VHL	0.00233064
cg27393925	F	8		DUSP4	Promoter_Associated	Island	27;42	rs143139245;rs563543032	chr8:29205664-29209847	DUSP4	0.00233078
cg01483713	R	4			Unclassified		41;30;4	rs543921574;rs560509407;rs546095349			0.00233124
cg15646041	R	12		C12orf44	Promoter_Associated	Island	46;40;17;15;5;4;2	rs114152956;rs144389918;rs552170333;rs571930730;rs537733810;rs557736363;rs201075131	chr12:52463348-52464202	C12orf44;C12orf44	0.00233228
cg27629438	R	15		ULK3	Promoter_Associated	Island			chr15:75135186-75135905	ULK3	0.0023332
cg10513161	R	3		ABCC5			29;16	rs148784603;rs200711210		ABCC5;ABCC5	0.00233402
cg05525305	F	18			Unclassified	S_Shore	23;46	rs559078029;rs575817570	chr18:14458082-14459045		0.00233627
cg00578912	F	8					0;1	rs145414076;rs2976398			0.00233647
cg12718161	F	1				N_Shelf	1	rs558768814	chr1:43533890-43534334		0.00233657
cg21074631	R	13			Unclassified	Island	38;15;3	rs191248973;rs183557504;rs551623279	chr13:50422099-50422301		0.00233968
cg17422500	R	1		ZNF692	Promoter_Associated	Island	8	rs565203040	chr1:249152411-249153419	ZNF692;ZNF692;ZNF692	0.00233984
cg12643082	F	5		RNF14		N_Shelf	35	rs570219416	chr5:141348531-141349104	RNF14;RNF14	0.00234134
cg14120147	F	11		SLC43A3	Promoter_Associated	N_Shore	30	rs140402577	chr11:57194340-57194650	SLC43A3;SLC43A3;SLC43A3;SLC43A3;SLC43A3	0.00234338
cg12881259	R	12					51;25;15;9;8;2	rs139946647;rs2731068;rs571149770;rs536708835;rs556784110;rs55983865			0.00234343
cg10318510	R	14	DMR	PRKD1		Island	22	rs560038811	chr14:30396210-30397420	PRKD1	0.00234379
cg04922656	R	2		PHOSPHO2-KLHL23	Promoter_Associated	N_Shore	50;1	rs527488304;rs547062716	chr2:170550783-170551371	PHOSPHO2-KLHL23;PHOSPHO2;PHOSPHO2;PHOSPHO2;PHOSPHO2;PHOSPHO2;CCDC173	0.00234405
cg07575478	F	14		NUMB	Promoter_Associated	Island			chr14:73924588-73924980	NUMB;NUMB;NUMB;NUMB	0.00234987
cg12445055	F	9		PTPN3			16	rs570744699		PTPN3;PTPN3	0.00235141
cg15726378	R	11		BUD13	Promoter_Associated	Island	45;41;29;24	rs200024283;rs373661280;rs377233613;rs549631657	chr11:116643309-116643892	BUD13;BUD13	0.00235249
cg09627757	R	12		LOC283404			47;45;22	rs538129588;rs555318308;rs190784273		LOC283404	0.00235344
cg06115835	F	2		SH3RF3			0;19;24;30;35	rs540598278;rs201434796;rs560863308;rs199594929;rs372085001		SH3RF3	0.00235508
cg07136998	R	5	DMR	SLIT3		Island	16	rs568327432	chr5:168727429-168728275	SLIT3;SLIT3	0.00235548
cg23339038	R	12		KSR2						KSR2	0.00235972
cg11225435	F	1		NEK2	Promoter_Associated	Island			chr1:211848641-211849176	NEK2	0.00236691
cg02535111	R	6		TRMT11		N_Shore	28	rs7755633	chr6:126307532-126307931	TRMT11	0.002368
cg09636849	R	2			Unclassified_Cell_type_specific	S_Shore			chr2:96657486-96658496		0.00236961
cg06473927	F	11		HCCA2		Island	28	rs558499470	chr11:1567940-1568907	HCCA2	0.00236965
cg02950886	F	11		SIGIRR		Island	47	rs538272975	chr11:416419-417650	SIGIRR;SIGIRR	0.00237087
cg22487624	F	1		DENND2C	Promoter_Associated	Island	4;12;27	rs572479091;rs188564069;rs561759109	chr1:115212239-115212985	DENND2C;DENND2C	0.00237152
cg01547817	R	4		TLL1		N_Shore	48;47;6;5	rs555757022;rs574081165;rs568487567;rs58836415	chr4:166794545-166795341	TLL1;TLL1;TLL1;TLL1	0.00237369
cg06190346	F	7		LFNG	Promoter_Associated	Island	2	rs199511170	chr7:2558371-2559967	LFNG;LFNG;LFNG;LFNG	0.00237568
cg19977966	F	12		HOXC13		N_Shore	39	rs535209331	chr12:54332805-54333731	HOXC13	0.00237862
cg05264760	F	19		PRR12		Island			chr19:50097744-50098453	PRR12	0.00237947
cg02576132	R	16		CACNG3			51;43;1	rs547528515;rs35127768;rs530235932		CACNG3	0.00238017
cg02057391	R	13		TRPC4		Island	42;19;11	rs543872059;rs186905016;rs529877195	chr13:38443682-38444228	TRPC4;TRPC4;TRPC4;TRPC4;TRPC4;TRPC4;TRPC4;TRPC4;TRPC4;TRPC4;TRPC4;TRPC4	0.00238183
cg22239963	R	4	CDMR			N_Shore			chr4:175135259-175135496		0.00238334
cg16715857	R	19		CLEC4GP1		S_Shore	50;46;28;13;4	rs4480916;rs4387697;rs567898680;rs4387698;rs4387699	chr19:7852932-7854557	CLEC4GP1	0.0023913
cg12891734	R	4		FAM114A1			41;11	rs560968782;rs530000987		FAM114A1;FAM114A1	0.00239155
cg19721994	F	22		PI4KA			21;44	rs543565130;rs184343612		PI4KA	0.00239528
cg00224275	F	1		ST7L		Island	5;35;47	rs145904439;rs548292767;rs115858905	chr1:113161591-113162571	ST7L;ST7L;ST7L;ST7L;ST7L;CAPZA1;CAPZA1	0.00239584
cg24363848	R	1					40;29;24;4	rs566567698;rs535612275;rs555404982;rs185726536			0.00239637
cg06225621	R	1									0.00239794
cg22495191	R	1		KCNN3			5;2;1	rs183339683;rs573369728;rs187551466		KCNN3	0.00240218
cg27419751	F	20		MIR646HG						MIR646HG	0.00240255
cg11087736	R	15		AP4E1		N_Shore	42;32;28;25	rs184005283;rs28555650;rs577367440;rs541448868	chr15:51200258-51201270	AP4E1	0.00240428
cg14988142	F	1		NUP133	Promoter_Associated	Island	34;44	rs200183017;rs147969588	chr1:229643713-229644293	NUP133	0.00240578
cg14879797	F	19		SAMD4B			3;50	rs73547915;rs571162695		SAMD4B;SAMD4B;SAMD4B;SAMD4B	0.0024081
cg23684878	R	12	DMR		Unclassified_Cell_type_specific	Island	39;28;16	rs113307156;rs35181569;rs115014657	chr12:65218245-65219143		0.00240971
cg03849231	F	4	CDMR								0.00241078
cg21377673	F	5		CDO1		Island			chr5:115151348-115152713	CDO1	0.00241164
cg01388976	R	3					2;1	rs116244713;rs553051731			0.00241247
cg21910302	R	16		ALDOA	Promoter_Associated	Island	41	rs527778531	chr16:30076310-30077872	ALDOA;ALDOA;ALDOA;ALDOA;ALDOA;ALDOA;ALDOA	0.00241258
cg00870662	F	18		PARD6G	Unclassified	S_Shore	37;46	rs529476067;rs113405548	chr18:78004028-78005438	PARD6G	0.00241551
cg06448387	F	9					6;39	rs527754104;rs549174247			0.00241629
cg13054563	F	14		OXA1L		Island	4;10;21;30;31;49;50	rs561401014;rs201009341;rs115891437;rs200428603;rs533479174;rs75618032;rs373094747	chr14:23235774-23236578	OXA1L	0.00241721
cg03698702	F	19		PSENEN	Promoter_Associated	Island	21;27;50	rs140009818;rs544628742;rs564878802	chr19:36235807-36236548	PSENEN;U2AF1L4;U2AF1L4	0.00241844
cg03163944	R	19		ZNF585A	Promoter_Associated		28;13	rs112163260;rs529916169		ZNF585A;ZNF585A	0.00241951
cg03079549	R	15		PLDN	Promoter_Associated	N_Shore	28	rs564947060	chr15:45879274-45879918	PLDN	0.00242113
cg03869194	F	19		ZBTB45	Promoter_Associated	Island	1	rs540507657	chr19:59030657-59031426	ZBTB45	0.00242381
cg02051976	R	6					24	rs548538776			0.00242675
cg21305834	R	6			Unclassified_Cell_type_specific	Island	14	rs9492479	chr6:99291327-99291737		0.00242723
cg26012578	F	2		CLASP1			28;37	rs116176232;rs192188649		CLASP1;CLASP1;CLASP1	0.00243015
cg19412946	R	14			Promoter_Associated		3	rs1864167			0.00243238
cg03569073	F	5		AHRR		N_Shore			chr5:307286-307592	AHRR;PDCD6	0.00243321
cg23393786	F	4					1	rs570947912			0.00243726
cg14480507	R	4			Unclassified		26;23	rs534346332;rs76419982			0.00243811
cg07745941	R	22		RANGAP1		N_Shore			chr22:41681616-41682543	RANGAP1	0.00243938
cg26336783	F	12		LOC374443						LOC374443;LOC374443;LOC374443	0.00244954
cg08388455	F	17			Unclassified_Cell_type_specific		1	rs538339075			0.00244997
cg08623383	R	1		C1orf38			51;44;9	rs572440036;rs12048235;rs574249264		C1orf38;C1orf38;C1orf38	0.00245093
cg13802595	R	4		G3BP2		N_Shelf	22;2	rs145190079;rs542974951	chr4:76597635-76598920	G3BP2;G3BP2;G3BP2	0.00245186
cg09524880	F	19		PRKCSH		Island	0;3;48	rs116661598;rs562377056;rs529562388	chr19:11560045-11560295	PRKCSH;PRKCSH	0.00245676
cg00172376	R	21		TIAM1		N_Shore	20	rs141173971	chr21:32929927-32932017	TIAM1	0.0024571
cg23584010	R	17		PRPSAP2			6;2	rs553717025;rs112739076		PRPSAP2;PRPSAP2;PRPSAP2;PRPSAP2;PRPSAP2	0.00245749
cg04026647	F	1		RYR2			5;42	rs546010130;rs147760534		RYR2	0.00245826
cg16797762	R	3		CRBN	Promoter_Associated	Island	13;11;7	rs573658290;rs1672753;rs562461090	chr3:3221083-3221617	CRBN	0.00245964
cg18629527	R	14		SLC25A29		N_Shore	36;35;1	rs574446398;rs539956614;rs143364167	chr14:100771820-100773673	SLC25A29	0.00246202
cg02118390	F	6		RPS6KA2						RPS6KA2	0.00246273
cg17196244	R	4		PIGG			49;31;18;17;2;1	rs533532116;rs535265861;rs143033274;rs73794931;rs569942651;rs531106570		PIGG;PIGG	0.00246384
cg10582034	F	17		KRTAP9-9			0;18	rs543235166;rs189085982		KRTAP9-9	0.00246427
cg08625335	F	14		RPS29	Promoter_Associated	S_Shore	10;32;33;38;48;51	rs552395928;rs568884628;rs537864998;rs144982700;rs567250982;rs549309389	chr14:50052650-50053033	RPS29;RPS29	0.00246535
cg13498636	R	1		MASP2			32;26;1	rs144136642;rs146487307;rs201988936		MASP2	0.00246644
cg10289190	R	9		GRHPR	Promoter_Associated	Island	17;7	rs546235477;rs562744658	chr9:37422568-37422915	GRHPR	0.00246841
cg01153132	F	6		FAM184A	Promoter_Associated_Cell_type_specific	Island	12;41	rs530471248;rs139886848	chr6:119399091-119400223	FAM184A;FAM184A	0.00247138
cg26216680	F	3		NDUFB4	Promoter_Associated	Island	0;8	rs549954140;rs532036232	chr3:120314958-120315490	NDUFB4;NDUFB4	0.00247661
cg20385686	F	1		ARID1A		S_Shore	4	rs546567287	chr1:27021833-27024101	ARID1A;ARID1A	0.00247981
cg12875413	R	22		TCF20			2;1	rs147643985;rs142237336		TCF20;TCF20	0.00248345
cg12479705	R	4					44;27;26;11;2	rs76264229;rs558558385;rs572387344;rs541200419;rs962301			0.0024837
cg00658698	R	22		SMARCB1	Promoter_Associated	Island	47;20;2	rs559487215;rs150824713;rs115022311	chr22:24129097-24129697	SMARCB1;SMARCB1	0.00248519
cg08188890	F	19	DMR	ZNF528	Promoter_Associated_Cell_type_specific	N_Shore			chr19:52901306-52901527	ZNF528	0.00248894
cg07273545	F	5		SLC45A2			8;20;45	rs145771774;rs142293994;rs148217379		SLC45A2;SLC45A2;SLC45A2	0.00248915
cg01136185	R	6		NOTCH4			26	rs3132961		NOTCH4	0.00248947
cg00405620	F	20		CCM2L	Unclassified	S_Shore			chr20:30618793-30619138	CCM2L	0.00249159
cg07760773	R	14		LTB4R2	Promoter_Associated	Island	43;33;28	rs544367385;rs147179126;rs115630307	chr14:24779874-24780932	LTB4R2;LTB4R2;LTB4R2;LTB4R;CIDEB;CIDEB	0.00249631
cg27114428	R	6	RDMR	BAT5	Promoter_Associated	Island	43;41;35	rs554390779;rs572802631;rs186699873	chr6:31670594-31671274	BAT5	0.00249662
cg08465708	R	1		DAB1			42;20;1	rs7541150;rs190711395;rs574428049		DAB1	0.00249714
cg12495077	R	18				N_Shore	38;21	rs562097695;rs72978152	chr18:77532390-77532593		0.00249894
cg02012483	R	6		TRIM15			48;45;36;29;26	rs144796171;rs11961941;rs545240416;rs368737286;rs17194460		TRIM15	0.00249952
cg01712647	R	2					23;16;2	rs62182191;rs559195025;rs570893892			0.00250153
cg06153298	F	16		FAM38A	Unclassified	Island			chr16:88850744-88852274	FAM38A	0.00250185
cg02903691	F	16		NOMO2		Island	36	rs577899663	chr16:18573029-18573610	NOMO2;NOMO2	0.0025038
cg00792976	R	8		DENND3			25;5;1	rs527620461;rs549000419;rs567503129		DENND3	0.00250482
cg10884662	R	15		PTPN9	Promoter_Associated	Island	26;12	rs566011510;rs536766235	chr15:75870802-75871814	PTPN9	0.00250519
cg25265769	F	10		CTNNA3			1;2;15;31;38	rs549749118;rs560204066;rs118064356;rs542439585;rs71611266		CTNNA3;CTNNA3	0.00250613
cg24241688	R	3		IQSEC1	Promoter_Associated	Island	38;22;21	rs116458422;rs531591729;rs375078661	chr3:13034850-13036687	IQSEC1	0.00250644
cg10202887	R	5		MXD3		S_Shore	32;16	rs11952102;rs116098691	chr5:176738448-176739562	MXD3;MXD3	0.00250721
cg07351424	F	16		LMF1		S_Shelf	0;1;5;19	rs148201499;rs548283854;rs8061755;rs537057293	chr16:928142-928380	LMF1;LMF1;LMF1	0.00250807
cg08935299	F	12		KNTC1	Promoter_Associated	Island	3	rs554801142	chr12:123011261-123011765	KNTC1;RSRC2;RSRC2;RSRC2	0.00250877
cg08742535	F	10				N_Shore	0;9;12;39	rs558890579;rs35574368;rs74162013;rs555052899	chr10:135254747-135255023		0.00250893
cg09113665	R	16		TMEM188	Promoter_Associated	S_Shore	35;19;7	rs145758655;rs548538800;rs568479605	chr16:50058867-50059423	TMEM188	0.00251001
cg11656405	F	4		TEC			7;34	rs564241327;rs183608939		TEC	0.00251074
cg04187187	F	11		BANF1	Promoter_Associated	Island	1;6;47;49	rs542326938;rs141605220;rs530626206;rs78790365	chr11:65769397-65770057	BANF1;BANF1;EIF1AD;BANF1;BANF1	0.00251242
cg15961785	F	17		TSR1	Promoter_Associated	Island			chr17:2239630-2241547	TSR1;TSR1;SGSM2;SGSM2	0.0025127
cg15057150	F	1		RASSF5		Island	41	rs12066369	chr1:206680236-206681444	RASSF5;RASSF5	0.00251441
cg10137231	R	14		REC8	Promoter_Associated	N_Shore	46;31;25	rs573401872;rs191547563;rs569339552	chr14:24641053-24642220	REC8;REC8	0.00251527
cg08327548	F	12		ANO4			1;31;50	rs17030595;rs528938047;rs540398639		ANO4;ANO4	0.00251876
cg07672517	F	10		INPP5A			26;39;48	rs183864494;rs72868915;rs112652550		INPP5A	0.00251911
cg03827375	R	15		NARG2	Promoter_Associated	Island	42	rs187385595	chr15:60771068-60771558	NARG2;NARG2	0.00252719
cg06310422	R	2		HJURP	Promoter_Associated	Island	34	rs506632	chr2:234762496-234763579	HJURP	0.00252778
cg06629130	F	18				Island			chr18:44787406-44787838		0.00252911
cg08825817	F	12		MMP17		Island	0;51	rs199918543;rs150618864	chr12:132324953-132325406	MMP17	0.0025293
cg00054791	R	17		UBE2Z	Promoter_Associated	N_Shore	33	rs73329966	chr17:46985588-46986537	UBE2Z	0.00253139
cg21852292	F	1		C1orf115	Unclassified	N_Shore	16;44	rs3806329;rs184447869	chr1:220863507-220864249	C1orf115	0.00253281
cg01733568	R	10		EBF3		S_Shelf	19;5	rs190081326;rs11592828	chr10:131697079-131697412	EBF3	0.00253332
cg23240145	F	13		KLHL1		S_Shore	48	rs542021113	chr13:70681732-70682219	KLHL1;ATXN8OS	0.00253929
cg11198863	F	3		SHQ1	Promoter_Associated	Island	21;22;46	rs575136843;rs545585774;rs564180650	chr3:72896940-72897793	SHQ1;SHQ1	0.0025394
cg20257916	R	14		SIVA1	Promoter_Associated	Island	44;20;17;8	rs536231605;rs374753312;rs201217993;rs538879070	chr14:105218946-105220090	SIVA1;SIVA1;SIVA1;SIVA1	0.00254456
cg09586663	F	20		SLC4A11		Island	12	rs6107260	chr20:3218578-3220930	SLC4A11;SLC4A11;SLC4A11	0.00254522
cg19374947	F	2		SH3YL1	Promoter_Associated	Island	3;18;40;41	rs568252986;rs535478309;rs145245512;rs142474493	chr2:263400-265238	SH3YL1;ACP1;ACP1;ACP1;ACP1;SH3YL1	0.0025462
cg20733739	F	7		MAD1L1	Unclassified_Cell_type_specific		23;31;32	rs145733740;rs73047060;rs562012189		MAD1L1;MAD1L1;MAD1L1	0.00254729
cg08823864	R	11		LPXN		N_Shore	35;13	rs555119177;rs189110798	chr11:58345673-58347321	LPXN;LPXN;LPXN	0.00254765
cg06279663	R	7				N_Shore	29;23;15;14	rs114687730;rs529466945;rs570482814;rs28664712	chr7:1337105-1337388		0.00254956
cg02735446	F	14	DMR	VASH1	Unclassified_Cell_type_specific	Island	29;41	rs181327260;rs563305367	chr14:77227569-77228691	VASH1	0.00255105
cg07417218	R	2		2021-09-02	Unclassified	Island	45;17;11	rs1134941;rs547397674;rs565690975	chr2:242254299-242256026	SEPT2;SEPT2;HDLBP;SEPT2;SEPT2	0.00255147
cg19231632	R	19		TRPM4	Unclassified_Cell_type_specific	Island			chr19:49660880-49661157	TRPM4;TRPM4	0.00255151
cg23991057	F	6					0	rs11754572			0.00255192
cg17920099	F	5		FAM105B	Promoter_Associated	S_Shore	30;41	rs533479746;rs551633240	chr5:14664247-14664989	FAM105B	0.00255312
cg22696252	F	3			Promoter_Associated	Island	0;2;28;42;43	rs568931808;rs537485689;rs548165688;rs568293579;rs974572	chr3:97540664-97541633		0.00255377
cg11609366	R	8		RPL8	Promoter_Associated	Island	37;16	rs62531500;rs186551210	chr8:146016927-146018664	RPL8;RPL8	0.0025542
cg01801868	R	3		VPRBP			46	rs552939636		VPRBP;VPRBP	0.00255589
cg03364167	R	11		CCDC83	Promoter_Associated	Island	38;14;4	rs577126387;rs540981032;rs11234445	chr11:85565908-85566451	CCDC83	0.00255638
cg18065542	R	11		LRP5			5;2	rs192147801;rs534188223		LRP5;LRP5	0.00255672
cg04191300	R	11		KCNJ1	Unclassified		30;2	rs183468130;rs186215303		KCNJ1;KCNJ1;KCNJ1;KCNJ1	0.00255746
cg26958597	R	7		EFCAB10	Unclassified_Cell_type_specific	N_Shore	1	rs549619179	chr7:105223524-105223850	EFCAB10	0.00255854
cg16788857	R	3		C3orf59			13;12;1	rs569935473;rs542555526;rs57896542		C3orf59	0.00256018
cg03634735	R	7		MAD1L1	Unclassified_Cell_type_specific	S_Shore	44;33;18;6;2	rs571308299;rs560580587;rs150474707;rs111873866;rs531823538	chr7:1991914-1992122	MAD1L1;MAD1L1;MAD1L1	0.00256496
cg16118212	F	2	DMR	EFEMP1		Island	10;42	rs189647029;rs544233321	chr2:56150340-56151180	EFEMP1;EFEMP1;EFEMP1	0.00256531
cg25340758	R	7		GRID2IP		Island			chr7:6548538-6548781	GRID2IP	0.00256553
cg13842240	R	4				S_Shore			chr4:13537646-13537973		0.00256562
cg23681581	R	12	DMR		Unclassified	N_Shore	33;27	rs556268455;rs576703090	chr12:119418591-119418834		0.00257023
cg16600694	F	6		AGPAT4						AGPAT4	0.00257274
cg10230190	R	1		MCOLN2			2;1	rs190629566;rs538541870		MCOLN2	0.00257332
cg24494009	R	15		PCSK6			9;8;1	rs146954336;rs531207262;rs528092565		PCSK6;PCSK6;PCSK6;PCSK6;PCSK6;PCSK6;PCSK6;PCSK6	0.00257405
cg23937893	F	2		WNT10A	Unclassified	Island	28;50	rs199660502;rs576855744	chr2:219757458-219758001	WNT10A	0.00257573
cg15674813	F	2		LRRFIP1			12	rs13413057		LRRFIP1;LRRFIP1;LRRFIP1;LRRFIP1;LRRFIP1	0.00257772
cg00995582	R	8		HEATR7A		N_Shore			chr8:145257800-145258277	HEATR7A;HEATR7A;HEATR7A	0.00258136
cg14595013	F	11				Island	8;35;42	rs2412254;rs537682136;rs552787081	chr11:3601851-3602616		0.00258398
cg07049833	F	1		MIA3	Promoter_Associated	Island	20;36;39	rs566115013;rs533874543;rs555239385	chr1:222790947-222791220	MIA3	0.00258485
cg07252275	R	15		NEO1			35;13;2	rs540015693;rs7172396;rs573391654		NEO1;NEO1;NEO1	0.00258531
cg21398794	R	6		PRRT1		Island			chr6:32118101-32118544	PRRT1	0.00258563
cg06721789	R	9		MIR1302-8			1	rs117592251		MIR1302-8;LOC100499484-C9ORF174;LOC100499484-C9ORF174;LOC100499484-C9ORF174;CCDC180	0.00258705
cg18860998	F	20		SYNDIG1			0;1;12;22;45	rs559828719;rs528760762;rs544723585;rs564528732;rs55720197		SYNDIG1	0.00258712
cg23929615	F	22		LOC400927-CSNK1E		Island	10;25;32	rs377635381;rs529872257;rs548434542	chr22:38793732-38795370	LOC400927-CSNK1E;LOC400927	0.00258717
cg19007523	R	11					48;33;31;29;25;24;17;11;6;5;4;2;1	rs553213027;rs542184666;rs555806908;rs575859445;rs60403479;rs60645395;rs578213253;rs110			0.00258768
cg08539841	F	10	DMR	KIAA1217		Island	8	rs1929607	chr10:23983366-23984978	KIAA1217	0.00258829
cg27625055	R	20		PTPRT		Island			chr20:41817475-41819212	PTPRT;PTPRT	0.0025904
cg02815320	R	7		HIPK2			40;9;2	rs575348885;rs192384781;rs184927672		HIPK2;HIPK2	0.00259336
cg05149617	F	16		C16orf92	Unclassified	S_Shore	20;43	rs549846578;rs71389440	chr16:30032784-30033131	C16orf92;C16orf92	0.0025941
cg10675988	F	2		SPATS2L			12	rs140536425		SPATS2L;SPATS2L;SPATS2L;SPATS2L;SPATS2L;SPATS2L;SPATS2L	0.00259586
cg24260971	F	9		RMRP	Promoter_Associated	S_Shore	2	rs575696724	chr9:35657752-35658777	RMRP;CCDC107;CCDC107;CCDC107;CCDC107	0.002599
cg07416975	F	4		PCGF3	Promoter_Associated	N_Shore			chr4:699541-699951	PCGF3	0.00260124
cg14386567	R	6				N_Shelf	49;37;34	rs182335485;rs530193081;rs547192963	chr6:30457369-30458175		0.00260273
cg22140136	R	19		TYK2	Promoter_Associated	Island	48	rs114298216	chr19:10491019-10491720	TYK2	0.00260289
cg20382233	R	11		CNIH2	Unclassified	S_Shore			chr11:66045211-66045708	CNIH2;CNIH2	0.00260574
ch.15.1681270R	F	15									0.00260773
cg03336504	R	21		HMGN1	Promoter_Associated	Island	29;25;6	rs567038339;rs535978580;rs569169281	chr21:40720185-40721625	HMGN1;HMGN1	0.00260818
cg21901807	R	2			Promoter_Associated	Island	27	rs116248005	chr2:96987027-96987888		0.00260824
cg09043681	R	15		SNORD115-27			31;2	rs543600298;rs565002362		SNORD115-27;SNORD115-21;SNORD115-15	0.00260894
cg08804760	R	20									0.00260911
cg14291066	R	18		C18orf18	Promoter_Associated	Island			chr18:5237723-5238674	C18orf18;LOC339290	0.00261141
cg03883742	F	20		ITCH		N_Shore	7;44	rs529662027;rs551175068	chr20:32950984-32951969	ITCH;ITCH;ITCH	0.00261252
cg27382247	R	10		ARHGAP12	Promoter_Associated	Island	43;42;34;13	rs570980470;rs376675812;rs376186816;rs370885125	chr10:32217353-32218392	ARHGAP12	0.00261269
cg10455808	F	16		MYH11						MYH11;MYH11;MYH11;MYH11	0.00261329
cg08415838	F	15	DMR	ST8SIA2	Unclassified_Cell_type_specific	Island			chr15:92936677-92938521	ST8SIA2	0.00261356
cg22280820	R	11	RDMR			N_Shelf			chr11:70962173-70964161		0.0026144
cg02172669	R	7				N_Shore	12	rs571103684	chr7:149410858-149412351		0.00262138
cg03522081	F	13		LINC00443			33	rs111243786		LINC00443	0.00262307
cg10284101	F	3		SLC51A			1;33;36;46	rs9849888;rs148550700;rs202017943;rs147990908		SLC51A	0.00262325
cg06891178	F	10					17;19;41	rs79376853;rs543687023;rs563687048			0.00262327
cg09129395	R	10				N_Shelf	1	rs147641384	chr10:134853083-134853304		0.00262557
cg24558718	F	10				S_Shore	1;20;29;37;47	rs534685656;rs553669370;rs190520373;rs539255384;rs74117554	chr10:851100-851525		0.00262562
cg04006327	F	11		ATG16L2	Gene_Associated	Island	17;26;28;29;47;49	rs117778213;rs371117094;rs374108476;rs185295626;rs200456427;rs11235604	chr11:72532612-72533774	ATG16L2	0.00263087
cg09983462	R	22	DMR	SEZ6L		Island	40;29;6	rs371582898;rs572547604;rs534011069	chr22:26565199-26565986	SEZ6L;SEZ6L;SEZ6L;SEZ6L;SEZ6L;SEZ6L	0.00263095
cg23204263	F	16		RBFOX1		N_Shore			chr16:6533019-6533983	RBFOX1;RBFOX1;RBFOX1	0.00263251
cg14169801	R	1		ATP1A1	Promoter_Associated	Island	46	rs564067238	chr1:116915291-116916813	ATP1A1;ATP1A1	0.0026333
cg13157098	F	5		NIPBL-AS1	Promoter_Associated	Island			chr5:36875927-36877660	NIPBL-AS1;NIPBL;NIPBL;NIPBL;NIPBL	0.00263356
cg13789214	F	8		LINC00536			0;40	rs535353549;rs553385345		LINC00536	0.00263397
cg22287461	F	6		JARID2		S_Shore			chr6:15244877-15246160	JARID2;JARID2	0.00263407
cg00946979	F	16		ZFPM1		Island	35	rs74035511	chr16:88569267-88569491	ZFPM1	0.00263454
cg23820560	R	22		MYO18B			19	rs58746117		MYO18B	0.00263511
cg16491909	R	1		C1orf43	Promoter_Associated	Island			chr1:154192843-154193852	C1orf43;UBAP2L;C1orf43;UBAP2L;C1orf43	0.00263517
cg09403165	F	15		C15orf42	Promoter_Associated	N_Shore			chr15:90118971-90119363	C15orf42	0.00263666
cg10059378	F	16		ZNF500	Promoter_Associated	Island	15;22	rs531343780;rs551438893	chr16:4816764-4817353	ZNF500	0.00263745
cg03326635	F	18		CTIF		N_Shore	3	rs187024603	chr18:46287906-46288140	CTIF;CTIF	0.00263848
cg24136928	R	20		KIZ			24	rs539990382		KIZ;KIZ;KIZ;KIZ	0.0026388
cg07729453	F	5		COL23A1			0;11;27	rs560318635;rs559664544;rs114831971		COL23A1	0.00263957
cg08114298	F	15					0;30;33	rs565662440;rs539007483;rs34835177			0.00263962
cg19616109	F	1					6;27	rs74511313;rs145939596			0.00264123
cg23489936	R	11		BRMS1	Promoter_Associated	Island			chr11:66112251-66112803	BRMS1;BRMS1	0.00264472
cg00305374	R	1		F3	Unclassified	Island			chr1:95006837-95008051	F3	0.00264953
cg03121168	R	20		DIDO1	Promoter_Associated	Island	49	rs145184794	chr20:61557027-61558214	DIDO1;DIDO1;DIDO1;DIDO1	0.00264984
cg03741275	R	7				S_Shore	43;35;7;6	rs574743580;rs531706388;rs139110622;rs190311361	chr7:151828355-151828642		0.00265408
cg27303272	F	3				N_Shore	33	rs561027442	chr3:184319376-184319822		0.00265533
cg00994541	R	14		DYNC1H1		S_Shore	51;29	rs149581331;rs541142017	chr14:102482211-102482413	DYNC1H1	0.00265735
cg10805645	F	14		RNASE11			16;22	rs546967802;rs542460174		RNASE11	0.00265953
cg09522706	R	7		MCM7			48;20	rs561579028;rs72631824		MCM7;MCM7;MIR25;MIR93	0.0026602
cg11581446	F	9			Unclassified	Island	28;35	rs111475821;rs559631673	chr9:99449110-99449578		0.00266123
cg13940134	F	6					0	rs139678366			0.00266137
cg16248034	R	19		PIP5K1C		N_Shore	50;13	rs562557752;rs539841062	chr19:3676299-3676583	PIP5K1C	0.00266202
cg08213031	F	8				N_Shelf	0;1	rs567016444;rs560874271	chr8:25041795-25042820		0.00266384
cg02894485	R	3		SHISA5			1	rs552274803		SHISA5;SHISA5;SHISA5;SHISA5;SHISA5	0.00266559
cg00258633	R	4		ARHGAP24			13;9;8	rs188958502;rs149921452;rs192732544		ARHGAP24;ARHGAP24	0.00266887
cg09032310	F	5				N_Shore	42	rs574513128	chr5:141262988-141263195		0.00267014
cg09597666	R	2					17;9;6;2;1	rs561474001;rs185559022;rs190409571;rs570560683;rs533204159			0.00267015
cg02497783	R	10		SH3PXD2A			20;2;1	rs550382483;rs137963026;rs536556972		SH3PXD2A	0.00267021
cg16012536	F	6		TRIM26			5	rs148285656		TRIM26	0.00267037
cg04166812	R	14	RDMR			N_Shore	13	rs7152548	chr14:61123613-61124613		0.00267099
cg07009376	F	6					31	rs56271755			0.00267148
cg11549975	R	6		KIAA1919	Promoter_Associated	Island	43;35	rs550029301;rs571618543	chr6:111580363-111580887	KIAA1919	0.00267164
cg07876897	R	7		NFE2L3	Promoter_Associated	N_Shore	32	rs144919983	chr7:26191794-26192757	NFE2L3	0.00267263
cg04228764	R	12		RARG	Promoter_Associated	Island	40;31	rs182649728;rs76054966	chr12:53613716-53615103	RARG;RARG	0.00267674
cg09286183	R	16		SYNGR3		Island	51;5	rs113347032;rs540935862	chr16:2041825-2043026	SYNGR3	0.00267777
cg05280797	F	10		RPS24		N_Shore	18	rs538374431	chr10:79793494-79793952	RPS24;RPS24;RPS24;RPS24;RPS24;RPS24	0.0026808
cg07484827	F	11		CHRNA10			12;15;27	rs542836058;rs535543885;rs2231530		CHRNA10	0.0026818
cg11439592	R	6		SASH1		S_Shore	18;15	rs55914407;rs554168163	chr6:148663425-148664041	SASH1	0.00268261
cg24791880	R	19		GATAD2A		S_Shelf	51;30	rs200484933;rs141678692	chr19:19611938-19612307	GATAD2A	0.00268335
cg20219880	R	1					47;6	rs651524;rs147706605			0.00268343
cg02851825	F	11		ARHGAP1	Promoter_Associated	Island	27;33	rs555411909;rs571948386	chr11:46721979-46722428	ARHGAP1;ARHGAP1;ZNF408	0.00268599
cg27176796	F	16		ATP2C2			0;6;9;12;16;30;40;48	rs145463404;rs559396722;rs377332408;rs199814527;rs201416492;rs143506642;rs550159854;rs5		ATP2C2	0.00268977
cg14317062	F	19		MORG1	Promoter_Associated	Island	30;36;41	rs534455148;rs553020396;rs574577864	chr19:12777330-12777638	MORG1;MORG1;MAN2B1	0.0026904
cg17487553	F	22		PANX2	Unclassified_Cell_type_specific	N_Shore	41;51	rs573050562;rs573803350	chr22:50609181-50609627	PANX2;PANX2;PANX2	0.0026913
cg22760523	F	15		NR2E3		N_Shore	9	rs536739931	chr15:72104191-72104418	NR2E3;NR2E3	0.00269184
cg11973052	F	16		SOCS1	Promoter_Associated	Island	15;25	rs27830;rs76844794	chr16:11348541-11350803	SOCS1	0.00269226
cg05167107	R	1		RBM34	Promoter_Associated	Island	50;49;48;46;44;27;19;11;5	rs556355039;rs186505229;rs535775689;rs554091300;rs572443639;rs143420955;rs564605283;rs5	chr1:235324264-235324717	RBM34;RBM34;RBM34	0.00269391
cg06061791	R	19		UQCRFS1	NonGene_Associated_Cell_type_specific	N_Shore	38;14	rs57830483;rs185571525	chr19:29703570-29704331	UQCRFS1	0.00269478
cg09131512	F	6		IER3		S_Shore	13;34;40	rs552605717;rs148867786;rs186771954	chr6:30710307-30712440	IER3	0.00269639
cg19270505	F	1		RUNX3	Promoter_Associated	Island	12;51	rs545266306;rs563831278	chr1:25255527-25259005	RUNX3;RUNX3;RUNX3	0.00270208
cg22120682	F	8					0;8	rs544219220;rs375411885			0.00270278
cg23760784	F	12					16;17;27;28;49	rs75993826;rs183644308;rs73350827;rs74624900;rs7957113			0.00270319
cg22071573	F	19				N_Shelf	41	rs146468224	chr19:8509635-8510765		0.00271112
cg02530350	F	7		CNTNAP2		Island			chr7:148036494-148036848	CNTNAP2	0.00271249
cg13115265	F	13					0;8;34;45	rs556468939;rs190759421;rs73496111;rs553729478			0.00271326
cg00768999	R	2			Unclassified		49;46;33;8	rs76241326;rs111781988;rs552612462;rs574381345			0.00271422
cg18705229	F	17		HGS		S_Shore	17;18;19;27	rs187324452;rs540252747;rs565093805;rs533260032	chr17:79662850-79663055	HGS	0.00271642
cg26373379	R	2		SEMA4C	Promoter_Associated	Island			chr2:97534100-97536270	SEMA4C	0.00271673
cg08401606	F	17	DMR	DLX4		Island	7	rs202019671	chr17:48045788-48047207	DLX4;DLX4	0.00271703
cg02238407	R	16		HS3ST2		Island	19;9;5	rs73549710;rs535762096;rs554595220	chr16:22824616-22826459	HS3ST2	0.00271732
cg19472303	F	3		TOP2B		Island	33	rs529559347	chr3:25705556-25706570	TOP2B	0.00271742
cg27400923	F	3		ETV5	Promoter_Associated	Island			chr3:185825462-185827003	ETV5	0.00271796
cg02861071	R	1	DMR	OLFM3			7	rs114141087		OLFM3;OLFM3	0.00271845
cg10857729	F	8				N_Shelf	0;7;11;12;29	rs535240907;rs548658612;rs568485956;rs537419906;rs141334530	chr8:976015-976416		0.00272107
cg07022048	R	12	DMR	KRT7		N_Shore	43;11	rs572469618;rs534809199	chr12:52639195-52639416	KRT7	0.00272167
cg20752818	F	13		SLC46A3	Promoter_Associated	Island			chr13:29292670-29293329	SLC46A3;SLC46A3	0.00272203
cg26544924	F	16		CBFA2T3	Unclassified_Cell_type_specific	N_Shore	0;1;4;15;17;24;46	rs188572620;rs376728855;rs192770716;rs528770878;rs73254236;rs558174528;rs138199799	chr16:88966202-88966592	CBFA2T3;CBFA2T3	0.00272571
cg14443694	R	20		CDS2	Promoter_Associated	Island	22;1	rs565544428;rs536206315	chr20:5107202-5108086	CDS2;PCNA	0.00272787
cg14160968	F	4				N_Shore	33;44	rs77318279;rs565331477	chr4:77723092-77723424		0.00272825
cg14551182	R	11			Unclassified_Cell_type_specific	Island			chr11:16626053-16629180		0.00272991
cg23113963	R	16		SCNN1B		Island	21;14	rs71379807;rs72652270	chr16:23313239-23313946	SCNN1B	0.00273029
cg03272633	F	12									0.00273285
cg17434273	F	12		RACGAP1	Promoter_Associated	S_Shore	38;49	rs558108206;rs578119610	chr12:50418935-50419400	RACGAP1;RACGAP1;RACGAP1	0.00273302
cg18183214	F	17		CYTH1			9;30	rs149509106;rs188104384		CYTH1;CYTH1	0.00273476
cg03105520	R	3		ZBTB20-AS1		Island			chr3:114069725-114070658	ZBTB20-AS1;ZBTB20;ZBTB20;ZBTB20;ZBTB20;ZBTB20;ZBTB20;ZBTB20;ZBTB20	0.00273598
cg24884343	F	1				S_Shelf	31	rs587720671	chr1:143647186-143647525		0.0027393
cg20014942	F	22		FAM19A5		S_Shore	0;4;20;37;51	rs148478146;rs142706415;rs555347151;rs35442569;rs544257648	chr22:48977176-48977383	FAM19A5;FAM19A5	0.00273934
cg10370564	F	19	DMR	FBXO27	Unclassified	Island	1;19	rs636534;rs547296124	chr19:39522264-39523227	FBXO27	0.00273983
cg22124673	R	4		GRSF1	Promoter_Associated	Island	50;49	rs552929178;rs577651318	chr4:71704664-71705736	GRSF1;GRSF1	0.00274083
cg07495256	R	1		2021-03-01			16;5	rs111997659;rs554124643		2021-03-01	0.00274193
cg02701556	F	15		CORO2B	Unclassified	Island			chr15:68870633-68871974	CORO2B	0.00274233
cg04944177	F	14		ASB2	Promoter_Associated	S_Shore	9	rs138388957	chr14:94405235-94406170	ASB2	0.00274258
cg27062795	R	19	DMR	ZNF542	Unclassified	Island	46;7;6;2	rs556265128;rs200221809;rs569394036;rs139304758	chr19:56879417-56879995	ZNF542;ZNF542;ZNF542;ZNF542	0.00274276
cg13579574	F	15		CSPG4		Island	25;27;34;39;47	rs540165747;rs371831713;rs140387476;rs530150831;rs144338087	chr15:75975005-75975363	CSPG4	0.00274363
cg03247243	R	15		SCAPER			49	rs534248746		SCAPER;SCAPER	0.00274607
cg03194045	R	3		PARP14			47;2	rs186626014;rs142073365		PARP14	0.00274851
cg00390176	F	6			Unclassified		4;27;45	rs554997326;rs576460086;rs543854900			0.00274982
cg25964040	R	3	DMR	ZNF717	Promoter_Associated_Cell_type_specific	Island	43;37;22;20	rs372112998;rs551961172;rs116699505;rs534531003	chr3:75834254-75834761	ZNF717	0.00275146
cg06038367	R	16	CDMR	CORO1A	Promoter_Associated	S_Shelf			chr16:30194747-30195357	CORO1A	0.00275217
cg20694933	F	5		CHSY3	Unclassified_Cell_type_specific	Island	0;16;42	rs571896406;rs534747501;rs2431204	chr5:129239553-129241612	CHSY3	0.00275248
cg03698729	F	19		SPPL2B	Promoter_Associated	Island	20;45	rs559112286;rs577318861	chr19:2328364-2329089	SPPL2B;SPPL2B;LSM7	0.00275337
cg18210343	R	4					38;2;1	rs529276931;rs549419340;rs150455885			0.0027535
cg08541729	F	19		MKNK2	Promoter_Associated	Island	25;51	rs569348173;rs536878509	chr19:2050630-2051566	MKNK2;MKNK2	0.00275352
cg13803976	R	2	DMR	CD8A		Island	51;47;18	rs4319929;rs2367370;rs2367369	chr2:87015974-87018182	CD8A;CD8A;CD8A;CD8A	0.00275849
cg26619047	F	5		CXXC5	Unclassified	Island	14	rs552308138	chr5:139027443-139030219	CXXC5	0.00276324
cg18285692	R	12		PIANP	Unclassified	Island	20	rs7134762	chr12:6809214-6809816	PIANP;PIANP;PIANP	0.00276455
cg05265985	F	11		PRMT3		S_Shelf	3;23;40;49;51	rs78999043;rs562740459;rs576632951;rs141206049;rs180954298	chr11:20408755-20409781	PRMT3;PRMT3;PRMT3	0.00276863
cg18541841	R	16		CRNDE		Island	49	rs568945758	chr16:54962422-54967805	CRNDE;CRNDE;CRNDE;CRNDE;CRNDE;CRNDE	0.00276869
cg18148130	R	2			Promoter_Associated	Island			chr2:190539026-190539533		0.00276893
cg07682600	R	5	DMR	FLT4	Unclassified_Cell_type_specific	Island	47;41;40;24	rs562349370;rs13175716;rs13176898;rs561862115	chr5:180075688-180076906	FLT4;FLT4	0.00277105
cg20750606	F	13		SAP18	Promoter_Associated	Island	28;43;47	rs564217124;rs200122454;rs540223029	chr13:21714289-21715115	SAP18	0.00277215
cg11760342	R	4		ODZ3			1	rs186204893		ODZ3	0.00277249
cg08421448	F	16		VKORC1		S_Shore	26;32	rs184617062;rs534863318	chr16:31105451-31106321	VKORC1;VKORC1	0.00277296
cg21844487	F	5		RARS	Promoter_Associated	Island	18;42	rs577867618;rs112316281	chr5:167913297-167913641	RARS	0.00277562
cg27078522	F	7		KIAA0415	Promoter_Associated	Island	36;48	rs190996127;rs183218754	chr7:4815019-4815542	KIAA0415	0.0027791
cg06110780	R	10		PDCD11	Promoter_Associated	Island	44;35;20	rs527489338;rs149421028;rs560794414	chr10:105155820-105156484	PDCD11;PDCD11;USMG5;USMG5;USMG5	0.002783
cg16221201	R	5		ZNF366			6	rs574427661		ZNF366	0.0027847
cg07538515	R	6		SNX9		Island			chr6:158243601-158245035	SNX9	0.00278487
cg27512316	R	8		SCARA3			51	rs535849255		SCARA3;SCARA3	0.00278511
cg01029676	R	3		PDIA5	Promoter_Associated	Island	22	rs534101913	chr3:122785734-122786600	PDIA5;PDIA5;PDIA5	0.00278564
cg12046362	R	7		TBXAS1			1	rs79972105		TBXAS1;TBXAS1;TBXAS1;TBXAS1;TBXAS1;TBXAS1	0.00278615
cg20709868	R	19		DNASE2	Unclassified	Island			chr19:12991690-12992508	DNASE2;DNASE2	0.00278785
cg05115468	F	11		SNORD27	Promoter_Associated	N_Shore	5;12;38	rs547468518;rs2269353;rs536200130	chr11:62623359-62623877	SNORD27;SLC3A2;SLC3A2;SNORD26;SNORD28;SLC3A2;SLC3A2;SLC3A2;SNORD25;SNHG1	0.002788
cg05018513	F	14		INF2						INF2;INF2	0.00279361
cg23569632	R	6					46	rs116000106			0.00279491
cg03742705	R	1		ATAD3B		N_Shore	2	rs139613227	chr1:1406844-1407821	ATAD3B	0.00279735
cg02290684	R	2		ESPNL		Island	24;22;1	rs557256811;rs573977720;rs200543541	chr2:239009072-239009361	ESPNL	0.00279747
cg08589821	F	5		DDX4		Island	14;15;42	rs555604352;rs183483443;rs149629870	chr5:55033694-55033993	DDX4;DDX4;DDX4	0.00279907
cg00945108	F	1		C1orf158			0;45	rs147650195;rs543342347		C1orf158	0.00279982
cg00844600	F	19	DMR	ZNF610	Promoter_Associated	Island	8;14	rs112450527;rs536468153	chr19:52839444-52839937	ZNF610;ZNF610;ZNF610;ZNF610;ZNF610;ZNF610	0.00280218
cg23587292	R	2					17;1	rs549868318;rs369035759			0.00280305
cg03033171	R	2					34	rs527798139			0.00280437
cg08891656	R	5		RHOBTB3	Promoter_Associated	Island	1	rs537299128	chr5:95066876-95067812	RHOBTB3	0.00280452
cg10522726	R	1	DMR	KCNH1	Unclassified	Island	51;19	rs538363363;rs12406301	chr1:211306667-211307675	KCNH1;KCNH1	0.00280547
cg16887264	F	4		POU4F2		Island	13;20;28;35;41;48;51	rs200705430;rs61733419;rs546678292;rs143117935;rs148247830;rs180935169;rs142851123	chr4:147559205-147561901	POU4F2	0.00280781
cg08625094	F	5		MAT2B		N_Shore	27	rs141976031	chr5:162932454-162932946	MAT2B;MAT2B	0.00280841
cg18459622	R	14			Promoter_Associated	Island	51;42;26;1	rs543223770;rs554926800;rs573486854;rs192357400	chr14:69283046-69283605		0.002809
cg07524902	F	20					28	rs539807412			0.00280999
cg12458913	R	13	RDMR			N_Shore	36;3	rs542176858;rs183688380	chr13:53174028-53174674		0.00281043
cg12176249	R	10				S_Shore	41;2	rs188145366;rs143647943	chr10:102440600-102441011		0.00281049
cg15755876	F	19		LILRB5			0;12;18;25;41;49	rs144185169;rs148738375;rs3848614;rs7248556;rs45600235;rs201981468		LILRB5;LILRB5;LILRB5;LILRB5	0.00281066
cg07428066	R	4		TMEM184C	Promoter_Associated	Island			chr4:148538449-148538718	TMEM184C	0.00281071
cg02622557	F	10		EIF3A	Promoter_Associated	S_Shore	12;24;43	rs142705717;rs564260808;rs3808952	chr10:120839592-120840480	EIF3A	0.00281393
cg04221650	R	1		LCE4A			4;1	rs73011196;rs141892122		LCE4A;LCE4A	0.00281426
cg09321418	F	4				S_Shelf	6;23	rs79570785;rs182405523	chr4:1407446-1408014		0.00281736
cg04850254	R	2				N_Shore	17;8;1	rs545414482;rs565567417;rs572357022	chr2:8723855-8724093		0.00281878
cg24873695	R	1		PRDM16			16;10;2	rs182515436;rs562947470;rs528927711		PRDM16;PRDM16	0.00282106
cg15189515	F	6		KCNK5			22;28	rs4711585;rs556739188		KCNK5	0.00282183
cg07198552	F	20	DMR	CDH4		Island			chr20:59826977-59828978	CDH4	0.00282316
cg08048699	R	11		TIMM10						TIMM10	0.00282337
cg24270163	F	1		FAM159A		S_Shore	4	rs576641170	chr1:53098629-53099303	FAM159A	0.00282451
cg15642638	F	10					0;1;44;45	rs572145304;rs542688948;rs561358225;rs377379404			0.00282624
cg18049105	R	10		PCBD1		Island	9;8;6	rs2854614;rs2854613;rs827239	chr10:72647738-72648317	PCBD1;PCBD1	0.00282793
cg22278087	R	10		NEBL		Island			chr10:21462128-21463808	NEBL	0.00282956
cg00004073	R	2		AGAP1		N_Shore	33;1	rs75985841;rs3768921	chr2:237028848-237029121	AGAP1;AGAP1	0.00283011
cg22095914	R	8		SNTG1		S_Shore	33;31;22;21	rs570507452;rs567272132;rs78250551;rs534383186	chr8:50822270-50822860	SNTG1	0.00283029
cg15139482	F	1		C1orf103	NonGene_Associated	Island	10	rs111544107	chr1:111505881-111507007	C1orf103;C1orf103;C1orf103;C1orf103	0.00283225
cg15649710	F	11		WNT11		S_Shore	1;38	rs543877849;rs191064887	chr11:75905717-75905918	WNT11	0.00283421
cg25121055	R	4		HPGD	Promoter_Associated_Cell_type_specific	Island	40	rs577045722	chr4:175443406-175443837	HPGD;HPGD;HPGD;HPGD;HPGD;HPGD;HPGD;HPGD;HPGD;HPGD;HPGD	0.00283586
cg08370276	F	19		DOCK6	Unclassified_Cell_type_specific	Island	0;14	rs554535716;rs11878624	chr19:11372679-11373126	DOCK6	0.00283664
cg25364890	R	20		FAM110A	Promoter_Associated	Island	11	rs537325247	chr20:814120-814755	FAM110A;FAM110A;FAM110A	0.00283895
cg03869603	R	1					49;1	rs190559405;rs547982771			0.0028401
cg23017941	R	20		PIGU						PIGU	0.00284259
cg17010254	F	5									0.00284319
cg11811840	F	2		UGT1A10			13;27;49	rs568090687;rs533766461;rs146052898		UGT1A10;UGT1A1;UGT1A6;UGT1A8;UGT1A4;UGT1A3;UGT1A6;UGT1A9;UGT1A7;UGT1A5	0.00284339
cg03536745	R	2					13	rs557850565			0.00284385
cg08646125	R	3		LRRC3B		Island			chr3:26664104-26664796	LRRC3B	0.00284504
cg00167301	R	22		PHF21B			7;1	rs547022906;rs567153888		PHF21B;PHF21B;PHF21B;PHF21B	0.00284656
cg00167041	R	3		MAPKAPK3						MAPKAPK3;MAPKAPK3;MAPKAPK3	0.00284745
cg05494401	R	16					32;23;4	rs576563343;rs543866145;rs562762085			0.0028476
cg06065141	R	17		HIC1	Unclassified	Island	22;17;11	rs546855430;rs112491239;rs538953369	chr17:1952919-1962328	HIC1	0.00284934
cg16143176	R	8		CHD7	Promoter_Associated	Island	50;27	rs560095424;rs530392029	chr8:61590807-61593180	CHD7	0.00284953
cg08925102	R	2					2	rs146315837			0.0028508
cg05826245	F	12		STYK1	Unclassified	S_Shore	49	rs543982626	chr12:10826531-10826786	STYK1	0.00285139
cg24582137	R	13		THSD1		S_Shore	43;31;7	rs115673254;rs146727909;rs539157933	chr13:52979999-52980586	THSD1;THSD1	0.00285214
cg08406082	R	12					51;38	rs574033214;rs185637211			0.00286131
cg18085206	R	17		CRK	Promoter_Associated	Island	37;33;13	rs61762263;rs532720077;rs141635865	chr17:1358888-1359814	CRK;CRK	0.00286153
cg09913171	F	12			Unclassified_Cell_type_specific	S_Shore	18	rs534654725	chr12:133009744-133009973		0.00286455
cg13862900	R	9		SDCCAG3		N_Shore	31;15;5;2	rs561644054;rs573539321;rs540847829;rs76371969	chr9:139301540-139301847	SDCCAG3;SDCCAG3;SDCCAG3	0.00286499
cg17930737	F	2		NOP58	Promoter_Associated	N_Shore	6;7;28;45;50	rs55668474;rs546364832;rs78796839;rs559891490;rs181913650	chr2:203130313-203130760	NOP58	0.00286499
cg00160462	R	6		ZNF323	Promoter_Associated		31;25	rs59598126;rs146453482		ZNF323;ZNF323;ZNF323;ZNF323;ZNF323;ZNF323;ZNF323	0.00286741
cg04534520	F	18		NEDD4L			26;45	rs567305528;rs479865		NEDD4L;NEDD4L;NEDD4L;NEDD4L;NEDD4L;NEDD4L;NEDD4L;NEDD4L;NEDD4L	0.00286794
cg20062097	R	7		2021-09-13	Promoter_Associated	Island	20;17;16;5;3	rs183214163;rs541312457;rs553029834;rs574333065;rs541426731	chr7:45808183-45808745	2021-09-13	0.0028685
cg00902415	R	17		VAT1	Promoter_Associated	Island			chr17:41173821-41174436	VAT1;VAT1	0.0028697
cg06148230	R	3									0.00287238
cg12670061	R	16		HSD11B2	Unclassified_Cell_type_specific	Island	27	rs56265397	chr16:67464388-67465462	HSD11B2;HSD11B2	0.00287244
cg15644922	F	3		IL20RB			5;9;36	rs189791013;rs563048131;rs181217731		IL20RB	0.00287442
cg04757063	F	4		AFAP1			8;9;21;24;38	rs559215253;rs577567309;rs201858417;rs553571419;rs201002686		AFAP1;AFAP1	0.00287753
cg19887178	R	3		NCEH1	Promoter_Associated	S_Shore	34;13	rs574552788;rs541667570	chr3:172428416-172428950	NCEH1;NCEH1;NCEH1;NCEH1	0.00287858
cg08008061	R	14		SMOC1			24;23;22	rs542213085;rs183359437;rs573163794		SMOC1;SMOC1	0.00288004
cg03995122	F	6		HCG4P6	Promoter_Associated	Island	4;34	rs111821723;rs371685792	chr6:29894140-29895117	HCG4P6	0.0028804
cg18331098	R	11		OAF	Unclassified_Cell_type_specific	Island			chr11:120081487-120082345	OAF;OAF	0.00288136
cg27056369	R	22		KIAA1671			50;49;29	rs5760868;rs113902496;rs545408700		KIAA1671	0.0028855
cg14866097	F	5					3;17;28;30	rs193275394;rs568487048;rs546915697;rs550082616			0.00288684
cg20810125	F	7		SDK1			3;28	rs575856637;rs544597708		SDK1;SDK1	0.00288798
cg11808228	F	2		STRADB		S_Shore	13;18	rs2270315;rs529894261	chr2:202315853-202317008	STRADB;TRAK2	0.00289052
cg13705616	R	11		SHANK2			11;8	rs186323766;rs144663399		SHANK2;SHANK2	0.00289301
cg22851683	R	11		TNNT3	Unclassified_Cell_type_specific		17;16;7;2	rs528156019;rs73413010;rs561465804;rs528835174		TNNT3;TNNT3;TNNT3;TNNT3	0.00289362
cg00366837	F	19		JUNB	Promoter_Associated	Island	20	rs560725786	chr19:12900676-12901254	JUNB	0.0028938
cg16521851	R	2					48;47;44;15;1	rs557908279;rs572939997;rs16829514;rs555389404;rs573548127			0.00289388
cg02452695	F	9		SEC16A		S_Shelf	1;18	rs534637165;rs552828215	chr9:139360683-139361143	SEC16A;SEC16A	0.00289429
cg22128435	F	17		CCDC43	Promoter_Associated	N_Shore	23	rs546629751	chr17:42767006-42767253	CCDC43;CCDC43	0.00290033
cg17471760	R	11		PSMC3	Promoter_Associated	Island	36	rs551716715	chr11:47447704-47448257	PSMC3	0.00290473
cg12719900	F	2					1;25;45	rs556423542;rs569027542;rs537674774			0.00290631
cg16059405	F	8		CSMD1		Island	25	rs552889986	chr8:4848968-4852635	CSMD1;CSMD1	0.00290665
cg25359168	F	20					1;23	rs534836816;rs143867112			0.00291198
cg23490166	R	11		RAB1B	Promoter_Associated	Island			chr11:66035828-66036808	RAB1B	0.00291512
cg11050859	F	8		TOX		Island			chr8:60030134-60032356	TOX	0.00291642
cg04601296	R	1				Island	50;31;29;22	rs587671522;rs587729264;rs76236961;rs76862293	chr1:149718542-149718918		0.00291698
cg02403398	F	13		EEF1DP3	Unclassified	Island	8;24	rs548857715;rs547565543	chr13:32420630-32421274	EEF1DP3	0.00291749
cg14097095	F	2		AUP1	Promoter_Associated	Island	51	rs535977877	chr2:74756223-74757930	AUP1;AUP1;HTRA2;HTRA2;HTRA2;HTRA2;AUP1;AUP1	0.00291924
cg19595239	R	17					2	rs532083022			0.0029206
cg20977024	R	1		RSBN1	Gene_Associated_Cell_type_specific		2	rs558883429		RSBN1	0.00292141
cg25255082	F	12					0;10;29;45	rs534708179;rs73406455;rs574479262;rs79500115			0.00292291
cg11716471	R	18		TSHZ1			35;4;1	rs559979421;rs139680762;rs144361915		TSHZ1;TSHZ1	0.00292475
cg12010837	R	3					24	rs557679865			0.0029257
cg02622520	R	12		FBRSL1		N_Shelf	22;1	rs570434625;rs117901734	chr12:133131896-133132157	FBRSL1	0.00292579
cg22686567	R	11		FAM160A2	Promoter_Associated	Island	30;29;20;2	rs545582336;rs12274456;rs572558232;rs561495222	chr11:6255768-6256179	FAM160A2;FAM160A2	0.00292715
cg03795608	R	3		EEFSEC	Promoter_Associated	Island	46;27;12	rs559752961;rs573674957;rs530127468	chr3:127872176-127872842	EEFSEC	0.00292833
cg18440316	R	19		KCNN1	Unclassified	N_Shore			chr19:18077752-18078259	KCNN1	0.00293055
cg21041512	F	17		AZI1	Promoter_Associated	Island	47	rs567141744	chr17:79196345-79197419	AZI1;AZI1;AZI1;AZI1	0.00293128
cg05005586	R	17		MYO18A			45;32;23;21;11;1	rs573085513;rs533889326;rs558696156;rs576999762;rs545067090;rs563444665		MYO18A;MYO18A	0.00293748
cg27464311	R	17		HOXB8	Unclassified	S_Shore			chr17:46690390-46691055	HOXB8	0.00293887
cg01438737	R	20		SFRS6	Promoter_Associated	Island	7	rs150027404	chr20:42085948-42087322	SFRS6	0.00293961
cg14917057	F	6		UST						UST	0.00294125
cg02767668	F	19				S_Shore			chr19:12753237-12753583		0.00294255
cg14611278	F	1		GPATCH4	Promoter_Associated		18;21	rs549224552;rs11445367		GPATCH4;GPATCH4	0.00294438
cg25543948	R	19		ZNF101	Promoter_Associated	Island	48;1	rs534799665;rs554997306	chr19:19779475-19780146	ZNF101	0.00294611
cg19377127	F	22		MKL1	Promoter_Associated	S_Shore	31;43	rs538949669;rs550571953	chr22:41032129-41033272	MKL1	0.00294833
cg07033372	R	20		SLC32A1		Island	21	rs113651761	chr20:37352130-37357372	SLC32A1	0.00294998
cg02319741	R	18		SKA1	Unclassified_Cell_type_specific	Island	24;10;8	rs146956847;rs577802456;rs540099825	chr18:47901254-47901662	SKA1;SKA1	0.00295229
cg14591386	R	6		NDUFAF4	Promoter_Associated	Island	50;49;39	rs558262843;rs145481564;rs571796525	chr6:97345266-97345973	NDUFAF4;NDUFAF4	0.00295278
cg09380636	F	19		FEM1A	Promoter_Associated	Island			chr19:4791194-4793217	FEM1A;FEM1A	0.00295335
cg24773253	F	19		MRPS12	Promoter_Associated	N_Shore	25;43	rs578110954;rs545507361	chr19:39421063-39421615	MRPS12;MRPS12;SARS2;SARS2;MRPS12	0.00295868
cg18473042	R	19		UHRF1	Unclassified_Cell_type_specific	Island	51;1	rs551032480;rs567648944	chr19:4909262-4910256	UHRF1;UHRF1	0.00296239
cg20738755	F	7		GRM3			0;13	rs181649105;rs371044911		GRM3;GRM3	0.00296285
cg18686527	F	17	DMR	RAB34		Island	24	rs182078019	chr17:27044168-27045049	RAB34;RAB34;RAB34;RAB34;RAB34;RAB34;RAB34;RAB34;RAB34	0.00296329
cg02183082	F	9		C8G		S_Shore	22;30;45;48	rs556340253;rs908830;rs200867899;rs555819113	chr9:139835416-139839440	C8G	0.00296349
cg27360433	F	17					0;23	rs142401088;rs191687228			0.00296453
cg17474665	R	22		LOC388849	Unclassified_Cell_type_specific	S_Shelf	50;39;15;12	rs537952898;rs555004660;rs116805844;rs536008942	chr22:20134462-20134705	LOC388849	0.00296689
cg02074763	R	10					12	rs35505133			0.0029701
cg10664954	F	14		PPP2R5E			0;11	rs766079;rs58688798		PPP2R5E;PPP2R5E;PPP2R5E;PPP2R5E;PPP2R5E;PPP2R5E	0.00297057
cg26280179	F	10					7;14;19;33;36;49;50	rs193269598;rs536161554;rs548926073;rs183783310;rs147705154;rs557808718;rs11146136			0.00297267
cg25707005	F	5		DNAJC18	Promoter_Associated		6;15;32	rs529243210;rs550711731;rs540263405		DNAJC18	0.0029731
cg05114377	R	9		MRPS2	Promoter_Associated	Island			chr9:138391394-138393271	MRPS2;MRPS2;MRPS2;MRPS2;MRPS2;C9orf116;C9orf116	0.00297824
cg26166433	R	15				S_Shelf	41;25;4	rs143578007;rs550694716;rs114586676	chr15:78933187-78933821		0.00297831
cg02307605	F	13	DMR		Unclassified_Cell_type_specific	Island			chr13:28363743-28364269		0.00298118
cg03394909	F	2		SPEG		N_Shore	25;39	rs562605464;rs531698320	chr2:220306855-220307096	SPEG	0.00298127
cg26153687	R	2		CNNM3	Promoter_Associated	Island			chr2:97481356-97483276	CNNM3;CNNM3	0.00298148
cg09518015	R	15		ALDH1A2		N_Shore	5;1	rs35270169;rs35365571	chr15:58357309-58358776	ALDH1A2;ALDH1A2;ALDH1A2	0.00298278
cg11088211	F	12		GCN1			0;11	rs187695595;rs530040027		GCN1	0.00298352
cg00494883	R	6		DLL1		Island	48	rs539873854	chr6:170598214-170601222	DLL1	0.00298382
cg15293759	F	10					8;17;27;29;46;51	rs371532970;rs544651767;rs11200959;rs527569243;rs549229676;rs113441687			0.00298458
cg26841910	R	10					29;13;2;1	rs560636212;rs116511746;rs549479431;rs565294272			0.00298822
cg07273051	F	5					0;14;36;46	rs145745324;rs545955875;rs73032755;rs528613785			0.00298912
cg18121565	R	6		RMND1		N_Shelf	40	rs55784958	chr6:151773043-151774070	RMND1	0.0029905
cg23589510	F	12		USP5	Promoter_Associated	Island			chr12:6961005-6961873	USP5;USP5;CDCA3	0.00299243
cg24868248	R	17		SFRS1	NonGene_Associated	Island	34;14;11	rs537888373;rs549602425;rs535018256	chr17:56083750-56085373	SFRS1;SFRS1	0.00299375
cg25298984	R	12		CFAP54	Unclassified_Cell_type_specific					CFAP54	0.00299759
cg10532262	R	3		NCEH1	Promoter_Associated	Island	26;25;16	rs61265843;rs57223659;rs562675672	chr3:172428416-172428950	NCEH1;NCEH1;NCEH1;NCEH1	0.00299795
cg11726858	F	7		C7orf27	Gene_Associated_Cell_type_specific	S_Shelf			chr7:2583206-2583542	C7orf27	0.0029984
cg27194966	R	6		KCNQ5		Island	40;33	rs528985490;rs541189857	chr6:73330942-73333109	KCNQ5;KCNQ5;KCNQ5;KCNQ5;KCNQ5	0.00299975
cg01794260	R	4		LVCAT8			30;2	rs188275894;rs565247100		LVCAT8;LVCAT8;LVCAT8	0.00300272
cg18080858	F	1				Island	1;8;48	rs150019976;rs145245666;rs140356465	chr1:39174379-39174940		0.00300623
cg20320088	F	8				S_Shelf	23	rs575002175	chr8:103875222-103877084		0.0030067
cg14742970	F	11		KDM4D			0;41;46	rs150271801;rs35631512;rs76057256		KDM4D	0.0030086
cg09535605	F	6	DMR	RBM24		Island			chr6:17280739-17282334	RBM24;RBM24	0.00301302
cg08495456	F	10		FZD8		Island	15;25;31	rs528986742;rs549596889;rs569513962	chr10:35928501-35931893	FZD8	0.00301559
cg09996344	R	7		KCTD7	Promoter_Associated	Island			chr7:66093348-66094174	KCTD7;KCTD7	0.00301785
cg02071243	R	4	DMR		Unclassified_Cell_type_specific	Island	35;20	rs7698905;rs573406843	chr4:186048541-186050220		0.00301858
cg06011461	R	2		HOXD-AS2		N_Shore	1	rs188192594	chr2:177004452-177004693	HOXD-AS2	0.00301961
cg18017657	F	6		MAPK13			20;40	rs550061910;rs567266995		MAPK13;MAPK13	0.00302134
cg14637518	R	13									0.0030227
cg02087101	R	16		CBFA2T3		Island	42;28;20;19;17;1	rs140507946;rs529742127;rs142092792;rs151180006;rs377182425;rs527263791	chr16:88951419-88951665	CBFA2T3;CBFA2T3	0.00302336
cg09107957	F	1		C1orf131	Unclassified	Island	0;4;42;44	rs529367950;rs112452735;rs200639005;rs518686	chr1:231376796-231377243	C1orf131;GNPAT;GNPAT	0.00302573
cg20296668	F	14		COCH	Unclassified	Island			chr14:31343355-31344757	COCH;COCH	0.00302883
cg02408153	R	2	RDMR	HOXD3		S_Shore	41;40;9;2;1	rs545644289;rs185567623;rs373598713;rs367736840;rs114468054	chr2:177027617-177028014	HOXD3	0.00302973
cg23983501	F	12					1	rs559477244			0.00302998
cg05106857	R	12		AMIGO2		Island	24	rs536831217	chr12:47473177-47474120	AMIGO2;AMIGO2;AMIGO2;AMIGO2;PCED1B;PCED1B	0.00303037
cg25501748	F	19		TIMM50		N_Shore	4;21	rs112531784;rs564667140	chr19:39971346-39971718	TIMM50	0.00303272
cg25388157	R	8		FAM86B2		Island			chr8:12293393-12294880	FAM86B2;LOC100506990;LOC100506990	0.00303458
cg06722589	R	16		CASKIN1	Unclassified_Cell_type_specific	Island			chr16:2245866-2247100	CASKIN1	0.00303709
cg27577143	F	5		ACSL6		Island	7;35	rs576375099;rs535749309	chr5:131346892-131347776	ACSL6;ACSL6;ACSL6;ACSL6;ACSL6;ACSL6;ACSL6	0.00303864
cg22336993	R	6		EHMT2			17;15	rs147514637;rs112461962		EHMT2;EHMT2	0.00303968
cg09796170	R	1		TTC24						TTC24	0.00304236
cg18656708	R	5	CDMR		Unclassified_Cell_type_specific	S_Shore			chr5:153857038-153859113		0.00304439
cg23427565	R	19		ATG4D	Promoter_Associated	Island	2	rs566755744	chr19:10654228-10655042	ATG4D	0.0030457
cg27149324	R	2		NCL	Promoter_Associated	Island	50	rs569043371	chr2:232328445-232330149	NCL	0.00304753
cg19046253	F	2		CACNB4		S_Shore	41	rs575789156	chr2:152954633-152955784	CACNB4;CACNB4;CACNB4	0.00304927
cg23500601	F	19	CDMR			S_Shore			chr19:17501955-17502250		0.00305376
cg23483512	F	17	DMR		Promoter_Associated	Island	33	rs183052621	chr17:75883803-75884328		0.00305752
cg02727104	F	13				Island	37;40	rs36120646;rs576427209	chr13:36728962-36729267		0.00305769
cg06392913	R	3	RDMR	ZNF589	Promoter_Associated	Island	45;30;15	rs368048943;rs559804478;rs527331316	chr3:48282425-48282817	ZNF589	0.00305894
cg10853010	R	17		KRT33A			10;9;1	rs565547949;rs113264885;rs111829803		KRT33A	0.00306121
cg19197496	R	1		MROH7			36;17;6;2	rs182212758;rs3816071;rs74071891;rs141017885		MROH7;MROH7;MROH7;MROH7;MROH7-TTC4;MROH7-TTC4;MROH7-TTC4	0.00306448
cg19621579	R	12		SHMT2	Promoter_Associated	Island			chr12:57623420-57623903	SHMT2;SHMT2;SHMT2;SHMT2;SHMT2;SHMT2;SHMT2;SHMT2	0.00306836
cg01468452	R	17		KIF18B		N_Shore	49;23;1	rs139296776;rs577966520;rs149520225	chr17:43024658-43025344	KIF18B;KIF18B	0.00306874
cg26424817	F	1					1;9;11;19;27;28;47	rs117505620;rs182120813;rs116269121;rs184267073;rs189413757;rs546689516;rs566398437			0.00307008
cg19544372	R	19		ZNF560		S_Shore	11	rs576398628	chr19:9608804-9609343	ZNF560	0.00307294
cg04946561	F	19		ARRDC5			1;8;44;51	rs368136289;rs202207946;rs373823346;rs2602717		ARRDC5	0.00307384
cg00906934	R	7		SGCE	Promoter_Associated	Island	34;2	rs562397388;rs76898120	chr7:94284858-94286527	SGCE;PEG10;SGCE;PEG10;SGCE	0.00307532
cg14534354	R	1		TRIM63						TRIM63	0.00307564
cg15063511	R	2									0.00307678
cg03183234	R	9		C9orf167		Island			chr9:140172613-140176105	C9orf167	0.00307771
cg23411875	F	8		LINC01298			0;39	rs541904084;rs561872837		LINC01298	0.00307943
cg14729289	F	11		ANKRD13D			40	rs527573062		ANKRD13D;ANKRD13D	0.0030803
cg02274869	R	19		ZNF833		N_Shore	36;20;19	rs139965192;rs536572043;rs554864020	chr19:11785042-11785282	ZNF833	0.0030828
cg16321608	F	14				N_Shore	16	rs180910583	chr14:106188128-106188860		0.00308331
cg26890354	F	5	CDMR	PCDHGA4		N_Shore	46	rs567556335	chr5:140864527-140864748	PCDHGA4;PCDHGC3;PCDHGA12;PCDHGC4;PCDHGA11;PCDHGA11;PCDHGA9;PCDHGA1;PCDHGB1;PCDHGB6;PCDH	0.0030836
cg13935310	R	11	CDMR	ELMOD1		N_Shore	47;29	rs546683899;rs568016763	chr11:107461743-107462648	ELMOD1;ELMOD1;LOC643923	0.00308406
cg12292776	F	10		C10orf128			3;18;40	rs199583022;rs377684588;rs142281227		C10orf128;C10orf128;C10orf128;C10orf128;C10orf128;C10orf128;C10orf128;C10orf128;C10orf1	0.00308537
cg12059226	F	2		CACNB4	Unclassified_Cell_type_specific	Island	8;34	rs570998718;rs188452273	chr2:152954633-152955784	CACNB4;CACNB4;CACNB4	0.00308608
cg10383019	R	11	DMR	TUB	Unclassified_Cell_type_specific	S_Shore			chr11:8102358-8102913	TUB;TUB	0.00308694
cg01993943	F	5									0.00308887
cg00597555	F	15		KIF7			0;1;15;22;32;36;49	rs558861570;rs199513810;rs150595682;rs200055380;rs139642540;rs575297087;rs542743911		KIF7	0.00308915
cg04721444	F	9					5	rs562937019			0.00309712
cg13875840	R	6			Unclassified	Island	48;25;24	rs71565374;rs186372448;rs531033680	chr6:33129291-33129718		0.00309834
cg14690580	R	12									0.00309869
cg20068463	R	7		PDIA4	Promoter_Associated	Island	49	rs547430864	chr7:148725047-148726161	PDIA4	0.00310117
cg20461999	F	17		STRADA	Promoter_Associated	Island	0;5;13	rs369227260;rs536267242;rs552759779	chr17:61818684-61819397	STRADA;STRADA;STRADA;STRADA;STRADA;STRADA	0.00310433
cg09917486	F	16		KIAA1609	Promoter_Associated	N_Shore	1;10;18;20;24;40	rs185893480;rs374176244;rs565872244;rs79371595;rs188743275;rs578051365	chr16:84538884-84539115	KIAA1609;KIAA1609	0.0031057
cg07195011	R	5	DMR	CTNND2		Island	18;5	rs566394837;rs534075206	chr5:11903550-11904703	CTNND2	0.00310864
cg09308375	R	8				Island	42;34;32;22;17;3	rs62530317;rs577970679;rs112085143;rs553861756;rs78162451;rs112506805	chr8:145180543-145181000		0.00310983
cg26470101	R	2			Unclassified_Cell_type_specific	Island	14	rs558078836	chr2:173099482-173100098		0.00311073
cg14572554	F	1			Unclassified_Cell_type_specific		26;38	rs538716298;rs557536958			0.00311219
cg15399561	R	8		POP1	Promoter_Associated	S_Shore	43;35;15;7	rs142126341;rs529685464;rs182800776;rs569953391	chr8:99129434-99129855	POP1;POP1;HRSP12;POP1	0.00311465
cg24114762	R	8		TNFRSF10C		N_Shore	43;27;25;14;11	rs192812148;rs532123835;rs184319455;rs189304439;rs576013604	chr8:22960384-22960927	TNFRSF10C;LOC254896	0.00311579
cg05653472	F	15		SNUPN	Promoter_Associated	Island	3;8;32	rs530055481;rs116558454;rs570029264	chr15:75917646-75918212	SNUPN;SNUPN;SNUPN;SNUPN;SNUPN	0.00311611
cg05073662	R	10		TCTN3	Promoter_Associated	Island	26;23	rs77706373;rs74150985	chr10:97453478-97454013	TCTN3;TCTN3;TCTN3;TCTN3	0.00311831
cg07370464	F	17		MAP3K14	Promoter_Associated	Island	8	rs578226669	chr17:43393891-43394938	MAP3K14	0.00311968
cg05940861	R	16		LOC100271836		N_Shore	49	rs186813346	chr16:21512854-21513971	LOC100271836	0.00312051
cg00645917	R	10		MCM10			48;32;27	rs567227323;rs566390001;rs61852868		MCM10;MCM10	0.00312106
cg05848579	F	16		TPSD1	Unclassified_Cell_type_specific	Island	3;26;27;36;39;45;51	rs143814068;rs61753447;rs148323184;rs201368920;rs141442396;rs543622069;rs113045458	chr16:1308004-1308308	TPSD1	0.00312286
cg05164406	F	16		C16orf53		S_Shelf	20	rs200569447	chr16:29826662-29828302	C16orf53;MVP;MVP	0.00312404
cg04029738	R	17		FASN		Island	2	rs539939995	chr17:80049116-80049444	FASN	0.00312465
cg18246508	F	15		LRRC28			1;50	rs186014689;rs35307219		LRRC28;LRRC28	0.00312733
cg04690045	F	16		LINC00273	Unclassified	S_Shore	32;51	rs4887720;rs574034559	chr16:33961237-33962487	LINC00273	0.00312837
cg17571279	F	8		BIN3	Promoter_Associated	Island	0;16;37	rs549708190;rs568898716;rs148996197	chr8:22526298-22526757	BIN3	0.0031284
[truncated: 844,235+ more rows]
