# Supplementary material for: Genome-wide methylome-based molecular pathologies associated with depression and suicide
Source: Neuropsychopharmacology. 2024 Dec 7;50(4):705–16. doi: 10.1038/s41386-024-02040-9 (PMC11845511; doi:10.1038/s41386-024-02040-9)
Supplement: Supplementary file 3 — Supplementary Table 4 [file 41386_2024_2040_MOESM3_ESM.xlsx]

## Sheet: Table
Table S4: Differential methylation profile and genomic features determined in C vs. MDD-S analysis
Methylation Site ID	Strand	Chromosome	Diffentially Methylated Region (DMR)	Gene Symbol	Regulatory Feature Group	Relation to UCSC CpG Island	SNP DISTANCE	SNP ID	UCSC CpG Islands Name	UCSC RefGene Name	p-value
cg23594656	R	7		TPST1						TPST1	2.76808e-06
cg27622405	F	5		PPAP2A	Promoter_Associated	Island	10	rs545793238	chr5:54830148-54831120	PPAP2A;RNF138P1;PPAP2A	3.84147e-06
cg14741804	F	11		PRDX5	Promoter_Associated	Island	33;37;50	rs566585721;rs535656969;rs555514278	chr11:64084646-64086057	PRDX5;PRDX5;TRMT112;PRDX5	1.45317e-05
cg15025769	R	15		MYO9A		Island	3	rs571552315	chr15:72409862-72411002	MYO9A;SENP8;SENP8	1.60755e-05
cg23926688	R	11		EHD1	Promoter_Associated	Island	24	rs560637626	chr11:64645429-64646566	EHD1	2.18043e-05
cg00258633	R	4		ARHGAP24			13;9;8	rs188958502;rs149921452;rs192732544		ARHGAP24;ARHGAP24	2.72778e-05
cg24942532	F	1		DHCR24		Island	7;29;41	rs79857573;rs544285864;rs201980203	chr1:55352463-55353328	DHCR24	4.02281e-05
cg26354180	F	17		AATF		N_Shore	51	rs149580042	chr17:35305758-35306757	AATF	4.06896e-05
cg13918811	R	4		ANAPC4	Promoter_Associated	N_Shore			chr4:25378793-25379275	ANAPC4	4.31532e-05
cg05210338	R	20		NSFL1C	NonGene_Associated	S_Shore	47;44;5	rs556339931;rs578050570;rs6042462	chr20:1446936-1447729	NSFL1C;NSFL1C;NSFL1C	4.66362e-05
cg25685761	R	2			Unclassified		21	rs550500225			4.81112e-05
cg27074985	R	4		ELOVL6		Island	32	rs113272147	chr4:111117462-111118390	ELOVL6;ELOVL6	5.07557e-05
cg04407228	F	1		NADK	Promoter_Associated	Island			chr1:1709394-1710582	NADK	5.09397e-05
cg11130938	R	11									5.17298e-05
cg07129714	F	3				S_Shelf	0;21;26	rs539759564;rs142816864;rs566884202	chr3:154042004-154042376		5.2666e-05
cg04782738	F	2					10;22;25;29	rs552962480;rs574678176;rs541617884;rs557107039			5.65309e-05
cg12229172	F	4		MGST2	Promoter_Associated_Cell_type_specific		1;8;48	rs551731866;rs201323021;rs143365805		MGST2;MGST2	5.99536e-05
cg14849423	F	19		MIMT1		Island			chr19:57351283-57351995	MIMT1;PEG3;PEG3;ZIM2;PEG3;PEG3;ZIM2;ZIM2	6.47423e-05
cg14522483	R	9		C9orf128	Promoter_Associated	Island	48;40	rs113130018;rs555428629	chr9:35828737-35829423	C9orf128;TMEM8B;TMEM8B;TMEM8B	6.49145e-05
cg04997812	F	11	DMR	ZNF214		Island			chr11:7041072-7041949	ZNF214;NLRP14	6.81132e-05
cg06725769	F	11		TMEM223	Promoter_Associated	Island	12;36;45;46	rs118167825;rs200911666;rs190257933;rs2584918	chr11:62559099-62559555	TMEM223	7.06987e-05
cg03872804	F	4				N_Shore	16;20;34	rs191053724;rs570154283;rs537500217	chr4:1595293-1595539		7.13913e-05
cg08403428	F	12		NCOR2	Unclassified_Cell_type_specific	N_Shore	34;43	rs574613354;rs143421961	chr12:124901064-124901441	NCOR2;NCOR2	7.48748e-05
cg04685813	R	8		FAM83A		S_Shelf	40;39	rs573339876;rs113015166	chr8:124219411-124219809	FAM83A	7.81983e-05
cg11228744	F	3		C3orf51			12;19	rs1152112;rs1152111		C3orf51;ERC2	7.95722e-05
cg10474368	F	11		XRRA1	Promoter_Associated	Island	26;36	rs573052582;rs114224809	chr11:74659931-74660373	XRRA1;XRRA1;SPCS2	8.00445e-05
cg23684074	F	7	DMR	FLNC	Unclassified_Cell_type_specific	Island			chr7:128470443-128471161	FLNC;FLNC;FLNC;FLNC	8.61588e-05
cg08902766	R	16				N_Shelf	35;22	rs563749862;rs372559366	chr16:1449295-1449545		8.7276e-05
cg26501599	F	3		TPRA1		Island	22	rs139160123	chr3:127308568-127310132	TPRA1;TPRA1	9.04596e-05
cg07516685	R	1									9.36436e-05
cg11716471	R	18		TSHZ1			35;4;1	rs559979421;rs139680762;rs144361915		TSHZ1;TSHZ1	9.42254e-05
cg24586870	F	2		DIS3L2			1;16	rs529468340;rs186340144		DIS3L2	9.69546e-05
cg09580244	R	16		C16orf35	Promoter_Associated	Island	36;25;24;18;16;1	rs557467470;rs575532371;rs545986933;rs564410019;rs573721067;rs138573111	chr16:188614-188904	C16orf35;C16orf35	9.92816e-05
cg06755955	R	10		FZD8		Island	36;33;23;17;16;15	rs373590168;rs367641187;rs71003903;rs552560418;rs572546710;rs569524518	chr10:35928501-35931893	FZD8	9.96426e-05
cg16765886	R	12		C12orf12		S_Shore	47;38;32	rs555432709;rs114100955;rs544331440	chr12:91347804-91348096	C12orf12	0.000103706
cg19618483	F	5	DMR	NPR3		Island	3;26	rs538733853;rs368476386	chr5:32709910-32714450	NPR3	0.000104257
cg02428119	R	19	DMR			Island	29;19;1	rs540461335;rs559591545;rs528541299	chr19:58520754-58521224		0.000105844
cg16245844	F	12		ADIPOR2	Promoter_Associated	Island	42	rs539335300	chr12:1799874-1800739	ADIPOR2	0.0001071
cg02838148	F	6				S_Shore	34	rs560432817	chr6:170425782-170426113		0.000107827
cg17254222	F	1		PRKCZ	Promoter_Associated	Island			chr1:1981251-1983212	PRKCZ	0.000109421
cg01882871	R	17					7	rs563228152			0.000117639
cg11656405	F	4		TEC			7;34	rs564241327;rs183608939		TEC	0.000120228
cg27212099	F	20		C20orf30	Promoter_Associated	Island	45	rs78036364	chr20:5093360-5094145	C20orf30;C20orf30;C20orf30;C20orf30	0.000123495
cg23016726	R	22		CACNA1I			17;12	rs548210262;rs201413270		CACNA1I;CACNA1I	0.000125431
cg11832956	F	15	DMR			Island	38;51	rs190451634;rs183618804	chr15:98196021-98196391		0.000126257
cg18037388	F	12		CLEC1B			1;34	rs584856;rs76073479		CLEC1B;CLEC1B	0.000127519
cg04721444	F	9					5	rs562937019			0.000133076
cg15738605	F	3	CDMR	DGKG		S_Shore	15;17;34	rs557675943;rs572494912;rs539876565	chr3:186078710-186080111	DGKG;DGKG;DGKG	0.000135156
cg11245084	R	5					30;10;2;1	rs1809933;rs548771281;rs201882615;rs4957103			0.000136047
cg08643005	F	19		TCF3	Promoter_Associated		32;33;41	rs556534032;rs575174711;rs542619439		TCF3	0.000136383
cg07794150	F	1		CSMD2			0;1	rs183371390;rs553906435		CSMD2;CSMD2	0.000139685
cg14637518	R	13									0.000140457
cg20053981	F	10		HNRNPH3	Promoter_Associated	Island	11;41	rs549085175;rs28365926	chr10:70091055-70092573	HNRNPH3;HNRNPH3;PBLD;PBLD	0.000141016
cg24752028	R	2		YPEL5	Promoter_Associated	Island	15	rs555906032	chr2:30369311-30370921	YPEL5;YPEL5;YPEL5;YPEL5;YPEL5;YPEL5;YPEL5;YPEL5	0.000149128
cg23226129	R	20		EMILIN3		Island	13	rs368818279	chr20:39994545-39995810	EMILIN3	0.000153874
cg11111226	R	4		SH3TC1			35;31;7;2	rs200019386;rs557630514;rs8153;rs111652802		SH3TC1	0.000165233
cg12698834	F	17		LLGL1	Promoter_Associated	Island	2	rs569572126	chr17:18128577-18128821	LLGL1	0.000172511
cg10739095	R	3	DMR	CLSTN2		Island	16	rs548429967	chr3:139653430-139655115	CLSTN2	0.000175072
cg00892228	R	1		TAS1R2			35;24;2;1	rs549221188;rs561130693;rs4076838;rs546669385		TAS1R2	0.000176993
cg24991001	R	8		PDP1	Promoter_Associated	Island	28;14	rs570396595;rs202016823	chr8:94928518-94930124	PDP1;PDP1;PDP1;PDP1;PDP1;PDP1;PDP1;PDP1	0.000180597
cg13947833	F	18				Island	45;47	rs543968725;rs139748368	chr18:12433995-12434486		0.00018102
cg08313880	R	17		CXCL16		Island	17	rs554327887	chr17:4642038-4643410	CXCL16;ZMYND15;ZMYND15;CXCL16	0.000183329
cg04712773	R	19					46;45;36;2	rs115393677;rs540193842;rs560639001;rs532544786			0.00019174
cg08747892	F	11		OPCML						OPCML;OPCML	0.000193201
cg10530362	R	12		TARBP2	Promoter_Associated	Island			chr12:53894450-53895313	TARBP2;TARBP2;TARBP2;TARBP2	0.000196476
cg09008705	F	1		NGF		Island			chr1:115880167-115881332	NGF	0.000199813
cg13173255	R	8					22;21;19	rs13251189;rs373205658;rs74775160			0.000200466
cg00242423	F	2					0;6;20;33;34	rs538536731;rs558390272;rs1641463;rs11450600;rs36057781			0.000200561
cg02725269	F	19		KLK1		N_Shelf	19;37	rs186731057;rs549558677	chr19:51330212-51330470	KLK1	0.000200867
cg25175469	R	15		FAM63B	Promoter_Associated	N_Shore	45;40;23	rs114962095;rs570739019;rs552684608	chr15:59063287-59064086	FAM63B;FAM63B	0.000201917
cg08213031	F	8				N_Shelf	0;1	rs567016444;rs560874271	chr8:25041795-25042820		0.000204435
cg16204370	R	22		RANGAP1	Promoter_Associated	Island	42;30	rs112499508;rs568633122	chr22:41681616-41682543	RANGAP1	0.000205346
cg09126991	F	6		BTBD9			0;34;40	rs558284871;rs367955805;rs539608802		BTBD9;BTBD9	0.000206914
cg00357532	R	2		NCKAP1	Unclassified	S_Shore	51	rs544860741	chr2:183902402-183903625	NCKAP1;NCKAP1	0.000209499
cg23571193	R	19		PRKCSH	Promoter_Associated	Island			chr19:11545948-11546544	PRKCSH;PRKCSH;PRKCSH;PRKCSH;PRKCSH;PRKCSH;PRKCSH;CCDC151;CCDC151;PRKCSH;CCDC151	0.000211421
cg02597159	R	11		SLC17A6		N_Shelf	38	rs182062746	chr11:22362862-22363377	SLC17A6	0.000211843
cg10955144	R	4					24	rs191628339			0.000214633
cg00902849	R	16					45;38	rs183897993;rs542308293			0.000219634
cg15292567	R	9		SURF4	Promoter_Associated	Island	41	rs587721714	chr9:136242306-136243549	SURF4;SURF4;SURF4;SURF4;SURF4;SURF4;STKLD1;STKLD1;SURF4	0.000229441
cg10303487	F	8		DPYS		Island	43	rs572241599	chr8:105478672-105479340	DPYS	0.000232922
cg17681277	R	16		TNFRSF12A	Promoter_Associated	Island			chr16:3070095-3071305	TNFRSF12A	0.000239029
cg05474889	R	15		TRPM1		N_Shore	42	rs73368469	chr15:31318285-31318532	TRPM1;TRPM1;TRPM1	0.000240126
cg12046362	R	7		TBXAS1			1	rs79972105		TBXAS1;TBXAS1;TBXAS1;TBXAS1;TBXAS1;TBXAS1	0.00024147
cg20709203	F	13	DMR			Island	3	rs149596556	chr13:53174028-53174674		0.000241905
cg11792516	R	1		HOOK1	Unclassified	N_Shore			chr1:60280624-60281048	HOOK1	0.000243012
cg23201032	R	3	DMR	KY		Island			chr3:134369464-134370242	KY;KY	0.000245467
cg19635552	R	15		LOC145783		N_Shore	21;15;6	rs544747810;rs564524418;rs112140684	chr15:57179277-57179838	LOC145783	0.000247398
cg21454015	F	12		BAZ2A			21	rs374554603		BAZ2A;BAZ2A	0.00024922
cg02273422	F	7		TSGA13	Promoter_Associated	Island	2;11;51	rs550205901;rs201291303;rs200035353	chr7:130353070-130353979	TSGA13;COPG2	0.000251541
cg10285743	R	15		LRRC49		Island	41;3	rs544363825;rs2959174	chr15:71184276-71184689	LRRC49;THAP10	0.000252027
cg22192138	R	12		LRP6			6;1	rs112123540;rs540182203		LRP6	0.000258114
cg17661357	R	2		COPS7B	Promoter_Associated	Island	44;42;9	rs75923903;rs546673581;rs16828427	chr2:232650898-232651431	COPS7B;COPS7B;COPS7B;COPS7B;COPS7B;COPS7B	0.000259291
cg08819140	R	17		INPP5K	Promoter_Associated	N_Shore	14;4	rs141405761;rs547129948	chr17:1419442-1420434	INPP5K;INPP5K;PITPNA-AS1;INPP5K	0.000261171
cg27020690	R	3			Unclassified	Island	25;14	rs2293607;rs140309391	chr3:169482338-169483052		0.000266081
cg19149372	F	11					45;46	rs182219816;rs11604530			0.000276449
cg15208317	R	7		HDAC9		N_Shore	34	rs74744883	chr7:18125914-18127009	HDAC9	0.000276563
cg04037707	F	7			Unclassified	N_Shore	0	rs532271618	chr7:154705746-154706046		0.000282325
cg03293513	F	16		NME3		Island			chr16:1820311-1823954	NME3	0.00028236
cg06414911	F	11					13	rs78540643			0.000283801
cg00309650	F	4	RDMR	HSD17B11	Promoter_Associated		13	rs554747378		HSD17B11	0.000284893
cg07978591	F	16		NLRC3		Island	0;9;51	rs372041733;rs8044743;rs566471963	chr16:3613100-3613546	NLRC3	0.00028493
cg27475132	F	4	DMR	FAT1		Island	1;4;21	rs544243427;rs327087;rs2276929	chr4:187644319-187648253	FAT1	0.000288036
cg23983501	F	12					1	rs559477244			0.000289383
cg10739556	R	7				S_Shore	43	rs368646616	chr7:27190274-27191115		0.000289805
cg10810394	F	19		HOOK2		S_Shore			chr19:12885756-12886519	HOOK2;HOOK2	0.000290246
cg05886630	R	4		ACSL1			37;6;1	rs572594275;rs145211393;rs9997745		ACSL1;ACSL1	0.000291026
cg12310395	R	5			Unclassified_Cell_type_specific						0.000291462
cg12495077	R	18				N_Shore	38;21	rs562097695;rs72978152	chr18:77532390-77532593		0.000291502
cg05115468	F	11		SNORD27	Promoter_Associated	N_Shore	5;12;38	rs547468518;rs2269353;rs536200130	chr11:62623359-62623877	SNORD27;SLC3A2;SLC3A2;SNORD26;SNORD28;SLC3A2;SLC3A2;SLC3A2;SNORD25;SNHG1	0.000292281
cg23078782	F	22		KREMEN1			19;39	rs566615778;rs533771308		KREMEN1;KREMEN1	0.000299181
cg17147728	R	15	DMR	PYGO1	Unclassified_Cell_type_specific	Island	6	rs560859252	chr15:55879792-55881228	PYGO1	0.000299901
cg18170751	R	17		HOXB13		S_Shore	1	rs566732264	chr17:46805553-46806148	HOXB13	0.000300383
cg17299899	R	18				Island	38	rs541119903	chr18:76737005-76741244		0.000307447
cg22642898	R	17		ACACA			2	rs548701013		ACACA;ACACA	0.000308505
cg12120729	F	19			Promoter_Associated	Island			chr19:2478865-2479244		0.000311604
cg08919494	R	8		CA8		Island	34;26;13;7;4	rs534360391;rs549611201;rs567795824;rs115666670;rs191140305	chr8:61193312-61194195	CA8	0.000311994
cg16061381	F	7		TMEM168	Promoter_Associated	Island	3;9;26	rs564411633;rs75505799;rs185157660	chr7:112429980-112430566	TMEM168	0.000313008
cg00399845	F	9		KIF24	Promoter_Associated	Island	15;32;47	rs565858439;rs148520348;rs189319458	chr9:34329006-34329499	KIF24;NUDT2;NUDT2;NUDT2;NUDT2	0.000314002
cg27619353	F	22		LGALS1	Unclassified	N_Shore	1;14	rs540407638;rs192445904	chr22:38073037-38073412	LGALS1;LGALS1	0.000317365
cg09512322	R	16		ZNF668		Island	1	rs567652769	chr16:31084343-31086048	ZNF668;ZNF646	0.000322836
cg05653691	F	1		FLJ37453	Promoter_Associated	Island	9;36;45;46	rs564299994;rs577897085;rs34224670;rs186151556	chr1:16173889-16175396	FLJ37453;SPEN	0.000323142
cg00221969	R	16		NME4	Promoter_Associated	Island	49	rs7190051	chr16:447160-447649	NME4	0.000324984
cg26428136	R	11		TM7SF2	Promoter_Associated	S_Shore	26;4	rs11539360;rs201959995	chr11:64879046-64880413	TM7SF2	0.000326145
cg23702510	F	7					2;11;15;27;35;46;50	rs570605989;rs4540368;rs184765511;rs574410843;rs541849993;rs556993546;rs576048018			0.000326149
cg06574201	F	11		GANAB		N_Shore	18	rs530495868	chr11:62413632-62414293	GANAB;GANAB;GANAB;GANAB;GANAB	0.000327809
cg02441015	R	19		PTPRS		Island	41;32	rs144686472;rs148079367	chr19:5243869-5244393	PTPRS;PTPRS;PTPRS;PTPRS	0.00032826
cg23237634	R	1		ZBTB7B	Unclassified_Cell_type_specific	Island	25;11;1	rs530151947;rs548301347;rs566608074	chr1:154975697-154976624	ZBTB7B	0.000328593
cg15748192	R	2		PPIG	Unclassified	Island	39;10;7	rs145115807;rs191590866;rs182990976	chr2:170440796-170441341	PPIG	0.000330394
cg24406243	F	4		KLHL5	Promoter_Associated	Island	48;50	rs76308346;rs550365512	chr4:39046186-39046924	KLHL5;KLHL5;KLHL5;KLHL5	0.000336005
cg20029156	R	6		BAT3		N_Shelf	32;25	rs570618934;rs191930337	chr6:31619856-31620525	BAT3;BAT3;BAT3;BAT3	0.000340935
cg06937744	F	4					1;2;7	rs560464993;rs116491645;rs35995795			0.000341889
cg00522581	F	3		PLXND1	Promoter_Associated	S_Shore			chr3:129323915-129325332	PLXND1	0.00034495
cg23354372	F	10		MCMBP			0	rs140540828		MCMBP;MCMBP;MCMBP	0.000345412
cg07017532	R	1			Unclassified_Cell_type_specific		1	rs115833604			0.000345757
cg02815320	R	7		HIPK2			40;9;2	rs575348885;rs192384781;rs184927672		HIPK2;HIPK2	0.000346982
cg00513811	F	17		MYO1D			0	rs6505303		MYO1D	0.000354649
cg24004478	F	7		UNC84A		Island			chr7:855308-856747	UNC84A;UNC84A	0.000359703
cg10513161	R	3		ABCC5			29;16	rs148784603;rs200711210		ABCC5;ABCC5	0.000363904
cg06861209	F	16		HBQ1	Unclassified	Island	0;18;28;50	rs111543239;rs3929997;rs567587801;rs538091971	chr16:230301-231761	HBQ1	0.000364384
cg14349149	R	7			Unclassified_Cell_type_specific	S_Shore	15	rs571307774	chr7:131240513-131241847		0.000365812
cg15644922	F	3		IL20RB			5;9;36	rs189791013;rs563048131;rs181217731		IL20RB	0.000366242
cg16641818	R	10		ALOX5	Unclassified	Island			chr10:45868718-45870156	ALOX5	0.00036731
cg17073486	R	12					6	rs575728188			0.000379104
cg15186910	R	4				N_Shore	31;24;9	rs533959771;rs558525589;rs576769878	chr4:1505254-1505560		0.000379806
cg19786805	R	15		LRRK1		N_Shore	12;2;1	rs541615038;rs182051355;rs566288624	chr15:101593447-101593882	LRRK1	0.000379878
cg07822859	R	17		SYNGR2		N_Shore	17	rs149048148	chr17:76164395-76165272	SYNGR2	0.000380156
cg12351660	R	10		PLAU	Promoter_Associated	Island	44;30;2	rs139131357;rs565514556;rs539278940	chr10:75670696-75671379	PLAU;C10orf55;PLAU	0.000380227
cg18542546	F	7		MAD1L1		S_Shelf	1;16;48	rs559906182;rs148318726;rs542338199	chr7:1978698-1978934	MAD1L1;MAD1L1;MAD1L1	0.000380647
cg16600694	F	6		AGPAT4						AGPAT4	0.000381921
cg13691892	R	9		PNPLA7	Promoter_Associated	Island	49	rs530015471	chr9:140445653-140446891	PNPLA7;PNPLA7;MRPL41	0.000382587
cg01505367	R	15		TGM5			40;36;2;1	rs535037833;rs375258415;rs190992453;rs183918087		TGM5;TGM5	0.000385824
cg15766094	F	3		PLXNB1			1;14;43;50	rs544307658;rs75277731;rs60044671;rs545646634		PLXNB1;PLXNB1	0.00039227
cg17218137	R	4		PALLD		N_Shore			chr4:169753048-169754535	PALLD;PALLD;PALLD;PALLD	0.000394576
cg05985448	R	10		INPP5A		N_Shore	16	rs575767617	chr10:134359533-134359780	INPP5A	0.000397583
cg07639473	F	16				N_Shelf	1;51	rs563328662;rs549342419	chr16:2273219-2274081		0.0003986
cg27512316	R	8		SCARA3			51	rs535849255		SCARA3;SCARA3	0.000400009
cg14221825	R	19		SIX5		Island	39;13	rs141944211;rs374362894	chr19:46270699-46275167	SIX5	0.000402843
cg10638331	F	4		PPP2R2C			24;33;35	rs4538552;rs527938954;rs547784708		PPP2R2C;PPP2R2C	0.00040295
cg03530740	R	19		TCF3		Island	22;9	rs537458342;rs143086577	chr19:1619170-1619447	TCF3;TCF3	0.000405911
cg06581710	F	17		CCDC46	Promoter_Associated	Island	0;16;29;37	rs559755855;rs189912907;rs180777270;rs554132855	chr17:64187712-64188586	CCDC46	0.000409709
cg01547817	R	4		TLL1		N_Shore	48;47;6;5	rs555757022;rs574081165;rs568487567;rs58836415	chr4:166794545-166795341	TLL1;TLL1;TLL1;TLL1	0.000410421
cg27645750	R	10		ITGB1		Island	31;1	rs548097851;rs566030920	chr10:33246271-33247707	ITGB1;ITGB1	0.000414889
cg10696724	F	3			Promoter_Associated	Island			chr3:13937186-13937592		0.000417701
cg07867052	F	10		PDCD11	Promoter_Associated	Island	15;25	rs138549553;rs112621779	chr10:105155820-105156484	PDCD11;USMG5	0.000421601
cg20675440	F	16		NIP7		S_Shore	37;51	rs139838243;rs16958762	chr16:69373061-69373882	NIP7;COG8	0.000422809
cg26321464	R	19		MAP2K7	Promoter_Associated	Island			chr19:7968325-7969421	MAP2K7	0.000424621
cg15782984	F	6		SLC26A8	Unclassified_Cell_type_specific	N_Shore	0;9	rs552535443;rs571030126	chr6:35995245-35996372	SLC26A8	0.00042792
cg20868724	F	19		FPR2			25;35	rs549888493;rs77573513		FPR2;FPR2	0.000433312
cg04910690	R	1		CD164L2		S_Shore	10	rs734725	chr1:27709600-27709831	CD164L2	0.000452757
cg07309513	F	1		EXO5			0;1;29	rs150517350;rs35095317;rs552857378		EXO5	0.00045285
cg07095995	F	4	DMR	COL25A1	Unclassified_Cell_type_specific	Island	19;22;36	rs541408819;rs557878165;rs577669514	chr4:110222970-110224257	COL25A1;COL25A1	0.000456069
cg26205217	F	21			Promoter_Associated	S_Shore	18;25;40	rs189849911;rs562595058;rs533163552	chr21:37528205-37529561		0.000456599
cg01113811	F	11		MAML2			22;25	rs549044608;rs77046256		MAML2	0.000459895
cg19411932	R	1	DMR	NCRNA00115		Island	33;28	rs574280583;rs542879726	chr1:762416-763445	NCRNA00115;LOC643837	0.000461705
cg01587095	F	19		CCDC97	Promoter_Associated	N_Shore	2;5;21;22;25;49	rs76663089;rs545151515;rs191697570;rs527485764;rs549307697;rs567537743	chr19:41816025-41816350	CCDC97	0.000466726
cg06061791	R	19		UQCRFS1	NonGene_Associated_Cell_type_specific	N_Shore	38;14	rs57830483;rs185571525	chr19:29703570-29704331	UQCRFS1	0.000468086
cg06268174	F	14		ACTN1		Island	41	rs117373452	chr14:69444639-69446826	ACTN1;ACTN1;ACTN1;ACTN1-AS1	0.000472789
cg22562590	R	6		VPS52	Promoter_Associated	Island	33;7	rs368685059;rs140158830	chr6:33239326-33240099	VPS52;RPS18;VPS52	0.000475793
cg14480507	R	4			Unclassified		26;23	rs534346332;rs76419982			0.000476507
cg08205370	F	6	RDMR	TTK	Promoter_Associated	N_Shore	1;22;23;27;40	rs112779964;rs578177434;rs117284631;rs114030317;rs574242499	chr6:80714149-80714568	TTK;TTK	0.000477745
cg02002005	R	4		NSG1	Unclassified_Cell_type_specific		50;2;1;1	rs563452658;rs573919751;rs67240218;rs374361637		NSG1;NSG1;NSG1;NSG1	0.00047863
cg04788931	F	1		RPA2	NonGene_Associated	Island	4	rs568004711	chr1:28240584-28241535	RPA2	0.000481487
cg11866463	F	21		RCAN1		N_Shelf	0;1;42;48	rs75432020;rs2186285;rs141708108;rs565672627	chr21:35986623-35987798	RCAN1;RCAN1	0.000489627
cg25131453	R	5		WDR36	Promoter_Associated	Island	34	rs201380423	chr5:110427777-110428270	WDR36	0.000490694
cg19075208	R	5		ARSK	Promoter_Associated	Island	38;25;12	rs528260358;rs182161531;rs111947730	chr5:94890407-94891169	ARSK;TTC37	0.000490976
cg03631076	F	16		BANP	Promoter_Associated	Island			chr16:87984401-87985733	BANP;BANP;BANP;BANP	0.000494238
cg13072625	F	8		RGS20	Unclassified_Cell_type_specific	S_Shore	32;34;45	rs539720517;rs556540813;rs113096351	chr8:54791845-54795141	RGS20;RGS20	0.000496789
cg14227996	F	4		MED28	Promoter_Associated	Island	7;50	rs534947541;rs554748248	chr4:17616175-17616506	MED28	0.000500861
cg06630932	F	17		LINC00469			22	rs192616822		LINC00469	0.000503276
cg17332369	F	1		FBLIM1			15;20;25	rs531645387;rs551217733;rs571208306		FBLIM1;FBLIM1	0.000514607
cg19591612	F	8					21	rs370839572			0.000515515
cg18894371	R	18		NDUFV2-AS1	Promoter_Associated	Island	4	rs553936222	chr18:9136088-9137594	NDUFV2-AS1;NDUFV2-AS1;ANKRD12;ANKRD12;ANKRD12	0.000516853
cg25278191	R	22					51;32;31;24;21;1	rs539074318;rs28376295;rs566049459;rs182071890;rs555240167;rs114372124			0.000518087
cg19354750	R	17		ACE		Island	26	rs538952820	chr17:61553834-61555063	ACE	0.000519
cg06115835	F	2		SH3RF3			0;19;24;30;35	rs540598278;rs201434796;rs560863308;rs199594929;rs372085001		SH3RF3	0.000521017
cg03797660	R	16		CBFA2T3	Unclassified	S_Shore	47;46;42;23;13	rs542408302;rs113418473;rs187631642;rs149882583;rs564914954	chr16:89033529-89033786	CBFA2T3	0.000521918
cg06214807	F	4		ZNF827	Promoter_Associated	Island			chr4:146857334-146859082	ZNF827	0.000528912
cg03900798	R	3		NCBP2		N_Shore	40;7	rs566827074;rs527714589	chr3:196668695-196670054	NCBP2;NCBP2	0.000530194
cg20596771	R	2		UBR3			10	rs12611877		UBR3	0.00053415
cg12223801	F	17				N_Shelf			chr17:26554244-26555018		0.000540578
cg13199090	F	5		POU5F2			7	rs561933867		POU5F2;FAM172A;FAM172A;FAM172A;FAM172A	0.000541533
cg02106223	R	4	DMR	HELT		Island			chr4:185939222-185942747	HELT	0.000542892
cg09431544	F	19		DNAJB1	Promoter_Associated	Island	1;17;21;22;26;35;40	rs373231244;rs371405566;rs567078979;rs200088135;rs549452073;rs567680854;rs538219120	chr19:14628406-14629689	DNAJB1;DNAJB1	0.000544451
cg05416337	R	18		DCC		N_Shelf	1	rs17753970	chr18:49868377-49868759	DCC	0.000545775
cg04152921	R	16		PHKB	Promoter_Associated	S_Shore			chr16:47494697-47495207	PHKB;ITFG1;PHKB	0.000549157
cg00894435	R	15		SV2B	Unclassified	Island	50;45;30;28;18	rs531964334;rs550124774;rs183727601;rs535960015;rs116413341	chr15:91642908-91643702	SV2B;SV2B	0.000550403
cg23097155	R	12		FBRSL1		Island			chr12:133065843-133066393	FBRSL1	0.000550531
cg07880244	F	16		ZNF423			4;6	rs562451106;rs189700736		ZNF423	0.00055116
cg15803050	R	13	DMR			Island	6	rs527820859	chr13:53174028-53174674		0.000552453
cg26382848	R	14		JUB	Promoter_Associated	Island	9	rs567117561	chr14:23449886-23452174	JUB	0.000553021
cg15079528	F	8		PPP1R3B			16	rs567890001		PPP1R3B;PPP1R3B	0.000553922
cg11336512	F	10		CACNB2		Island	23;35	rs566307514;rs533566529	chr10:18429125-18430234	CACNB2;CACNB2;CACNB2;CACNB2;CACNB2;CACNB2;CACNB2;CACNB2;CACNB2	0.000554536
cg19292749	F	17		ARL16	Promoter_Associated	Island	1;9;12;28;29	rs574184462;rs541395981;rs8066889;rs77221411;rs545808679	chr17:79650194-79651447	ARL16;HGS	0.000557098
cg04388898	R	4									0.000563111
cg23749005	R	7		PTPRN2		Island	49;1	rs12530928;rs35965629	chr7:158361909-158362970	PTPRN2;PTPRN2;PTPRN2	0.000571127
cg07699771	F	8				S_Shelf	7;18;42;51	rs55945870;rs59834550;rs565456393;rs527855302	chr8:1150825-1151237		0.000571509
cg23206851	R	7	RDMR	HOXA2		N_Shore	50;11	rs148114803;rs56932663	chr7:27143181-27143479	HOXA2	0.000575781
cg18173014	R	3			Unclassified_Cell_type_specific		38;37;36;14	rs79298180;rs11915112;rs560381148;rs73024547			0.000579107
cg04097923	R	17					40;29;28	rs8064385;rs563284740;rs532221424			0.000582341
cg12159577	R	4		KIAA1211		S_Shelf	40;9	rs560816341;rs114692046	chr4:57180957-57182147	KIAA1211	0.000582534
cg10222579	F	8					3;21;23;39;48	rs574045541;rs542868119;rs562654878;rs576272215;rs151169889			0.000583072
cg27326226	F	13		GJB2		Island			chr13:20766208-20767779	GJB2	0.000588848
cg12391755	F	5					44;49;51	rs72813187;rs557720742;rs563315153			0.000591437
cg00016538	R	16					49;30	rs2238429;rs541091135			0.000594593
cg21899612	F	7		PDAP1	Promoter_Associated	Island	33	rs114782359	chr7:99005784-99006859	PDAP1;BUD31	0.000596354
cg03953157	R	22		FAM118A	NonGene_Associated	Island	14	rs148530837	chr22:45705511-45706616	FAM118A;FAM118A	0.000600467
cg06965316	F	10		EIF4EBP2	Promoter_Associated	Island			chr10:72163717-72164573	EIF4EBP2	0.000604156
cg21095988	R	1		TMED5	Promoter_Associated	Island	19	rs552622135	chr1:93645432-93646471	TMED5;TMED5;TMED5;TMED5;CCDC18;CCDC18;TMED5	0.000611882
cg24429159	F	13		MED4	Promoter_Associated	Island	30	rs568527050	chr13:48668845-48669392	MED4	0.000613714
cg16371889	F	8	CDMR	NEFL		S_Shore	4;14	rs62503767;rs73673679	chr8:24812946-24814299	NEFL	0.000618461
cg07048321	F	2		LRRFIP1			1;21;22;27	rs3739047;rs3739046;rs3739045;rs3739044		LRRFIP1;LRRFIP1;LRRFIP1;LRRFIP1;LRRFIP1	0.000618553
cg19306421	F	8		PYCRL	Promoter_Associated	Island	45	rs535662394	chr8:144691400-144692269	PYCRL	0.000622726
cg15726260	F	6		HLA-J	Unclassified_Cell_type_specific	Island	1;23;31	rs139902836;rs143377557;rs548555998	chr6:29974220-29975369	HLA-J;NCRNA00171	0.000631345
cg19106851	R	11		SIDT2			48;6;2	rs146964701;rs545239717;rs374590578		SIDT2	0.000632683
cg23584010	R	17		PRPSAP2			6;2	rs553717025;rs112739076		PRPSAP2;PRPSAP2;PRPSAP2;PRPSAP2;PRPSAP2	0.000634029
cg05030077	R	16		MLST8	Promoter_Associated	Island	47	rs560514213	chr16:2255168-2255828	MLST8	0.000634758
cg14665716	F	19		ZNF433	Unclassified	Island	17;19;38;42	rs62109814;rs537349985;rs542025888;rs373784333	chr19:12146030-12146649	ZNF433;ZNF433	0.000635172
cg12534777	R	6			Promoter_Associated	Island	45;30;20;15	rs561599884;rs530431057;rs12209773;rs566955402	chr6:3063811-3064553		0.000637989
cg23884187	F	20		C20orf95	Unclassified	Island	6;21	rs529209175;rs73905662	chr20:37274691-37275134	C20orf95	0.00063916
cg27533102	R	20		ATRN		N_Shore	2	rs533191978	chr20:3451291-3452231	ATRN;ATRN;ATRN	0.000643327
cg04127739	F	19		BHMG1		Island	26;51	rs537234950;rs183914145	chr19:46236428-46236957	BHMG1	0.000646045
cg25985103	R	15		MAN2C1	Promoter_Associated	Island			chr15:75660388-75661060	MAN2C1	0.00064836
cg15139482	F	1		C1orf103	NonGene_Associated	Island	10	rs111544107	chr1:111505881-111507007	C1orf103;C1orf103;C1orf103;C1orf103	0.000648399
cg01236637	F	11									0.000660104
cg08076044	R	17		TMEM199	Promoter_Associated	S_Shore	37;2	rs533465964;rs190533799	chr17:26684165-26684875	TMEM199;POLDIP2	0.000660372
cg01525244	F	22		CBX7	Promoter_Associated	N_Shore			chr22:39548613-39549666	CBX7	0.000662344
cg00450029	R	8				N_Shore	34	rs112939970	chr8:599904-600309		0.000662462
cg13290476	F	15					28	rs113154257			0.000665241
cg16539957	R	14	RDMR			N_Shore	23;9	rs554826732;rs190464554	chr14:38067446-38069207		0.000668147
cg23239545	F	18	RDMR			Island	1;2;25	rs189295924;rs181209018;rs17741391	chr18:29303960-29304254		0.000668589
cg18387659	F	10		ADARB2	Unclassified_Cell_type_specific		11	rs113744841		ADARB2	0.000669505
cg07662945	F	13		LINC00423			0;38;46	rs546746751;rs189537249;rs539235304		LINC00423	0.000669923
cg12458913	R	13	RDMR			N_Shore	36;3	rs542176858;rs183688380	chr13:53174028-53174674		0.000675056
cg25632883	F	12	RDMR	SSH1	Promoter_Associated	N_Shore	0;11;43	rs542161033;rs557633706;rs575779705	chr12:109251205-109251586	SSH1;SSH1	0.000678699
cg02768875	F	6	RDMR	MAD2L1BP	Promoter_Associated	N_Shore	28;40	rs140258312;rs145256276	chr6:43603495-43603818	MAD2L1BP;MAD2L1BP	0.00068207
cg09131512	F	6		IER3		S_Shore	13;34;40	rs552605717;rs148867786;rs186771954	chr6:30710307-30712440	IER3	0.000682093
cg09900242	F	16				Island	5	rs139607644	chr16:68676450-68676843		0.000682647
cg21887940	F	19		ZNF234	Promoter_Associated	Island	42;43	rs529506822;rs549529965	chr19:44645494-44646069	ZNF234;ZNF234	0.000684933
cg05018513	F	14		INF2						INF2;INF2	0.00069216
cg02423661	R	12		GNPTAB			8;2;1	rs117141746;rs188605422;rs116575328		GNPTAB	0.000693736
cg00529810	R	19		SNAR-G2	Unclassified_Cell_type_specific		12;2	rs547397402;rs28493937		SNAR-G2;CGB2	0.000694591
cg04424379	F	16		AARS	Promoter_Associated	Island	9	rs530377784	chr16:70323127-70323489	AARS	0.000695116
cg06458891	R	12		BTG1	Promoter_Associated	Island	29;18	rs137962903;rs560856626	chr12:92538710-92540333	BTG1	0.000697739
cg08551475	F	2		SNTG2	Unclassified		35;45	rs28433605;rs57694894		SNTG2	0.00069956
cg17035109	R	21				N_Shelf	24;19;2	rs571098100;rs540067568;rs547199802	chr21:10884732-10885087		0.000704753
cg21787989	R	1		LGALS8			2;1	rs539238711;rs17753447		LGALS8;LGALS8	0.000704998
cg18337826	R	14		C14orf4	Promoter_Associated	Island			chr14:77491938-77495276	C14orf4	0.000712138
cg22692013	R	12		CACNA1C			46;38;1	rs143617605;rs80071235;rs535965686		CACNA1C;CACNA1C;CACNA1C;CACNA1C;CACNA1C;CACNA1C;CACNA1C;CACNA1C;CACNA1C;CACNA1C;CACNA1C	0.000712774
cg03712541	R	17		SLC16A11		Island			chr17:6945389-6947521	SLC16A11	0.000713845
cg26533925	R	2					46;33;29	rs147092144;rs59710729;rs543821540			0.000714058
cg12564291	R	17		LIG3	Promoter_Associated	Island	20;4	rs575943626;rs535108329	chr17:33307352-33308246	LIG3;LIG3	0.000717737
cg03376497	R	6					42;28;10;3	rs6459666;rs559556311;rs369631353;rs542175262			0.000725621
cg03754311	F	1		FAM43B		Island	32	rs548880949	chr1:20878894-20880592	FAM43B;FAM43B	0.000729261
cg19335327	F	19		MIMT1		Island	31	rs575302930	chr19:57351283-57351995	MIMT1;PEG3;PEG3;ZIM2;PEG3;PEG3;ZIM2;ZIM2	0.000729745
cg06931446	F	19		ARHGEF18	Unclassified	Island	1	rs8104234	chr19:7459779-7460376	ARHGEF18	0.000730035
cg25964040	R	3	DMR	ZNF717	Promoter_Associated_Cell_type_specific	Island	43;37;22;20	rs372112998;rs551961172;rs116699505;rs534531003	chr3:75834254-75834761	ZNF717	0.00073004
cg20049727	R	4		WHSC1		S_Shore	40;23;9	rs192215466;rs531842145;rs138680926	chr4:1980580-1980834	WHSC1;WHSC1;WHSC1;WHSC1	0.000730511
cg02745847	R	17	DMR	IGF2BP1	Promoter_Associated	Island	12	rs537378221	chr17:47072820-47076042	IGF2BP1;IGF2BP1	0.000735127
cg13089285	F	11					0;19	rs114722873;rs144072407			0.000739514
cg15215114	F	17		C17orf61	Promoter_Associated	Island	4;5;14;46;49	rs535560434;rs557053275;rs149274787;rs369736938;rs557990805	chr17:7307206-7308626	C17orf61	0.000740012
cg05487748	F	5					0;25;34;45	rs145157495;rs560982741;rs141200700;rs190072412			0.000740338
cg10982443	F	14		KLHL33		Island	0;47	rs542410420;rs555534283	chr14:20903395-20903720	KLHL33	0.000744513
cg00804980	F	3		SCAP			9	rs111539100		SCAP	0.000750735
cg09325291	F	16		NME3	Promoter_Associated	Island	6;38;44;51	rs564598607;rs533347854;rs528331344;rs546907422	chr16:1820311-1823954	NME3;EME2	0.000753596
cg01760178	R	17		RPH3AL		S_Shore	49;41;8;1	rs373594921;rs540239532;rs565313434;rs532414845	chr17:170979-171340	RPH3AL	0.000758428
cg24120822	F	15		ANP32A	Promoter_Associated	Island	46;51	rs570656455;rs538981275	chr15:69109708-69114001	ANP32A;ANP32A	0.000760531
cg06046398	R	5		LINC01411			34;2	rs569843053;rs148053684		LINC01411	0.000762008
cg26253258	F	20		LSM14B	Promoter_Associated	Island	13;14;40	rs564164704;rs528087211;rs148560014	chr20:60696561-60698342	LSM14B	0.000764482
cg15991174	R	8		UBXN2B			18;6	rs188062192;rs149807720		UBXN2B	0.000765386
cg16564534	F	11		MRPL11	Promoter_Associated		5;12;23;29;32;35;36;49	rs112617997;rs576889292;rs545820624;rs552712670;rs374498168;rs149374859;rs561106547;rs1		MRPL11;MRPL11;MRPL11	0.000768238
cg04797648	R	3		LOC647309		Island	39;15	rs538772018;rs558675380	chr3:190580504-190580899	LOC647309	0.000779426
cg18704768	R	2		MAP2	Unclassified_Cell_type_specific	Island			chr2:210288413-210288798	MAP2	0.00078045
cg18388431	F	14		MTA1			1;32;46	rs587683250;rs587767105;rs587642762		MTA1	0.000785541
cg10857729	F	8				N_Shelf	0;7;11;12;29	rs535240907;rs548658612;rs568485956;rs537419906;rs141334530	chr8:976015-976416		0.000789865
cg08334760	F	8	RDMR	GRHL2		Island			chr8:102504478-102504841	GRHL2	0.000794336
cg20929849	R	14		SLC25A29		N_Shore	36;35;2;1	rs536242317;rs546576670;rs566345957;rs538894636	chr14:100758608-100759439	SLC25A29	0.000795403
cg03630615	R	8		MTERFD1		Island	39;38;8;5	rs531603212;rs193273062;rs565050248;rs527522010	chr8:97273615-97274767	MTERFD1;PTDSS1	0.000800828
cg16919569	F	4	RDMR	NBLA00301		Island	29	rs554469472	chr4:174451828-174452962	NBLA00301;HAND2	0.000800982
cg24825262	F	5		C5orf52	Unclassified_Cell_type_specific	Island	25;44	rs11134885;rs114950542	chr5:157098263-157099041	C5orf52	0.00080737
cg12875413	R	22		TCF20			2;1	rs147643985;rs142237336		TCF20;TCF20	0.000811798
cg06328855	F	10	DMR	RBM20	Unclassified_Cell_type_specific	S_Shore	16	rs376936285	chr10:112402953-112404328	RBM20	0.000812052
cg01139651	F	6		WDR46		N_Shore	17;49	rs576986368;rs530541537	chr6:33256539-33256973	WDR46;WDR46	0.000819971
cg21830066	F	3		SNX4	Promoter_Associated	Island			chr3:125238496-125239201	SNX4	0.000822148
cg03478398	R	19		ZNF528	Promoter_Associated_Cell_type_specific	Island	16;12	rs11883016;rs575797537	chr19:52901306-52901527	ZNF528	0.000827388
cg00481499	F	2	DMR	SPAG16	Promoter_Associated	Island	1;17;21;40	rs184540723;rs138536701;rs187870969;rs561207134	chr2:214148957-214149426	SPAG16;SPAG16	0.00083064
cg26652302	F	19		C19orf24	Promoter_Associated	Island	6;38	rs141281736;rs190719420	chr19:1274469-1276358	C19orf24	0.000836928
cg02028402	F	6		HLA-DRA			0	rs536514150		HLA-DRA	0.000840677
cg11081799	F	3	DMR	B3GALNT1	Unclassified_Cell_type_specific	Island	15;43	rs35375227;rs532370818	chr3:160822494-160823260	B3GALNT1;B3GALNT1;B3GALNT1;B3GALNT1;B3GALNT1	0.000841518
cg08188890	F	19	DMR	ZNF528	Promoter_Associated_Cell_type_specific	N_Shore			chr19:52901306-52901527	ZNF528	0.000842323
cg25434174	R	12	DMR	SLC6A15		Island	32	rs72542491	chr12:85306282-85306829	SLC6A15;SLC6A15;SLC6A15	0.000843257
cg00617346	F	10					1;13;37;38;47	rs561697713;rs111915221;rs74162972;rs183371174;rs73368727			0.000843683
cg05371064	R	6		MAN1A1	Promoter_Associated	Island			chr6:119669589-119671424	MAN1A1	0.00084416
cg06391894	R	10		LRRC20	Promoter_Associated	Island	28;2	rs7907211;rs564321051	chr10:72141560-72142637	LRRC20;LRRC20;LRRC20	0.000845715
cg19412946	R	14			Promoter_Associated		3	rs1864167			0.000854276
cg22164224	R	10		LINC01517			20	rs577237050		LINC01517	0.000856195
cg16010214	R	11				N_Shelf	18;13;7;5;2	rs377147000;rs548128437;rs569734153;rs530799466;rs552171324	chr11:59328137-59328507		0.000857114
cg18333152	F	14		THTPA	Promoter_Associated	Island	36	rs28403575	chr14:24025006-24025577	THTPA;THTPA;THTPA;THTPA;THTPA	0.000859541
cg27285197	R	13					30	rs538125684			0.000866135
cg22360842	F	2		PID1		S_Shore	50	rs531710902	chr2:230135708-230136004	PID1;PID1	0.000869946
cg12490778	F	8		FAM86B3P			2;3;28;50	rs114617276;rs564236068;rs533278572;rs550133618		FAM86B3P;FAM86B3P	0.000871039
cg19857280	F	2		UGP2	Promoter_Associated	Island	3;30	rs548598989;rs566769519	chr2:64067892-64068906	UGP2;UGP2	0.000873837
cg10767894	R	9		TPM2	Promoter_Associated	Island	42;20	rs367776317;rs549090814	chr9:35689610-35691101	TPM2;TPM2;TPM2;TPM2	0.000878239
cg05196285	F	1		TOR3A		S_Shelf			chr1:179051075-179051948	TOR3A	0.00087954
cg01222594	F	8					1;24;27	rs185339141;rs182985280;rs187360339			0.0008811
cg09265529	F	19		ZNF470	Promoter_Associated	Island	6;48	rs529035328;rs549074729	chr19:57078365-57079301	ZNF470	0.000881154
cg22882449	R	9		C9orf89	Promoter_Associated	Island			chr9:95857703-95859132	C9orf89	0.000882136
cg02491701	F	2				S_Shore			chr2:863930-865091		0.000882343
cg23994917	F	2		NPPC	Unclassified	Island			chr2:232789995-232791286	NPPC	0.000884201
cg03266380	R	8		ENTPD4	Promoter_Associated	Island	36	rs146570035	chr8:23314664-23315490	ENTPD4;ENTPD4	0.000884462
cg01561780	F	9		GABBR2						GABBR2	0.000884549
cg20672708	R	20		TM9SF4			50	rs148116763		TM9SF4	0.000888147
cg22851683	R	11		TNNT3	Unclassified_Cell_type_specific		17;16;7;2	rs528156019;rs73413010;rs561465804;rs528835174		TNNT3;TNNT3;TNNT3;TNNT3	0.000890691
cg12288985	R	13		EEF1DP3	Unclassified	N_Shore	47;14	rs559349622;rs73163372	chr13:32420630-32421274	EEF1DP3	0.000891154
cg16246573	R	2		CAPN10		S_Shore	28;1	rs140653709;rs138432988	chr2:241529962-241530345	CAPN10;CAPN10;CAPN10;CAPN10	0.00089186
cg25724712	F	19					31	rs117773917			0.000895074
cg10216848	R	16		VAC14	Gene_Associated		51;46;38;15;6;2	rs554811771;rs116513142;rs1551528;rs1551529;rs576821940;rs142286155		VAC14	0.000897575
cg26104541	F	7		DNAH11			1;5	rs180830800;rs571363812		DNAH11	0.000898754
cg02076378	F	19		KIAA1543		Island			chr19:7676623-7678024	KIAA1543;KIAA1543	0.000902091
cg03461647	F	15					48	rs551123475			0.000907981
cg07884352	R	7					47;35;20;16;5	rs189064315;rs543613479;rs34191715;rs60598788;rs74447978			0.000909436
cg14159046	F	5		KDM3B	Promoter_Associated	N_Shore	12;19;22;47	rs565240752;rs577210314;rs541710439;rs555316404	chr5:137688146-137689054	KDM3B	0.000909437
cg11238505	F	8		CYHR1	Promoter_Associated	Island	26;50	rs201514776;rs142310829	chr8:145690605-145692505	CYHR1;KIFC2;KIFC2;CYHR1;CYHR1	0.000910574
cg22707563	F	2					4;9;10;21;42	rs577968651;rs545438882;rs563797308;rs188273889;rs543281689			0.000911344
cg23950473	F	5		KIF4B			22;28	rs113984962;rs556383319		KIF4B;KIF4B	0.000913013
cg18337422	R	11		ACAT1	Promoter_Associated	Island			chr11:107992004-107992731	ACAT1	0.000913243
cg03495753	F	8		NKX2-6		Island	1	rs13259516	chr8:23562475-23565175	NKX2-6	0.000913876
cg17431280	R	19		GRLF1	Unclassified_Cell_type_specific	Island	36;29;26;19;3	rs537442389;rs1052667;rs571213149;rs542104286;rs553262722	chr19:47507306-47507692	GRLF1	0.000915184
cg05020081	F	14		PPP2R5C			16	rs371491670		PPP2R5C;PPP2R5C	0.000918728
cg18743068	R	10				Island	22	rs191648822	chr10:94831512-94832312		0.00092122
cg21598751	F	1			Unclassified_Cell_type_specific		17;39	rs571035015;rs149428053			0.000921225
cg18935040	F	19		PDE4A			0;9	rs373333549;rs112654392		PDE4A;PDE4A;PDE4A;PDE4A;PDE4A	0.000921486
cg24978732	F	6		BTBD9			0;28	rs147256561;rs140801531		BTBD9;BTBD9;BTBD9;BTBD9	0.000921747
cg09022921	F	1		ZBTB48	Gene_Associated		16;19;26	rs142731298;rs532589905;rs137878570		ZBTB48	0.000922324
cg25707005	F	5		DNAJC18	Promoter_Associated		6;15;32	rs529243210;rs550711731;rs540263405		DNAJC18	0.000925475
cg20667211	R	5		MBLAC2	Promoter_Associated	Island	47;44;34;33;11	rs148467348;rs114749727;rs571063908;rs540076495;rs145222999	chr5:89769625-89770856	MBLAC2;POLR3G	0.000926283
cg19186111	R	16		VWA3A			44;22;20;8	rs73533985;rs563048441;rs74012197;rs142455661		VWA3A	0.000927685
cg07386414	R	6					49;9	rs545324377;rs9444532			0.000931806
cg07613047	R	2									0.000932741
cg27095388	F	14					0;3;46;47	rs577633003;rs543387046;rs142332934;rs35208818			0.000932996
cg14731044	R	11		E2F8		N_Shelf	43;24	rs568955346;rs60143450	chr11:19261912-19262156	E2F8	0.000933576
cg11381792	R	21		TRAPPC10	Promoter_Associated	Island	13	rs551064836	chr21:45431646-45432978	TRAPPC10	0.000933725
cg13820589	F	18		LPIN2	Promoter_Associated	S_Shore	1;27;31	rs549118219;rs565942643;rs533608523	chr18:3012547-3013173	LPIN2	0.000936212
cg23315589	F	18			Unclassified_Cell_type_specific	Island	5	rs538063012	chr18:45662314-45663520		0.000936664
cg03403719	F	20				N_Shore	47	rs192777614	chr20:23336868-23337201		0.000937825
cg01986786	R	12		GSG1	Promoter_Associated	Island	39	rs577762238	chr12:13254049-13254631	GSG1;GSG1	0.000938816
cg19045573	R	19					36;1	rs575456126;rs139162680			0.000944284
cg23028840	F	10		AGAP5			7;8;13;26;33;38	rs569548275;rs537080291;rs182403744;rs187145374;rs534784930;rs553210298		AGAP5	0.000945897
cg01553063	F	11		RASSF7	Promoter_Associated	Island	11;51	rs530018271;rs573337720	chr11:560382-561397	RASSF7;RASSF7;RASSF7;C11orf35;C11orf35	0.000949802
cg13458255	F	8		C8orf71		N_Shore	41	rs549429107	chr8:58192499-58192884	C8orf71	0.000952905
cg00532901	F	16		ZNF747	Promoter_Associated	Island			chr16:30545524-30546513	ZNF747	0.000958771
cg11071397	R	17		GRB2	Promoter_Associated	Island	46;4	rs61764585;rs189814232	chr17:73401217-73401988	GRB2;GRB2	0.000959361
cg09589890	F	16		PLCG2			1;5;28;29;36;47	rs143948528;rs117704063;rs553725536;rs574844785;rs542247876;rs557487486		PLCG2	0.000967984
cg08717896	R	10		LOC387646	Promoter_Associated	S_Shore	31;18	rs561855937;rs71487871	chr10:27541297-27541883	LOC387646	0.000971816
cg13733545	R	12				Island			chr12:7858499-7858785		0.000971838
cg15828085	F	19		CCNE1	Promoter_Associated	Island	4	rs150891095	chr19:30302295-30302510	CCNE1;CCNE1	0.00097248
cg19804970	R	15		TLE3		Island	34	rs539775698	chr15:70387929-70393206	TLE3;TLE3;TLE3;TLE3;TLE3;TLE3;TLE3	0.000977083
cg20689541	R	17					44;33;12;6;5	rs573359094;rs540778100;rs564841958;rs576840516;rs543884481			0.000977323
cg19054986	F	16					41	rs560115783			0.000979664
cg19701540	R	10		NKX6-2	Unclassified_Cell_type_specific	Island	50;11	rs544347926;rs12243230	chr10:134597357-134602649	NKX6-2	0.000983223
cg20550383	F	14		PPP1R13B	Promoter_Associated	Island	2;4;7	rs577422042;rs548726136;rs565736132	chr14:104313161-104314990	PPP1R13B;PPP1R13B;LINC00637	0.000983426
cg19568834	F	20		CPNE1	Promoter_Associated	Island			chr20:34252556-34252927	CPNE1;CPNE1;RBM12;CPNE1;CPNE1;CPNE1;RBM12;CPNE1;CPNE1	0.000983512
cg15068835	F	3		FYCO1	Promoter_Associated	Island	14;16	rs563512889;rs2276855	chr3:46037013-46037473	FYCO1	0.000985305
cg04029738	R	17		FASN		Island	2	rs539939995	chr17:80049116-80049444	FASN	0.000987221
cg01801868	R	3		VPRBP			46	rs552939636		VPRBP;VPRBP	0.000988113
cg07017275	R	14		FBXO34	Promoter_Associated	Island	18;6;4	rs535860616;rs116144984;rs181536887	chr14:55737940-55738999	FBXO34;FBXO34	0.000988705
cg27181142	R	19		SIX5		Island	9;7	rs530286214;rs147444497	chr19:46270162-46270420	SIX5	0.000991718
cg06802522	R	8			Promoter_Associated	Island	7	rs528027236	chr8:124172800-124173541		0.000991949
cg03841541	F	16		RRN3	Promoter_Associated	Island	19;22	rs183356200;rs535769814	chr16:15187935-15188329	RRN3	0.000992319
cg00735315	R	8		CYHR1	Promoter_Associated	Island	6	rs545954795	chr8:145690605-145692505	CYHR1;CYHR1;KIFC2;CYHR1	0.0010011
cg11585841	R	10		FAM175B			39;18	rs566263640;rs544782636		FAM175B	0.0010011
cg25817788	R	6			Promoter_Associated	Island	20;15	rs74354822;rs201513044	chr6:21587421-21589175		0.00100289
cg14962447	R	14		SNORD56B			15;14	rs530635894;rs550223607		SNORD56B	0.00100652
cg24333499	F	12		BLOC1S1	Promoter_Associated	Island			chr12:56109798-56110298	BLOC1S1;BLOC1S1;BLOC1S1;BLOC1S1;BLOC1S1-RDH5	0.00101259
cg24631800	R	10		UBE2D1			24	rs547144206		UBE2D1;UBE2D1	0.00101312
cg04238913	R	20					26;2	rs561090824;rs531591296			0.00101411
cg18121565	R	6		RMND1		N_Shelf	40	rs55784958	chr6:151773043-151774070	RMND1	0.00101547
cg21523528	R	20		CBFA2T2	Promoter_Associated	Island	43;36	rs75667555;rs568873684	chr20:32077657-32078469	CBFA2T2;CBFA2T2	0.001018
cg15210992	F	17		AOC3			24;43	rs33956565;rs536739044		AOC3;AOC3;AOC3	0.00101829
cg15319528	F	6		DLL1		Island	1;4;9;10;24;31;49	rs146859652;rs367852951;rs568359643;rs371829749;rs191694591;rs568745340;rs112085629	chr6:170592384-170593079	DLL1	0.00101877
cg14933029	R	3		ACKR4			38;19;1	rs61748105;rs146640019;rs141021878		ACKR4;ACKR4;ACAD11;NPHP3-ACAD11	0.00102084
cg06027906	F	11		CAT	Promoter_Associated	Island	32;41	rs527966515;rs547504818	chr11:34460165-34460857	CAT	0.00102214
cg10882817	R	18		CYB5A	Promoter_Associated	Island			chr18:71958141-71959770	CYB5A;CYB5A;CYB5A	0.00102249
cg09475718	F	10		BICC1			15;32	rs528250030;rs546524963		BICC1	0.00102359
cg15632208	F	14				S_Shore	0;35	rs530323081;rs550470019	chr14:62331009-62331641		0.00102404
cg12908607	F	1		ARTN	Unclassified_Cell_type_specific	S_Shore	0;43	rs552771679;rs12127737	chr1:44401757-44402423	ARTN;ARTN;ARTN;ARTN;ARTN	0.00102861
cg19951269	R	11					44;38;25;15	rs557424086;rs569929324;rs61732901;rs555221631			0.00103225
cg00049004	R	1		NBPF20			43;35;21;11;1	rs587610248;rs587695856;rs587751875;rs28522182;rs587681868		NBPF20;NBPF9	0.00103465
cg19305293	F	2			Promoter_Associated_Cell_type_specific	S_Shore	46	rs552087286	chr2:228189836-228190501		0.00103642
cg27352313	R	17		SLC47A1			6;1	rs571888637;rs534271311		SLC47A1	0.00103816
cg22040672	R	12		MGC16384			18;8;1	rs199801080;rs144816528;rs78139023		MGC16384;SLC15A4	0.00103881
cg15482168	F	19		ZNF813	Unclassified	Island	10;13;22;51	rs545043370;rs201244863;rs530892497;rs549208927	chr19:53970802-53971473	ZNF813	0.001039
cg20082515	F	9		CORO2A						CORO2A;CORO2A	0.00103903
cg27212978	F	4		FAM114A1	Unclassified	N_Shore	1;10;24;25	rs538988057;rs559269859;rs572504491;rs541426237	chr4:38869401-38869780	FAM114A1;MIR574	0.00104247
cg06065141	R	17		HIC1	Unclassified	Island	22;17;11	rs546855430;rs112491239;rs538953369	chr17:1952919-1962328	HIC1	0.00104552
cg20721282	F	6		REV3L		S_Shore	43	rs140357312	chr6:111803556-111805509	REV3L;REV3L;REV3L;TRAF3IP2-AS1;TRAF3IP2-AS1;TRAF3IP2-AS1;TRAF3IP2-AS1	0.00104804
cg03852157	R	14		MHRT			25;24;23;13;5	rs201323837;rs45559133;rs200979515;rs201742040;rs565014760		MHRT;MYH7;MYH7	0.00105347
cg06446937	F	1		C1orf135	Promoter_Associated	Island	14	rs534929564	chr1:26185472-26186356	C1orf135	0.00105392
cg05291429	F	17		SLC43A2		S_Shelf	1;2;8;34;46;48	rs12953268;rs146131991;rs532849533;rs551059107;rs201960057;rs140076368	chr17:1492086-1492322	SLC43A2	0.00105453
cg14282937	F	9				Island	7;29;42	rs145118510;rs191611774;rs573572732	chr9:139586824-139587048		0.00105495
cg13499380	R	6									0.00105528
cg02473288	F	15		MYO1E	Unclassified	Island	48	rs578146505	chr15:59663863-59665081	MYO1E	0.00105532
cg17816394	F	1	DMR	GNG4		Island			chr1:235811841-235814066	GNG4;GNG4;GNG4;GNG4;GNG4	0.00105692
cg19931178	F	17		GID4	Promoter_Associated	Island	50	rs555563723	chr17:17942198-17943495	GID4;ATPAF2	0.00105953
cg26578119	F	17		PCYT2	Promoter_Associated	Island	41	rs541354089	chr17:79868687-79869811	PCYT2;PCYT2;PCYT2;PCYT2;PCYT2;PCYT2;PCYT2	0.00106293
cg10672681	R	3		ABHD10	Promoter_Associated	N_Shore	29;10;8	rs147156726;rs112574693;rs189607943	chr3:111697739-111698143	ABHD10	0.0010678
cg19121462	R	6	DMR	HLA-L	Promoter_Associated	Island	18	rs538844229	chr6:30227320-30228255	HLA-L	0.00107049
cg06087453	R	5		LINC01331			13;4;1	rs532520079;rs550815825;rs187074238		LINC01331	0.00107089
cg25164194	R	18		PIAS2						PIAS2;PIAS2	0.00107139
cg15645079	F	20		FASTKD5	Promoter_Associated	Island	45	rs575338244	chr20:3140295-3140570	FASTKD5;UBOX5;UBOX5	0.00107175
cg22987448	F	19		MYO1F		Island	2;4;16	rs371111771;rs553867640;rs577155948	chr19:8591294-8591842	MYO1F	0.00107269
cg00887018	F	1			Unclassified		3;11	rs45572039;rs185043187			0.00107918
cg03949642	R	16		CLUAP1	Unclassified_Cell_type_specific	N_Shore	46	rs570136999	chr16:3550773-3551274	CLUAP1	0.00107994
cg20400591	R	16		VPS4A		N_Shore	49;31	rs550925021;rs538672559	chr16:69354862-69355186	VPS4A	0.00108235
cg05335186	R	13	RDMR			N_Shore	22	rs9526949	chr13:53174028-53174674		0.00108736
cg15460035	F	12				N_Shore	0;1;8;42;47	rs60160148;rs555213242;rs571992915;rs540700024;rs564094857	chr12:132930013-132930247		0.00108782
cg12567615	R	8		GATA4		S_Shore	26;25;1	rs143446923;rs188594202;rs576674857	chr8:11607316-11607769	GATA4	0.00109004
cg24244118	F	19		TMEM38A	Promoter_Associated	Island	34;51	rs62116931;rs28364716	chr19:16770636-16772632	TMEM38A;SMIM7;SMIM7;SMIM7;SMIM7	0.00109036
cg01974660	F	2		HDAC4			1;19;20;41	rs534397297;rs373009251;rs201990257;rs41280615		HDAC4	0.00109076
cg13826105	F	9				N_Shore	1;3;6;20	rs191181112;rs544458152;rs115904496;rs116197057	chr9:139835416-139839440		0.00109741
cg11050988	F	7		MAD1L1	Unclassified	S_Shelf	1;25;33	rs139470572;rs190215508;rs183204420	chr7:1950279-1950482	MAD1L1;MAD1L1;MAD1L1	0.00109773
cg15265970	F	12		NCOR2		Island	1;35;37;40;48	rs141803388;rs8546;rs556046359;rs1055878;rs187580933	chr12:124808972-124809176	NCOR2;NCOR2	0.00109979
cg01755841	F	19		ATP8B3		N_Shore			chr19:1812465-1812733	ATP8B3;ATP8B3;ATP8B3;ATP8B3;ATP8B3	0.00110371
cg26782108	R	17		SLC13A5	Unclassified	Island	32;20;2	rs537678930;rs114760948;rs567858329	chr17:6616422-6617471	SLC13A5;SLC13A5	0.00110413
ch.15.1681270R	F	15									0.00110562
cg04840739	F	3		ZXDC		Island	5;47	rs543772090;rs186680124	chr3:126193683-126195495	ZXDC;ZXDC	0.00110729
cg20457942	R	2		RNASEH1	Unclassified	Island	32;9;7;2	rs530687017;rs115672056;rs28384453;rs113011558	chr2:3605489-3606332	RNASEH1	0.00110792
cg00423826	R	8	DMR			N_Shore	2	rs112454242	chr8:143535484-143535892		0.0011086
cg16408267	F	4		RASSF6		S_Shore	13	rs557885540	chr4:74486044-74486258	RASSF6;RASSF6;RASSF6;RASSF6	0.00110912
cg27041875	F	19		SYCE2	Promoter_Associated	Island	1;13;47	rs530568499;rs552484185;rs570775787	chr19:13029794-13030355	SYCE2	0.0011105
cg25126678	F	2		AGBL5	Promoter_Associated	Island	15	rs544759550	chr2:27274165-27274953	AGBL5;AGBL5	0.00111085
cg25021660	R	15					48;47;23;20	rs572741407;rs12437978;rs555173037;rs561650129			0.00111264
cg09876615	F	6		RDBP		N_Shelf	37	rs371977196	chr6:31926489-31926940	RDBP	0.00111381
cg00004073	R	2		AGAP1		N_Shore	33;1	rs75985841;rs3768921	chr2:237028848-237029121	AGAP1;AGAP1	0.0011195
cg02644686	F	4		PDGFRA	Unclassified	N_Shore	19	rs552067951	chr4:55096185-55100331	PDGFRA	0.00112127
cg06159603	R	7		CADPS2		Island	45	rs537220204	chr7:122525748-122526959	CADPS2;CADPS2;CADPS2	0.00112264
cg23011194	R	10		SORBS1			6	rs77293147		SORBS1;SORBS1;SORBS1;SORBS1;SORBS1;SORBS1;SORBS1	0.00112309
cg15267890	R	17		2021-09-09			16	rs200062866		SEPT9;SEPT9;SEPT9;SEPT9;SEPT9;SEPT9;SEPT9	0.00112459
cg17817445	F	11		RPL27A		S_Shore	16;34	rs540991216;rs554814319	chr11:8703783-8704616	RPL27A;SNORA45B;SNORA45A;RPL27A	0.00112656
cg04941831	F	10		ADARB2			0;2;39	rs552795833;rs572692977;rs76869288		ADARB2	0.00112689
cg14317062	F	19		MORG1	Promoter_Associated	Island	30;36;41	rs534455148;rs553020396;rs574577864	chr19:12777330-12777638	MORG1;MORG1;MAN2B1	0.00112876
cg11620909	R	11		SYT12	Unclassified	N_Shore	2	rs556977860	chr11:66790543-66791440	SYT12	0.00113164
cg22547540	R	6		TNXB	Unclassified	N_Shore	51;36;22	rs182372085;rs187015845;rs377704711	chr6:32055067-32055601	TNXB	0.00113367
cg02503850	F	10		ADAMTS14		Island	35	rs192162119	chr10:72432242-72432738	ADAMTS14;ADAMTS14	0.00113528
cg10284101	F	3		SLC51A			1;33;36;46	rs9849888;rs148550700;rs202017943;rs147990908		SLC51A	0.00113572
cg19638749	R	2	RDMR		Promoter_Associated_Cell_type_specific	N_Shore	12	rs577583790	chr2:70313200-70315490		0.00113579
cg10146402	R	19		LTBP4		Island			chr19:41102845-41103281	LTBP4;LTBP4	0.001138
cg27473061	F	2					1	rs572463363			0.00113945
cg12387106	F	12				N_Shore	29;36;42	rs183932446;rs529697832;rs563689134	chr12:133178608-133178857		0.00114208
cg21907877	F	1		DHDDS	Promoter_Associated	Island	18;40	rs548762092;rs191286307	chr1:26758492-26758856	DHDDS;DHDDS	0.00114361
cg20951334	F	2		KDM3A		Island	27	rs537610847	chr2:86667815-86669447	KDM3A;KDM3A	0.00114577
cg20495645	F	22	DMR	PHF21B		Island			chr22:45403036-45406372	PHF21B;PHF21B	0.00114861
cg26717995	R	10		ZNF503		Island	38;29;4	rs537447500;rs555427152;rs574085187	chr10:77155128-77169600	ZNF503;ZNF503;C10orf41	0.00115182
cg15822387	R	1		FAM40A	Promoter_Associated	Island	51;21	rs567094071;rs539318479	chr1:110577199-110577942	FAM40A	0.00115462
cg24435844	F	11	RDMR	GAS2	Unclassified_Cell_type_specific	S_Shore	1	rs141069259	chr11:22688285-22688617	GAS2;GAS2	0.00116218
cg04864216	R	10		HTRA1		Island	47;4	rs565733145;rs534440489	chr10:124220338-124222240	HTRA1	0.00116251
cg12408601	F	6		HIST1H4L	Unclassified	S_Shore	9;18;30	rs538217361;rs558563508;rs188862651	chr6:27839698-27840069	HIST1H4L	0.00116408
cg19087643	R	10		INPP5A		N_Shore	51;13;5;3	rs150489653;rs545865076;rs562621092;rs531867530	chr10:134504420-134505591	INPP5A	0.00116512
cg04850254	R	2				N_Shore	17;8;1	rs545414482;rs565567417;rs572357022	chr2:8723855-8724093		0.00117076
cg06478220	R	9		SET		Island	19	rs541468608	chr9:131450972-131452682	SET;SET;SET;SET	0.00117081
cg09605818	F	17		TRPV1			1	rs151166313		TRPV1;TRPV1;TRPV1;TRPV1	0.00117117
cg10780647	F	20		C20orf29	Promoter_Associated	Island	51	rs185289621	chr20:3800761-3801546	C20orf29	0.00117467
cg11095383	R	5		PCDHA1		Island	51;46;24;3	rs139811211;rs539711340;rs11167600;rs7727472	chr5:140174573-140174888	PCDHA1;PCDHA1;PCDHA2;PCDHA2	0.00117793
cg05311388	R	7		SCIN		Island			chr7:12610165-12610834	SCIN	0.00118023
cg26993038	R	14				N_Shore	19;2	rs372967096;rs34687899	chr14:104687157-104687375		0.00118242
cg18346483	F	4		C4orf10		Island	8;11;16	rs200102209;rs533198098;rs7675980	chr4:2935461-2936974	C4orf10;MFSD10;MFSD10	0.00118346
cg06893389	R	14	DMR		Unclassified_Cell_type_specific	Island	7	rs568966787	chr14:37116188-37117628		0.00118484
cg22383472	F	19		PHLDB3	Promoter_Associated	S_Shore	21	rs565241459	chr19:44008014-44008893	PHLDB3	0.00118638
cg24806383	F	8		ERICH1		S_Shore			chr8:615143-615352	ERICH1;ERICH1	0.00118835
cg07033372	R	20		SLC32A1		Island	21	rs113651761	chr20:37352130-37357372	SLC32A1	0.00118886
cg01208296	F	6		ARID1B			0;32	rs149010651;rs145776870		ARID1B;ARID1B	0.00118974
cg07752053	F	9		FRMD3			43;49	rs528598904;rs189264596		FRMD3;FRMD3;FRMD3;FRMD3;FRMD3	0.00119054
cg02727104	F	13				Island	37;40	rs36120646;rs576427209	chr13:36728962-36729267		0.00119081
cg01640577	F	4		SEC31A	Promoter_Associated	Island	39	rs529481038	chr4:83811958-83812708	SEC31A;SEC31A;SEC31A;SEC31A;SEC31A;SEC31A;SEC31A;SEC31A;SEC31A;SEC31A;SEC31A;SEC31A;SEC	0.00119092
cg07889003	F	6		HLA-DRB1			1;5;8;12;17;21;51	rs1064717;rs185448040;rs6920823;rs1064715;rs118126743;rs3201080;rs3201069		HLA-DRB1	0.00119215
cg00422532	R	3		PTH1R	Unclassified_Cell_type_specific	Island	45	rs532443298	chr3:46923265-46925182	PTH1R;PTH1R	0.00119299
cg05382314	F	14					1;5;46;51	rs149852819;rs533842839;rs8020079;rs144818112			0.00119377
cg14866097	F	5					3;17;28;30	rs193275394;rs568487048;rs546915697;rs550082616			0.00119623
cg25325615	R	5					27;2	rs3117734;rs547873578			0.00119664
cg07491203	R	7		INSIG1	Promoter_Associated	Island	27;26;15;1	rs534268757;rs28362651;rs532177862;rs547394206	chr7:155088705-155090212	INSIG1;INSIG1;INSIG1	0.00119982
cg13186301	R	7		ZNF316		Island	41;18	rs115877810;rs548163206	chr7:6676454-6676785	ZNF316	0.00120921
cg08397818	R	19	DMR	ZNF606		Island	42;14;10	rs534618875;rs551630052;rs571484868	chr19:58513455-58514498	ZNF606	0.00121325
cg14444703	R	11		TSPAN4		Island	48;46;43	rs28538261;rs576660191;rs535698629	chr11:842293-843396	TSPAN4;TSPAN4;TSPAN4;TSPAN4;TSPAN4;TSPAN4;POLR2L;TSPAN4;TSPAN4;TSPAN4	0.00121513
cg04805418	R	1		HHAT	Promoter_Associated_Cell_type_specific	N_Shore	35;33;32;20	rs116895848;rs56397999;rs112302561;rs561288313	chr1:210502133-210502793	HHAT;HHAT;HHAT;HHAT;HHAT;HHAT	0.00121742
cg22678680	R	11					46;34;14;13	rs561689562;rs529591947;rs548797;rs543473455			0.00122149
cg06190346	F	7		LFNG	Promoter_Associated	Island	2	rs199511170	chr7:2558371-2559967	LFNG;LFNG;LFNG;LFNG	0.00122541
cg06415582	R	4		PTPN13	Promoter_Associated	Island	31;15	rs554883403;rs573916463	chr4:87515183-87515735	PTPN13;PTPN13;PTPN13;PTPN13	0.00123374
cg23644906	R	2					47;38;29;28;20;15;7;5;1	rs534890722;rs191099412;rs578167952;rs545312944;rs6545738;rs75892215;rs73933919;rs18239			0.00124065
cg04529066	R	2	DMR	ACADL		Island			chr2:211089413-211090176	ACADL;ACADL	0.00124209
cg01707594	F	4					15	rs559002862			0.00124924
cg07745596	R	10			Unclassified_Cell_type_specific		42	rs552893283			0.00124963
cg19136717	R	15		ARIH1	Promoter_Associated	Island	30	rs553510646	chr15:72766260-72767693	ARIH1;ARIH1	0.0012499
cg00997801	R	10		ITIH5			33;20;17;14	rs112131435;rs112449584;rs551772328;rs570088147		ITIH5;ITIH5	0.00125046
cg13846507	R	9		ST6GALNAC4	Promoter_Associated	Island			chr9:130679120-130679612	ST6GALNAC4;ST6GALNAC4;ST6GALNAC4;ST6GALNAC4	0.00125297
cg05477024	F	1		KIAA1804		N_Shore	5;12;25;41	rs533212740;rs546934097;rs79071812;rs528926750	chr1:233463526-233464414	KIAA1804	0.001254
cg01784614	F	5		CARD6			1;37	rs556120752;rs146295601		CARD6	0.00125636
cg27222540	F	10	DMR	H2AFY2	Unclassified_Cell_type_specific	Island	0;34	rs114931839;rs78134463	chr10:71812318-71813693	H2AFY2;H2AFY2	0.00126049
cg16811621	F	6		SYNJ2			4;20	rs201530328;rs200024869		SYNJ2	0.00126115
cg16166402	F	15					1;12;28;39;41	rs577044679;rs546342610;rs35662478;rs34007793;rs34432156			0.0012614
cg18190876	R	6					47;18;8	rs10485152;rs530458050;rs150196970			0.00126213
cg15405368	R	1		HSD52	Unclassified	Island	25;22;3	rs549732801;rs569876263;rs11207410	chr1:59612407-59612723	HSD52	0.00126546
cg26503018	R	7		SGCE	Promoter_Associated	Island	45;13;11	rs562397388;rs76898120;rs193148665	chr7:94284858-94286527	SGCE;PEG10;SGCE;PEG10;SGCE	0.0012666
cg20576955	F	11		OR52I2			1	rs552297256		OR52I2	0.00126793
cg26357360	R	10		VTI1A			47;40;35;3	rs545909942;rs185885591;rs191804330;rs540267903		VTI1A	0.00127222
cg05227520	R	11		RAB6A		Island	30;1	rs542238235;rs552725137	chr11:73471275-73472483	RAB6A;RAB6A;RAB6A;RAB6A	0.00127317
cg19279464	F	22		RFPL3			0;12;23;44	rs527593066;rs572919722;rs535543914;rs1807553		RFPL3;RFPL3	0.00127322
cg14531340	R	13		MCF2L			2	rs189270762		MCF2L;MCF2L	0.00127531
cg01460882	R	12		FAM60A	Promoter_Associated	Island	33;14	rs112255069;rs117069862	chr12:31476717-31479466	FAM60A;FAM60A;FAM60A	0.00127664
cg15714196	F	1		SNORD55	Promoter_Associated	Island			chr1:45241013-45241900	SNORD55;SNORD46;RPS8	0.00127854
cg13008698	R	3			Promoter_Associated		2	rs533240266			0.00127871
cg00598985	R	2		PASK		N_Shore	46	rs183187572	chr2:242088415-242090330	PASK	0.00129082
cg12462771	F	2					0;12;33	rs556366668;rs545288171;rs535269673			0.00129262
cg16221201	R	5		ZNF366			6	rs574427661		ZNF366	0.00129317
cg07682600	R	5	DMR	FLT4	Unclassified_Cell_type_specific	Island	47;41;40;24	rs562349370;rs13175716;rs13176898;rs561862115	chr5:180075688-180076906	FLT4;FLT4	0.0012933
cg26216141	R	6		GPLD1			35;6;2	rs760904;rs186905755;rs368704508		GPLD1;GPLD1	0.00129452
cg18281824	R	6		DOM3Z	Promoter_Associated	Island	49;20;17;5;3	rs202228977;rs570891583;rs535533657;rs200175775;rs149278445	chr6:31939730-31940559	DOM3Z;STK19;DOM3Z;STK19;STK19	0.00130109
cg06210139	F	17					1	rs569521770			0.00130369
cg19238875	F	3		PTPRG			16;27;28	rs532401087;rs4390920;rs563285402		PTPRG	0.00130401
cg22449107	F	17	DMR	TBX2		Island	21;50	rs576238252;rs542070549	chr17:59473060-59483266	TBX2	0.00130409
cg09403165	F	15		C15orf42	Promoter_Associated	N_Shore			chr15:90118971-90119363	C15orf42	0.00130477
cg14090587	F	4		LARP7			44	rs546809567		LARP7;LARP7;LARP7;LARP7	0.00130752
cg16293569	F	11		KCNQ1	Unclassified_Cell_type_specific	N_Shore	0;1;50	rs74048340;rs191331870;rs181226788	chr11:2871364-2871940	KCNQ1;KCNQ1	0.00131042
cg23336452	F	10		DIP2C		S_Shore	1;11;12;19;49	rs529649558;rs113388827;rs568092200;rs550620393;rs115512226	chr10:525719-526041	DIP2C	0.00131168
cg07495256	R	1		2021-03-01			16;5	rs111997659;rs554124643		2021-03-01	0.00131359
cg02676167	F	2	RDMR		Unclassified_Cell_type_specific	S_Shore	20	rs144115573	chr2:66808568-66809404		0.00131864
cg12648690	F	14		TM9SF1		S_Shore	1;35	rs528487761;rs551848308	chr14:24657555-24658221	TM9SF1;TM9SF1;TM9SF1	0.00132339
cg11227604	R	6		PHIP	Promoter_Associated	Island	49;47;45;38;37;10;8	rs531894324;rs542455674;rs117125549;rs528021079;rs201143953;rs374590803;rs533169456	chr6:79787608-79788337	PHIP	0.00132968
cg00622654	F	10		DOCK1		Island	28	rs61875472	chr10:128593609-128595048	DOCK1	0.0013353
cg02888131	R	15	DMR	ALDH1A2	Unclassified	Island			chr15:58357309-58358776	ALDH1A2;ALDH1A2	0.00133991
cg02879849	F	5	RDMR	HDAC3		N_Shore	18	rs560526464	chr5:141016320-141017685	HDAC3;RELL2;RELL2	0.0013502
cg00016406	R	14		KIF26A		Island	37;36;24;21;14;12;1	rs369615329;rs2487303;rs2487302;rs113089140;rs182750048;rs558868521;rs575848831	chr14:104643173-104644203	KIF26A	0.00135172
cg09756225	R	7		GTF2IRD1	Unclassified_Cell_type_specific	Island	51;47;9;8;2;1	rs13246745;rs553701805;rs188890845;rs114735166;rs191814400;rs184799388	chr7:73894815-73895110	GTF2IRD1;GTF2IRD1	0.00135303
cg15178714	F	5		F12			1;49	rs6420096;rs569611723		F12	0.00135371
cg09866409	R	3		LRRC2		S_Shore	50	rs575445205	chr3:46607346-46607806	LRRC2;LRRC2	0.00135574
cg26201776	F	11		OOSP2			16;35	rs555985263;rs143813841		OOSP2	0.00135732
cg08799643	F	1		PHACTR4			0;32	rs533058049;rs543675552		PHACTR4	0.00136053
cg09411975	R	11		PACS1			1	rs186899105		PACS1	0.00136556
cg24420770	F	11		SLC29A2	Promoter_Associated	Island			chr11:66138806-66139729	SLC29A2	0.00136656
cg14313275	F	2			Unclassified_Cell_type_specific		1;4;12;24	rs549946260;rs75941621;rs185404424;rs553916215			0.00136841
cg04480495	R	16		HN1L			42	rs201846492		HN1L	0.00137269
cg13867963	F	8	DMR	UNC5D		Island	15	rs552170832	chr8:35092679-35093559	UNC5D	0.00137471
cg19771920	F	8	DMR			Island	22;42	rs558576159;rs576962187	chr8:23571922-23572208		0.00138144
cg18190824	F	5		ANKH						ANKH	0.00138237
cg11581446	F	9			Unclassified	Island	28;35	rs111475821;rs559631673	chr9:99449110-99449578		0.00138295
cg27135645	R	3					46;25;2	rs538479169;rs527489570;rs188763706			0.00138583
cg15681738	F	19		CLEC4G		S_Shore			chr19:7794793-7796410	CLEC4G;CLEC4G	0.00138697
cg15713512	R	5					51;43;32	rs547779980;rs561386130;rs530503419			0.00138702
cg10568429	R	16		SLC7A6			15;13	rs74024439;rs552600161		SLC7A6;SLC7A6	0.00138925
cg19432780	R	15		SV2B			29;2	rs571577611;rs573427047		SV2B;SV2B	0.00138954
cg02746725	F	2	RDMR	HOXD1		Island			chr2:177052957-177054350	HOXD1	0.00139361
cg08823864	R	11		LPXN		N_Shore	35;13	rs555119177;rs189110798	chr11:58345673-58347321	LPXN;LPXN;LPXN	0.00139634
cg02637469	R	1				N_Shore	46;42;41;23;13;5	rs187747114;rs115237438;rs559477771;rs527407874;rs138159904;rs576995916	chr1:248855030-248855470		0.00139733
cg01778981	R	7		POP7	Promoter_Associated	Island	8	rs112721366	chr7:100303014-100304079	POP7;POP7	0.00139954
cg23919794	F	10		C10orf125	Promoter_Associated	S_Shore	24	rs78394258	chr10:135170645-135171954	C10orf125;C10orf125	0.00140296
cg12253469	F	22		MPST		Island	5;50	rs550598781;rs184103767	chr22:37420225-37420900	MPST;MPST;MPST;MPST	0.00140818
cg11964345	R	12		GIT2	Promoter_Associated	Island	27;25;18;3	rs190350571;rs541494485;rs563566412;rs531126214	chr12:110433797-110434205	GIT2;GIT2;GIT2;GIT2;GIT2;GIT2;GIT2;GIT2;GIT2;GIT2;GIT2;GIT2	0.0014092
cg22807227	F	2		LINC01246			11;25	rs542077972;rs1157976		LINC01246;LINC01246	0.00141015
cg15681545	F	5									0.00141022
cg02381428	F	12		MIP		S_Shore			chr12:56842846-56843255	MIP;TIMELESS	0.00141342
cg17337791	F	2				N_Shelf	38	rs186976790	chr2:240738027-240738233		0.00141381
cg02141602	R	19		MEIS3	Unclassified_Cell_type_specific	S_Shore	39;37	rs571304371;rs112461491	chr19:47922251-47922777	MEIS3;MEIS3;MEIS3	0.00141395
cg06901591	F	20					32	rs575540822			0.0014149
cg05277122	R	14				N_Shelf	4;1	rs541901198;rs79714113	chr14:103541703-103542179		0.00142286
cg17741014	F	5	DMR	RNU5E		Island	24	rs1366597	chr5:80689818-80690228	RNU5E;RNU5D;ACOT12	0.00142361
cg24359986	R	18					38;28	rs115241791;rs74839905			0.00142695
cg27366395	R	22		CHADL			45;43;42;31;23;2	rs143799837;rs151099443;rs200806912;rs565620653;rs183758194;rs112599077		CHADL;L3MBTL2	0.00142953
cg12075247	F	12				S_Shore	36	rs193257829	chr12:47224912-47225664		0.00142986
cg16667232	R	12					15;1	rs151056866;rs141014541			0.00143319
cg02338947	R	2		FAM124B			47;24;2	rs184879251;rs532491614;rs16865902		FAM124B;FAM124B	0.0014348
cg10192527	F	12		SETD1B	Gene_Associated_Cell_type_specific	Island	26	rs61743641	chr12:122265374-122265954	SETD1B	0.00143591
cg02948812	F	10				Island	1;7;32;41	rs71500454;rs192787858;rs115798562;rs182834650	chr10:39023094-39024088		0.00144034
cg23055884	R	17		ALOX12	Gene_Associated		50;24;23	rs113417479;rs143493293;rs1042357		ALOX12;ALOX12-AS1	0.00144883
cg12054648	F	19		PPP2R1A	Unclassified	Island	10;15;33	rs564874016;rs11453459;rs576949204	chr19:52692820-52693832	PPP2R1A	0.0014491
cg14949271	F	6		GFOD1		Island	5;20	rs147742016;rs142660025	chr6:13364999-13365949	GFOD1	0.00144946
cg11574745	F	6		PPP1R3G		Island	18;47	rs572858658;rs397654	chr6:5084516-5087032	PPP1R3G;PPP1R3G	0.00145051
cg19252551	R	1		KIF26B		Island	38	rs557364684	chr1:245316547-245320247	KIF26B;KIF26B	0.00145211
cg01245068	R	1			Unclassified		44;37	rs566950720;rs61784674			0.00145471
cg12630336	F	20		SOX18	Unclassified_Cell_type_specific	Island			chr20:62679424-62680883	SOX18	0.00145545
cg26528541	F	5		SH3PXD2B	Unclassified	S_Shore			chr5:171881182-171881547	SH3PXD2B	0.00145657
cg06683071	R	3									0.00145687
cg04508951	F	1									0.00145697
cg16626809	F	21	DMR	COL18A1		Island	34	rs534110372	chr21:46824531-46826234	COL18A1	0.00145954
cg12885823	R	4		CRMP1			16;1	rs113111205;rs148506512		CRMP1;CRMP1;CRMP1;CRMP1	0.00145985
cg27615388	R	5		HTR1A		Island	50;24;12;11;2	rs146873107;rs149016851;rs115753404;rs145641566;rs201954577	chr5:63256548-63257886	HTR1A	0.00146244
cg15845792	R	6				Island	21;6	rs190858333;rs553742634	chr6:28175282-28175605		0.00146398
cg05005586	R	17		MYO18A			45;32;23;21;11;1	rs573085513;rs533889326;rs558696156;rs576999762;rs545067090;rs563444665		MYO18A;MYO18A	0.00146546
cg02255950	R	6	CDMR	TRIM31			30;27;17	rs137941449;rs35775852;rs2523989		TRIM31	0.00146558
cg12840819	F	15									0.0014715
cg10160397	R	11		ME3		Island	51;17;16	rs376449148;rs565486439;rs527849375	chr11:86382695-86383586	ME3;ME3;ME3;ME3	0.00147507
cg23113963	R	16		SCNN1B		Island	21;14	rs71379807;rs72652270	chr16:23313239-23313946	SCNN1B	0.00147933
cg09286183	R	16		SYNGR3		Island	51;5	rs113347032;rs540935862	chr16:2041825-2043026	SYNGR3	0.00147995
cg19221500	F	21		ITGB2	Unclassified_Cell_type_specific	S_Shelf	1;16;21;32;34	rs142476743;rs61747606;rs201703437;rs191487739;rs148306562	chr21:46306508-46306795	ITGB2;ITGB2	0.00148243
cg19013489	R	17		DYNLL2	Promoter_Associated	N_Shore	18	rs530108220	chr17:56160754-56161494	DYNLL2	0.00148359
cg07384136	R	5				S_Shelf	45;17;2	rs7703616;rs75062372;rs149312795	chr5:1111396-1112388		0.00148855
cg19712603	F	13		PCDH8		Island	22;41	rs529573717;rs542946328	chr13:53419897-53422872	PCDH8;PCDH8	0.00149425
cg12647165	R	1			Unclassified	Island			chr1:994436-995303		0.00149477
cg07768201	F	11		CAT	Promoter_Associated	Island	14;23	rs527966515;rs547504818	chr11:34460165-34460857	CAT	0.00149994
cg24788194	R	20	DMR	GFRA4	Unclassified_Cell_type_specific	Island			chr20:3641130-3642114	GFRA4;GFRA4	0.00150149
cg07049977	F	2		CEBPZ	Promoter_Associated	Island	14;31;33;36	rs565448352;rs201134173;rs144845215;rs568986155	chr2:37458398-37459199	CEBPZ;C2orf56;C2orf56	0.0015027
cg16910464	R	20		SYNDIG1						SYNDIG1	0.00150298
cg08136772	R	13		PCDH8		Island	49	rs5030684	chr13:53419897-53422872	PCDH8;PCDH8	0.00150745
cg01468452	R	17		KIF18B		N_Shore	49;23;1	rs139296776;rs577966520;rs149520225	chr17:43024658-43025344	KIF18B;KIF18B	0.00151115
cg13334990	F	12		ENO2	Promoter_Associated	Island	41	rs2239164	chr12:7023261-7024089	ENO2;ENO2	0.00151813
cg02072002	F	16		MGRN1		S_Shelf	28;33;34;35;39	rs139266385;rs570236977;rs149737173;rs551971108;rs841224	chr16:4732830-4733184	MGRN1;MGRN1;MGRN1;MGRN1	0.00152285
cg20468026	F	3		HSPBAP1			0;8;9	rs545264127;rs565511110;rs530893165		HSPBAP1	0.00152356
cg19926776	R	19		UBA52	Promoter_Associated	Island	44;39;28;15;3	rs534884486;rs41292105;rs568656093;rs57151456;rs557695554	chr19:18682374-18683034	UBA52;UBA52;UBA52	0.00152514
cg00282267	F	7					36;49	rs545462808;rs150983863			0.00152756
cg11192417	R	17		MRC2		S_Shore	41;35	rs549156011;rs565690325	chr17:60757172-60758288	MRC2	0.00152856
cg04981940	R	1		ATAD3C		S_Shelf	41;9;2	rs186175708;rs141079286;rs575761530	chr1:1396085-1396338	ATAD3C	0.00152959
cg11519708	F	7		MAD1L1		S_Shelf	0;32;33;45	rs55678474;rs185863840;rs146605782;rs116953282	chr7:1977286-1977912	MAD1L1;MAD1L1;MAD1L1	0.00153176
cg16143176	R	8		CHD7	Promoter_Associated	Island	50;27	rs560095424;rs530392029	chr8:61590807-61593180	CHD7	0.00153232
cg03384440	F	3	RDMR				48	rs564546258			0.00153271
cg22316649	R	9		PPP2R4	Gene_Associated_Cell_type_specific					PPP2R4;PPP2R4;PPP2R4;PPP2R4;PPP2R4;PPP2R4	0.00153845
cg16209797	F	11					6	rs549943129			0.00154318
cg02900034	F	8		HSF1	Unclassified_Cell_type_specific		12;16	rs533394672;rs201488133		HSF1	0.00154349
cg14236097	F	1		DUSP23	Promoter_Associated	Island	32	rs552110041	chr1:159750416-159751353	DUSP23	0.00155114
cg24387198	F	3		TOPBP1	Promoter_Associated	S_Shore			chr3:133380458-133380989	TOPBP1	0.00155264
cg13775054	F	21		LSS	Promoter_Associated	Island	3;14;49	rs562624647;rs529841039;rs201581263	chr21:47648191-47649622	LSS;LSS;MCM3APAS;LSS;LSS;LSS	0.00155393
cg22943243	F	1		STMN1	Promoter_Associated	Island	1;2;45	rs567037584;rs532622854;rs213641	chr1:26231950-26233624	STMN1;STMN1;STMN1;STMN1	0.00155396
cg16611367	R	14			Unclassified	N_Shore	47	rs149618108	chr14:74684441-74684676		0.0015573
cg13977581	R	6					47;2	rs527924725;rs368133356			0.00156001
cg12749863	R	21		MIR155HG	Promoter_Associated	Island	19	rs184440338	chr21:26934423-26934805	MIR155HG	0.00156265
cg16662989	R	5		LOC100268168	Promoter_Associated	Island	33;23	rs550803419;rs570613491	chr5:172385522-172385912	LOC100268168;LOC100268168;RPL26L1	0.00156319
cg14708663	R	7					42;33;32;29;26;10	rs138432213;rs142803497;rs553309173;rs573660095;rs571698042;rs559417993			0.0015633
cg18633561	R	7		FEZF1		N_Shore	12;3;2	rs112143332;rs142397453;rs570653515	chr7:121943867-121944538	FEZF1;FEZF1	0.0015641
cg20694933	F	5		CHSY3	Unclassified_Cell_type_specific	Island	0;16;42	rs571896406;rs534747501;rs2431204	chr5:129239553-129241612	CHSY3	0.00156567
cg04100647	R	6		EEF1A1	Promoter_Associated	N_Shore	49;2	rs566780946;rs142620389	chr6:74229962-74231497	EEF1A1	0.00156945
cg09017335	R	8			Unclassified_Cell_type_specific		23;3;2	rs549991287;rs570160242;rs4871341			0.00157209
cg20999901	R	10		SH3PXD2A	Unclassified_Cell_type_specific	Island	20;16	rs530368578;rs192134019	chr10:105614511-105615456	SH3PXD2A;SH3PXD2A	0.00157247
cg20506184	R	10	CDMR	SFMBT2		Island	33;31;23;2	rs139411272;rs77785437;rs528116931;rs182587081	chr10:7449376-7455339	SFMBT2;SFMBT2	0.00157398
cg10939680	R	9		BNC2			42;11;10	rs557737312;rs186535902;rs533530783		BNC2	0.00157636
cg06370133	F	2			Unclassified_Cell_type_specific	Island	29;37;50	rs560384683;rs573819024;rs376005828	chr2:113914681-113915396		0.00157948
cg14210872	R	1		RUSC1	Promoter_Associated	Island	23;14;4	rs35826120;rs142920601;rs376024390	chr1:155292469-155295433	RUSC1;RUSC1;RUSC1;C1orf104;RUSC1	0.00158043
cg14823865	R	17		LRRC59	Unclassified	S_Shore			chr17:48474516-48475047	LRRC59	0.00158743
cg01255913	R	5		TSPAN17	Unclassified	Island	22;8;2	rs542550926;rs560730498;rs572991791	chr5:176074138-176074623	TSPAN17;TSPAN17;TSPAN17;TSPAN17;TSPAN17;TSPAN17	0.00158786
cg01254890	F	15	DMR			N_Shore	9;10;30;47	rs543568579;rs561760224;rs187833644;rs547328862	chr15:60289325-60289533		0.00159404
cg16483044	R	5					47;2	rs184055426;rs532415683			0.00159419
cg09663101	F	22		SNAP29	Promoter_Associated	Island			chr22:21212710-21213694	SNAP29;PI4KA	0.00159833
cg24775963	R	6				S_Shore	51;49;45;9	rs225762;rs547631758;rs565850598;rs527650245	chr6:168449070-168449349		0.00160221
cg24997276	R	13				N_Shore	45;13;3;2;1	rs372873780;rs527581920;rs552454738;rs570304424;rs531225328	chr13:112630568-112630796		0.00160243
cg18464559	F	1		ITGB3BP	Promoter_Associated		18;30;44;51	rs144554384;rs551843457;rs570181733;rs17125095		ITGB3BP;EFCAB7;EFCAB7	0.00160447
cg09401099	F	3				Island	7;24	rs533438312;rs141456706	chr3:156533839-156535131		0.00160565
cg18113535	R	1		DLGAP3	Unclassified_Cell_type_specific	Island	10	rs185580342	chr1:35350878-35351854	DLGAP3	0.001606
cg00152644	R	1		SPRR2E			50;32;31;6;1	rs538585726;rs115787079;rs628724;rs534111338;rs375813559		SPRR2E	0.00160803
cg20550224	F	17			Promoter_Associated	Island	15;18;44;49	rs567777688;rs536884545;rs12051875;rs576852376	chr17:47928266-47929357		0.00161768
cg18107890	F	5		FBN2			5;8;40;43;44	rs561382948;rs191995883;rs139517464;rs183479986;rs532878501		FBN2	0.00161954
cg15863751	F	8									0.00162919
cg10860652	R	17		SLC26A11		Island	40;12	rs71368061;rs541696694	chr17:78193980-78194954	SLC26A11;SLC26A11;SLC26A11;SGSH;SLC26A11	0.00162955
cg22858562	F	19		APC2	Unclassified_Cell_type_specific	N_Shore	12;34;40	rs113149407;rs553346530;rs578205784	chr19:1450056-1450387	APC2	0.00163067
cg13579574	F	15		CSPG4		Island	25;27;34;39;47	rs540165747;rs371831713;rs140387476;rs530150831;rs144338087	chr15:75975005-75975363	CSPG4	0.00163427
cg13099847	R	1		ADC	Promoter_Associated	Island	34;20;10;1	rs139760579;rs544314133;rs555861651;rs568945424	chr1:33546524-33547243	ADC;ADC	0.00163459
cg03940024	F	22		GUSBP11			5;23;25;28;29	rs139690566;rs185294291;rs576605615;rs537918790;rs554585051		GUSBP11	0.00163875
cg07106896	R	3		SLC51A			34	rs528424764		SLC51A	0.00164101
cg24882192	F	2		MYO7B	Unclassified_Cell_type_specific		0;34;39	rs200899932;rs200024830;rs138959423		MYO7B	0.0016448
cg16562445	R	6		PHF1	Promoter_Associated	Island	33	rs567871066	chr6:33377929-33379167	PHF1;PHF1;PHF1	0.0016536
cg06753179	R	21					1	rs114463326			0.0016558
cg06872163	F	11		CLPB	Promoter_Associated	N_Shore	23;26;41;43;44;46	rs139361195;rs141495575;rs545165153;rs563749368;rs150248137;rs549191970	chr11:72145155-72145636	CLPB	0.00165683
cg00167041	R	3		MAPKAPK3						MAPKAPK3;MAPKAPK3;MAPKAPK3	0.00166003
cg25674341	R	11		BANF1	Promoter_Associated	Island	51;38;9	rs533034855;rs14157;rs1786171	chr11:65769397-65770057	BANF1;BANF1;BANF1;BANF1;EIF1AD;EIF1AD;EIF1AD;EIF1AD;EIF1AD;EIF1AD;EIF1AD	0.00166774
cg03205581	F	14		BCL11B			1	rs186885651		BCL11B;BCL11B;BCL11B;BCL11B	0.00166953
cg22041081	F	6		BEND3	Unclassified	Island			chr6:107435454-107437310	BEND3	0.00166988
cg27459502	R	8									0.00167342
cg19611865	R	12		ING4		S_Shore	43;40;39;21	rs576091501;rs200797875;rs35667235;rs559394542	chr12:6772258-6772579	ING4;ING4;ING4;ING4;ING4;ING4	0.00167778
cg05719742	R	10					2	rs546298642			0.00167788
cg21875655	R	6					28;12	rs572935687;rs540365091			0.00168402
cg19408263	F	11					19	rs528676586			0.00168666
cg01168201	R	17		HIC1	Unclassified	Island	28	rs558326347	chr17:1952919-1962328	HIC1;HIC1;HIC1	0.00169069
cg04681450	R	16		TRAP1			35;8	rs535120491;rs555130269		TRAP1;TRAP1	0.00169226
cg11429969	R	5		PCDHA2	NonGene_Associated_Cell_type_specific	Island	39;18;17	rs554911037;rs200755369;rs138727039	chr5:140180844-140181082	PCDHA2;PCDHA1;PCDHA3;PCDHA3;PCDHA1	0.00169226
cg15318176	F	7		PTPRN2		N_Shore			chr7:157346613-157347069	PTPRN2;PTPRN2;PTPRN2	0.00169337
cg17009333	R	5		COL23A1			27	rs148533627		COL23A1	0.00169598
cg19921271	F	22		LMF2	Promoter_Associated	Island	6;36;48;49	rs73891260;rs73891261;rs553185573;rs190231246	chr22:50946353-50947010	LMF2;NCAPH2;NCAPH2	0.00169854
cg27475126	F	19		CCNE1		Island	4;29	rs145289511;rs149152183	chr19:30302856-30303681	CCNE1;CCNE1	0.00169922
cg07138192	R	1					38;22;21;15;14;13;9	rs546034466;rs564247087;rs572961841;rs2744840;rs3124637;rs180802256;rs2179392			0.00170269
cg14588828	F	9		AKNA			0;10;21;23;25	rs571894734;rs537372268;rs902489;rs567288188;rs902490		AKNA	0.00170277
cg17347633	F	8		NSMCE2			5;38	rs200074935;rs145953938		NSMCE2	0.00170918
cg06237774	R	7	DMR	DPY19L2P4		Island			chr7:89747892-89749036	DPY19L2P4	0.00170999
cg09662896	R	4		GNPDA2	Promoter_Associated	Island	42;36;20;16	rs538588386;rs550310080;rs568909390;rs535984037	chr4:44728033-44728719	GNPDA2	0.00171024
cg17078427	R	3	DMR	CLDN11	Unclassified	Island			chr3:170136242-170137886	CLDN11	0.00171273
cg17982866	R	13		MCF2L	Unclassified_Cell_type_specific	S_Shore	36;6	rs79010722;rs545596370	chr13:113635654-113635899	MCF2L;MCF2L	0.00171513
cg24796306	F	19		TMEM146	Promoter_Associated	Island	24	rs532482572	chr19:5719624-5720796	TMEM146;LONP1	0.0017188
cg23886551	R	14		TMEM121		Island	10	rs587604748	chr14:105992499-105996414	TMEM121	0.00171914
cg06813295	F	21		SLC19A1		N_Shelf	0;12;37	rs145397594;rs148407773;rs572650439	chr21:46950586-46952286	SLC19A1;SLC19A1;SLC19A1	0.00172035
cg24725430	F	11		LOC101928823			0;20	rs560586528;rs529380958		LOC101928823;LOC101928823	0.0017247
cg04635917	R	6		ZNF76	Promoter_Associated	Island	35;29;24;23	rs545375155;rs73407681;rs527989611;rs182496686	chr6:35226897-35227851	ZNF76	0.00172905
cg05388281	R	4		ZNF718	Unclassified	S_Shore	46;27;16	rs189255494;rs71164499;rs10006358	chr4:124332-124841	ZNF718	0.00173037
cg14016554	F	6		DDAH2		Island	5;21	rs186322662;rs190717045	chr6:31695894-31698245	DDAH2	0.00173083
cg14176132	R	2	DMR	CHCHD5	Promoter_Associated	Island	24	rs181931966	chr2:113341684-113342453	CHCHD5	0.00173426
cg11576274	R	1				Island	19	rs587695564	chr1:146552328-146552577		0.00173443
cg13561879	R	8		UNC5D		Island	23	rs76478694	chr8:35092679-35093559	UNC5D	0.00173543
cg26424817	F	1					1;9;11;19;27;28;47	rs117505620;rs182120813;rs116269121;rs184267073;rs189413757;rs546689516;rs566398437			0.00173648
cg03085618	F	15		BTBD1	Promoter_Associated	S_Shore	45	rs562384154	chr15:83735240-83736089	BTBD1;BTBD1	0.00173723
cg18253058	R	6		HIST1H2AE	Unclassified	N_Shore	31;8;5	rs564719734;rs183589512;rs544135084	chr6:26217211-26217521	HIST1H2AE;HIST1H2BG	0.00173912
cg11360098	R	2					46;45;43;34;33;27;24;15;12;10	rs116621177;rs548296596;rs570359493;rs147292714;rs192072846;rs141066539;rs530146014;rs5			0.00174001
cg07202981	F	10			Promoter_Associated	S_Shore	1	rs573047082	chr10:97849568-97850095		0.00174337
cg05494401	R	16					32;23;4	rs576563343;rs543866145;rs562762085			0.00174666
cg25973293	R	1					47;29	rs34381538;rs143232026			0.00175037
cg24494009	R	15		PCSK6			9;8;1	rs146954336;rs531207262;rs528092565		PCSK6;PCSK6;PCSK6;PCSK6;PCSK6;PCSK6;PCSK6;PCSK6	0.00175458
cg07065111	R	2				Island	17;10	rs558887675;rs572396615	chr2:5831187-5831413		0.00175636
cg21852292	F	1		C1orf115	Unclassified	N_Shore	16;44	rs3806329;rs184447869	chr1:220863507-220864249	C1orf115	0.00175696
cg03387842	R	6									0.00175802
cg20099104	F	10				Island			chr10:130339526-130339777		0.00175903
cg13581507	R	20		SNHG11	Promoter_Associated	Island	46	rs564583813	chr20:37075227-37075854	SNHG11;SNORA39	0.00176104
cg17123718	F	8					0;35	rs186674757;rs10110997			0.0017614
cg20255370	F	15		EIF2AK4		Island			chr15:40268581-40269061	EIF2AK4	0.0017616
cg09896412	R	1	CDMR			Island	21	rs539163793	chr1:98519001-98519983		0.00176379
cg14456004	F	13			Promoter_Associated	Island			chr13:21872179-21872665		0.00176893
cg09189258	F	19		RPL13AP5	Promoter_Associated	Island	15;35	rs547867258;rs2271951	chr19:49990435-49990965	RPL13AP5;RPL13A	0.00177334
cg24368101	F	12		RPS26	Promoter_Associated	Island			chr12:56435573-56436406	RPS26	0.00177859
cg09255505	R	14		ZBTB42		Island	49	rs577534064	chr14:105268485-105268763	ZBTB42	0.00178088
cg12516512	R	21		MRAP			1	rs111900901		MRAP;MRAP;MRAP;URB1	0.00178687
cg26164440	F	3		CSRNP1	Promoter_Associated	Island			chr3:39194241-39195359	CSRNP1	0.00178791
cg20750606	F	13		SAP18	Promoter_Associated	Island	28;43;47	rs564217124;rs200122454;rs540223029	chr13:21714289-21715115	SAP18	0.00178877
cg11385501	F	11		CD151			7	rs146967048		CD151;CD151;CD151;CD151	0.00179027
cg16247957	R	2				S_Shore	45;34;33;25;1	rs545602911;rs146482513;rs528195626;rs4088114;rs561516845	chr2:132585112-132588283		0.00179387
cg12104395	F	12		RPAP3	Promoter_Associated	Island			chr12:48099317-48099905	RPAP3;RPAP3;RPAP3	0.00179499
cg19426678	F	12		TESC		Island			chr12:117536290-117537421	TESC;TESC;TESC	0.00179538
cg20481816	R	11		PSMC3	Promoter_Associated	Island	40;7	rs559987853;rs531985677	chr11:47447704-47448257	PSMC3	0.0017956
cg08467887	F	8		EPPK1	Unclassified_Cell_type_specific	S_Shore	0;1;33	rs192221639;rs543330318;rs34627661	chr8:144946556-144946827	EPPK1	0.00179666
cg13913917	R	3		ATP11B	Promoter_Associated	Island			chr3:182510866-182512282	ATP11B;ATP11B	0.00179947
cg07863534	F	12		SLC4A8	Unclassified	Island			chr12:51818460-51819166	SLC4A8;SLC4A8;SLC4A8;SLC4A8;SLC4A8;SLC4A8	0.00180014
cg09441873	R	16	DMR			Island			chr16:86320175-86321055		0.00180272
cg25938806	F	2	RDMR	HOXD3	Unclassified_Cell_type_specific	N_Shore	6	rs369948133	chr2:177029413-177029941	HOXD3	0.00180617
cg23681311	F	22		MAPK1	Promoter_Associated	Island			chr22:22221055-22222367	MAPK1;MAPK1;MAPK1;MAPK1	0.00180728
cg05144042	F	2		NCKAP1		S_Shore			chr2:183902402-183903625	NCKAP1;NCKAP1	0.00181052
cg16378581	R	7		AVL9			49;13;4	rs547331929;rs565325269;rs67485073		AVL9	0.00181085
cg00554192	F	2			Unclassified_Cell_type_specific	S_Shore	4;24	rs532013375;rs142724995	chr2:241611744-241612677		0.00181339
cg01693650	F	3		LZTFL1	Promoter_Associated	Island			chr3:45883221-45883860	LZTFL1	0.00181415
cg14584031	F	4	DMR			N_Shore	47	rs114991323	chr4:82965415-82965896		0.0018144
cg25584626	F	5	DMR	PRR16		N_Shore			chr5:119800971-119801194	PRR16;PRR16	0.00181485
cg16643777	R	19		SLC25A41		S_Shore	49	rs200801879	chr19:6425485-6425843	SLC25A41	0.00181535
cg20569129	F	12					0;9	rs11046149;rs7294814			0.00181638
cg08325845	F	6		HLA-J	Unclassified_Cell_type_specific	Island	15;37;45	rs139902836;rs143377557;rs548555998	chr6:29974220-29975369	HLA-J;NCRNA00171	0.00181732
cg24845535	F	1					0;6;7;13;27;45;47	rs421409;rs546971185;rs560325845;rs529307621;rs549087366;rs142893382;rs538033252			0.00181875
cg06141120	F	3		EIF2B5	Promoter_Associated	Island	43	rs187117854	chr3:183852778-183853386	EIF2B5;EIF2B5	0.00182033
cg04266189	R	19		ZNF571-AS1		Island	13	rs546529038	chr19:38039561-38040395	ZNF571-AS1;ZNF571-AS1	0.00182043
cg04968835	R	1		FAM72D		Island	30;20	rs587743718;rs587598467	chr1:143912736-143916156	FAM72D	0.00182425
cg01683030	R	2		MTA3			26;15	rs568274753;rs533769330		MTA3	0.00182607
cg16118212	F	2	DMR	EFEMP1		Island	10;42	rs189647029;rs544233321	chr2:56150340-56151180	EFEMP1;EFEMP1;EFEMP1	0.00182984
cg10342890	F	11									0.00183282
cg09241332	F	3	RDMR	ZIC1		N_Shore	19	rs79800454	chr3:147126988-147128999	ZIC1	0.00183784
cg23690528	F	7		SGCE		Island			chr7:94284858-94286527	SGCE;SGCE;PEG10;SGCE;PEG10	0.00183956
cg24146830	R	10		HERC4			42;16	rs536770455;rs191407343		HERC4;HERC4;HERC4;HERC4	0.00183992
cg01927921	R	5					39	rs183154626			0.00184005
cg11209878	R	17		TBC1D16		S_Shore	39	rs572662944	chr17:77951845-77952291	TBC1D16	0.00184548
cg11582653	F	4					0	rs148716701			0.00184614
cg19593767	F	20	DMR	TOX2		Island	22;25;51	rs548974657;rs568841343;rs531351091	chr20:42543097-42545137	TOX2;TOX2;TOX2	0.00185128
cg01196790	F	21		PDXK		S_Shelf	8;13	rs148075959;rs554925943	chr21:45177520-45177727	PDXK	0.00185689
cg01733568	R	10		EBF3		S_Shelf	19;5	rs190081326;rs11592828	chr10:131697079-131697412	EBF3	0.00185749
cg25259697	R	7		MAD1L1		N_Shelf	47;35;22	rs115261886;rs527438370;rs10259113	chr7:1991914-1992122	MAD1L1;MAD1L1;MAD1L1	0.00185824
cg04446455	R	13				Island			chr13:29393783-29394898		0.00186162
cg26865201	R	12		C12orf35	Promoter_Associated	Island	42;17;6	rs553373861;rs147315198;rs74333556	chr12:32112161-32112833	C12orf35	0.00186206
cg23834013	R	7		ZC3HAV1	Gene_Associated_Cell_type_specific		50	rs74606736		ZC3HAV1	0.00186287
cg17811310	F	19		PEPD	Promoter_Associated	Island	27	rs552648804	chr19:34012271-34012936	PEPD;PEPD;PEPD	0.00186969
cg03180780	F	1		SAMD11		Island	43	rs28521172	chr1:858970-861632	SAMD11	0.00186991
cg05785298	F	1		LRRN2	Unclassified_Cell_type_specific	Island	18;48	rs532063807;rs545354254	chr1:204654132-204654885	LRRN2;LRRN2	0.00187246
cg03111669	R	22					49;19;14;1	rs556544907;rs78482799;rs5759530;rs535400423			0.00187292
cg17808637	F	17		NLRP1			0;28;38	rs551349608;rs182752748;rs145383615		NLRP1;NLRP1;NLRP1;NLRP1;NLRP1	0.00187785
cg21314662	R	2		TTC15		S_Shore			chr2:3391402-3392500	TTC15	0.00188206
cg07252275	R	15		NEO1			35;13;2	rs540015693;rs7172396;rs573391654		NEO1;NEO1;NEO1	0.00188259
cg04352304	R	10				S_Shore	15	rs187893731	chr10:102473206-102474026		0.00188399
cg04812049	R	3	DMR	NLGN1		Island	43;42;42;9	rs78479930;rs9838051;rs67181240;rs367766372	chr3:173115404-173115775	NLGN1	0.00188498
cg07502926	F	2		TMEM18	Promoter_Associated	Island	21	rs376028764	chr2:676651-677678	TMEM18	0.00188534
cg10968756	R	10		HIF1AN	Promoter_Associated		37;9	rs140171051;rs2295778		HIF1AN	0.00188674
cg15319824	R	10		PFKP		Island	25	rs200885866	chr10:3160888-3161107	PFKP	0.00188826
cg16175713	F	6		CYP39A1		N_Shelf	13	rs551144535	chr6:46620541-46621189	CYP39A1	0.00188921
cg11797573	R	7		PTPRN2		Island			chr7:158217851-158220709	PTPRN2;PTPRN2;PTPRN2	0.00189816
cg09721925	F	9		SMARCA2	Promoter_Associated		38;50	rs191543392;rs569534187		SMARCA2;SMARCA2;SMARCA2;SMARCA2;SMARCA2;SMARCA2;SMARCA2	0.00189858
cg09043681	R	15		SNORD115-27			31;2	rs543600298;rs565002362		SNORD115-27;SNORD115-21;SNORD115-15	0.00190355
cg18098335	F	17					24;38;44;47	rs554741552;rs568137463;rs537113880;rs200272901			0.00190403
cg01068452	R	8		RB1CC1	Promoter_Associated	Island			chr8:53626005-53627501	RB1CC1;RB1CC1;RB1CC1;RB1CC1	0.0019051
cg16422530	F	5		POC5		N_Shelf	1	rs546373442	chr5:75012962-75013515	POC5;POC5	0.00191036
cg08508763	R	3		TRAK1	Unclassified_Cell_type_specific		2	rs187217037		TRAK1;TRAK1	0.00191443
cg26151597	R	3		KIF15	Promoter_Associated	Island	32;27	rs1876223;rs561387116	chr3:44802852-44803618	KIF15;KIAA1143	0.00191576
cg19139809	F	11			Promoter_Associated	Island	0;32	rs190555111;rs113023368	chr11:9385837-9386241		0.00191717
cg22270828	F	11		PVRL1			49	rs563341044		PVRL1;PVRL1;PVRL1	0.00192027
cg19017312	F	11		RPS3	Promoter_Associated	S_Shore	27;33	rs183498057;rs188390023	chr11:75110493-75110924	RPS3;SNORD15A	0.0019207
cg02249074	R	9			Unclassified_Cell_type_specific	Island	46;32	rs10116146;rs552921106	chr9:99639589-99640054		0.00192213
cg00087005	F	10		CTBP2		Island	41	rs538797416	chr10:126847224-126851327	CTBP2;CTBP2	0.00192636
cg09779924	R	19		SGTA		Island	11;10;6;3	rs543182228;rs561708083;rs367884625;rs149456952	chr19:2755325-2755629	SGTA	0.00192864
cg09450063	R	13		TNFSF13B	Promoter_Associated_Cell_type_specific		38	rs533609815		TNFSF13B;TNFSF13B	0.00193118
cg07591622	F	14		AP1G2	Promoter_Associated	Island			chr14:24036399-24037076	AP1G2	0.00193176
cg16354520	F	1		LCE2A						LCE2A	0.00193244
cg18032891	F	8	DMR	C8orf48			0;28;42;45	rs114054581;rs563038052;rs533273748;rs551907924		C8orf48;C8orf48	0.00193408
cg18530251	F	8		SORBS3		Island			chr8:22408672-22409635	SORBS3	0.00193504
cg04259720	F	1		PLCH2	Unclassified_Cell_type_specific	S_Shore	42	rs186399284	chr1:2409757-2410049	PLCH2	0.00193527
cg07959338	R	13	CDMR	ARHGEF7	Unclassified_Cell_type_specific		36;22	rs181462179;rs560032095		ARHGEF7;ARHGEF7;ARHGEF7	0.00194185
cg06505028	R	5					31	rs117716545			0.00194222
cg10757027	F	7		AGAP3		Island			chr7:150783480-150785040	AGAP3;AGAP3	0.00194254
cg24463006	F	20			Unclassified	Island			chr20:37302813-37303388		0.00194812
cg09399439	R	2					2;1	rs192411020;rs669256			0.00194967
cg23814460	F	17									0.00195278
cg05769975	F	3		KNG1			39	rs549608602		KNG1;KNG1	0.00195452
cg19918348	F	20					34;42;43	rs140829836;rs577176654;rs605963			0.00195574
cg26251680	R	1		CAMTA1			45;40;32;13	rs78712083;rs77382329;rs557823652;rs566605115		CAMTA1	0.00195763
cg26425064	R	1					45;36	rs529522602;rs547721800			0.00195833
cg03040746	F	7		ABCF2	Promoter_Associated	Island	4;13;40;42	rs111419502;rs149304903;rs111694512;rs558598726	chr7:150923880-150924536	ABCF2;ABCF2	0.00196305
cg18856652	F	2	DMR	PLEKHH2	Unclassified	Island	1;2;12	rs567689099;rs188627963;rs370191587	chr2:43864322-43864956	PLEKHH2	0.00196711
cg08236017	R	17		TNFSF12	Unclassified	Island	34	rs537283871	chr17:7452150-7452645	TNFSF12;TNFSF12-TNFSF13;TNFSF12	0.00196937
cg17888105	F	15		CDAN1			49;50;51	rs61747153;rs61742992;rs139202766		CDAN1;CDAN1	0.00197003
cg17265829	F	4	DMR	FAT4		Island	24;36	rs531807908;rs550239547	chr4:126235895-126238930	FAT4	0.00197212
cg06028665	R	20					12;9;1	rs530507078;rs552549046;rs114809215			0.00197371
cg07886581	F	6					0;42	rs552243091;rs74368743			0.00197687
cg05702448	F	1		DCAF6	Promoter_Associated	Island			chr1:167905027-167906801	DCAF6;BRP44;BRP44;BRP44;DCAF6;BRP44	0.00197724
cg20018401	R	7					36	rs574601650			0.00197998
cg07359545	R	22		GP1BB	Unclassified_Cell_type_specific	Island	5	rs370569355	chr22:19709081-19712106	GP1BB;SEPT5	0.00198021
cg12861651	R	14		TRMT61A	Promoter_Associated	Island	51;45;30	rs575760553;rs544626270;rs561305597	chr14:103995404-103995772	TRMT61A	0.00198426
cg00267862	R	7		TNRC18		S_Shelf	44;10;9	rs565202589;rs200992316;rs544410117	chr7:5413745-5414210	TNRC18	0.00198932
cg13484581	F	9		FIBCD1	Unclassified_Cell_type_specific	Island	1	rs557929946	chr9:133813631-133815781	FIBCD1;FIBCD1	0.0019904
cg08539841	F	10	DMR	KIAA1217		Island	8	rs1929607	chr10:23983366-23984978	KIAA1217	0.00199205
cg08761693	R	7		ADAM22	Promoter_Associated	Island	20;8	rs554209639;rs371764398	chr7:87563342-87564571	ADAM22;ADAM22;ADAM22;ADAM22;ADAM22	0.00199639
cg01289240	R	20					12;2	rs564262694;rs190421683			0.00199957
cg16567586	F	15			Promoter_Associated		4;32	rs112235667;rs577128824			0.00200607
cg16720575	R	3		PLA1A			49;40;32;2	rs138501165;rs2670295;rs115183422;rs189112134		PLA1A;PLA1A;PLA1A;PLA1A	0.00200771
cg26350875	F	5		LINC01511			0;1;3;15;16;19;43;50	rs539838024;rs188593575;rs146261825;rs551272174;rs138111244;rs533351006;rs116312614;rs5		LINC01511	0.0020087
cg07770857	F	20		C20orf72	Unclassified	Island	1;9;22;29;49	rs536225849;rs548223667;rs73901137;rs533901521;rs910902	chr20:17948755-17949921	C20orf72;SNX5;SNX5;SNX5	0.00201174
cg03728580	F	11	RDMR	CAT	Promoter_Associated	Island	6;39;40	rs17882039;rs561132790;rs530054737	chr11:34460165-34460857	CAT	0.00201833
cg12443799	F	21		TRAPPC10			7	rs117164028		TRAPPC10	0.00201925
cg15266121	R	12		APPL2	Promoter_Associated	Island	38;37	rs538940964;rs538490739	chr12:105629690-105630099	APPL2	0.00201965
ch.12.109182886F	F	12									0.00202032
cg27359308	F	2		TFCP2L1		Island			chr2:122042066-122043093	TFCP2L1	0.00202063
cg14666699	R	11		MRGPRG-AS1	Unclassified_Cell_type_specific	N_Shore	23	rs556656987	chr11:3239217-3239988	MRGPRG-AS1	0.0020209
cg01724831	R	16									0.00202486
cg17159790	F	18				S_Shore	46	rs34750726	chr18:73167402-73167920		0.00203031
cg17222992	F	1		TRAF5	Promoter_Associated	Island	35	rs6686507	chr1:211500151-211500636	TRAF5;TRAF5	0.00203122
cg19231632	R	19		TRPM4	Unclassified_Cell_type_specific	Island			chr19:49660880-49661157	TRPM4;TRPM4	0.00203392
cg22354595	F	19		MIMT1		Island	42	rs190204002	chr19:57351283-57351995	MIMT1;PEG3;PEG3;ZIM2;PEG3;PEG3;ZIM2;ZIM2	0.00203519
cg19771773	F	19			Promoter_Associated	S_Shore	3;20;23	rs562159589;rs112555765;rs550885097	chr19:48707169-48707461		0.0020359
cg06642626	R	14		FCF1	Promoter_Associated	S_Shore			chr14:75179629-75179875	FCF1;KIAA0317	0.00203686
cg10717290	F	7	DMR	KCND2		Island			chr7:119912840-119913883	KCND2	0.00203721
cg25662963	R	7	DMR	AUTS2	Unclassified	Island	22	rs61744597	chr7:69062374-69065037	AUTS2;AUTS2;AUTS2	0.00203866
cg05557449	R	17		C17orf93	Unclassified	Island			chr17:46801784-46802071	C17orf93	0.00203923
cg12844142	R	17			Promoter_Associated	Island	40;5	rs111359282;rs559002803	chr17:78428262-78429288		0.00204356
cg11649068	R	17		TAF15	Promoter_Associated	Island	15	rs548941410	chr17:34135878-34137007	TAF15;TAF15	0.00204378
cg02490708	R	1	DMR			Island	46;34;12;6;2	rs587717397;rs3009402;rs587645364;rs117154720;rs587600633	chr1:147775221-147775584		0.00204379
cg06542357	F	10		ENTPD1			0;1	rs181065486;rs151075181		ENTPD1;ENTPD1-AS1;ENTPD1;ENTPD1;ENTPD1;ENTPD1;ENTPD1;ENTPD1	0.0020464
cg22444338	F	7		C7orf50		S_Shore	0;1;11;14;17;23;49	rs143833535;rs563223551;rs544707802;rs549878505;rs533394137;rs35090779;rs115820319	chr7:1052387-1052736	C7orf50;C7orf50;C7orf50	0.0020484
cg03350900	F	6		SOBP	Unclassified_Cell_type_specific	Island	17	rs201372477	chr6:107955163-107956693	SOBP	0.0020509
cg07919128	F	17		MYO15A		N_Shore	14;33;49	rs854818;rs544950653;rs565037849	chr17:18022195-18024868	MYO15A	0.00205246
cg00659129	F	8		ASAP1			0;18;49	rs184851788;rs11992957;rs570164103		ASAP1	0.00205483
cg19919881	F	10		PWWP2B		Island			chr10:134209367-134211056	PWWP2B;PWWP2B	0.00205929
cg08709576	F	5		RXFP3	Unclassified_Cell_type_specific	N_Shore	24;50	rs183086043;rs546054712	chr5:33936168-33938309	RXFP3	0.00205939
cg20600053	F	18		SEC11C	Promoter_Associated	Island			chr18:56806608-56807425	SEC11C	0.0020606
cg22877281	R	22		DGCR8		S_Shelf	43;7;2	rs534615629;rs140043419;rs149770295	chr22:20073363-20073931	DGCR8	0.00206268
cg26574964	R	11		SIDT2	Promoter_Associated	Island	13	rs569011607	chr11:117049399-117050234	SIDT2	0.00206429
cg05441541	F	16		TELO2	Unclassified	Island	16	rs539703975	chr16:1543098-1544426	TELO2	0.00206638
cg03818977	R	16			Unclassified	N_Shore	32	rs549937187	chr16:30032784-30033131		0.00206646
cg19436403	F	19		MORG1	Promoter_Associated	Island	21	rs202215314	chr19:12779795-12781094	MORG1;MORG1;C19orf56;MORG1;MORG1	0.00206655
cg00345059	F	22		CACNA1I			0;13;14	rs190363280;rs192641507;rs35194476		CACNA1I;CACNA1I	0.00206824
cg18686527	F	17	DMR	RAB34		Island	24	rs182078019	chr17:27044168-27045049	RAB34;RAB34;RAB34;RAB34;RAB34;RAB34;RAB34;RAB34;RAB34	0.0020718
cg03634735	R	7		MAD1L1	Unclassified_Cell_type_specific	S_Shore	44;33;18;6;2	rs571308299;rs560580587;rs150474707;rs111873866;rs531823538	chr7:1991914-1992122	MAD1L1;MAD1L1;MAD1L1	0.00207769
cg10074727	R	6		GCM2		Island			chr6:10882926-10883149	GCM2	0.00207856
cg16715857	R	19		CLEC4GP1		S_Shore	50;46;28;13;4	rs4480916;rs4387697;rs567898680;rs4387698;rs4387699	chr19:7852932-7854557	CLEC4GP1	0.00208191
cg11385769	F	12		TMEM233		Island	31	rs191136449	chr12:120031494-120033212	TMEM233	0.00208346
cg20370713	R	11		DDX6	Promoter_Associated	Island	50;29	rs575680459;rs543182481	chr11:118661305-118663026	DDX6;DDX6	0.00208386
cg07302677	F	7		KCP	Unclassified_Cell_type_specific	Island	18;30;32;51	rs530430790;rs112067635;rs1609545;rs528725403	chr7:128550409-128550903	KCP;KCP	0.00208652
cg12081291	F	18				S_Shore	26;30;37	rs550018272;rs567050842;rs535388273	chr18:77339076-77339348		0.00208843
cg12402132	F	12		UNC119B	Promoter_Associated	Island			chr12:121148239-121148853	UNC119B	0.00209019
cg15653194	R	7		LFNG	Promoter_Associated	Island			chr7:2558371-2559967	LFNG;LFNG;LFNG;LFNG	0.00209153
cg18323846	R	17					24;22	rs117905669;rs555577524			0.00209971
cg18098079	R	3		DPPA2			35	rs185517168		DPPA2	0.00210037
cg21148128	R	6		HBS1L	Promoter_Associated	Island	38	rs549982733	chr6:135375749-135376141	HBS1L;HBS1L;HBS1L	0.00210288
cg09380636	F	19		FEM1A	Promoter_Associated	Island			chr19:4791194-4793217	FEM1A;FEM1A	0.00210387
cg02296843	F	2		TRMT61B	Promoter_Associated	S_Shore	32	rs563279966	chr2:29092728-29093439	TRMT61B	0.00210893
cg16863833	R	9			Unclassified_Cell_type_specific	Island	16;1	rs56319634;rs564791744	chr9:126807510-126808181		0.00210897
cg11869747	F	14		DCAF5	Promoter_Associated	Island	24	rs569941839	chr14:69618336-69619091	DCAF5	0.00211086
cg16780142	F	11		AMOTL1			0;1	rs530692824;rs116693365		AMOTL1;AMOTL1	0.00211193
cg23429534	F	16									0.00211583
cg06523340	R	1		GNPAT	Unclassified	Island	40;36;31;6;1	rs201276335;rs150128431;rs552479895;rs189779182;rs200823696	chr1:231376796-231377243	GNPAT;C1orf131;C1orf131	0.00211903
cg07489737	F	16		DNASE1	Gene_Associated		12;29;48	rs191478517;rs141780167;rs140316269		DNASE1;DNASE1	0.00212058
cg16810054	R	20		TP53INP2		Island			chr20:33296514-33298242	TP53INP2	0.00212114
cg19374947	F	2		SH3YL1	Promoter_Associated	Island	3;18;40;41	rs568252986;rs535478309;rs145245512;rs142474493	chr2:263400-265238	SH3YL1;ACP1;ACP1;ACP1;ACP1;SH3YL1	0.00212187
cg05936555	F	6		ABCF1	Promoter_Associated	S_Shore	42	rs535954430	chr6:30538983-30539487	ABCF1;ABCF1	0.00212329
cg05532594	R	22		FAM19A5		Island	35	rs557162058	chr22:49145736-49147208	FAM19A5;FAM19A5	0.00212413
cg11227087	R	3		XXYLT1			26;12;11	rs79259450;rs6808474;rs75217275		XXYLT1;XXYLT1	0.00212531
cg19783114	F	1		TP73	Unclassified	Island	47	rs576077120	chr1:3566445-3569636	TP73	0.00212843
cg18097707	R	10					51;50;45;44;43;13;10	rs564401132;rs4998285;rs2248823;rs561823168;rs529100805;rs114379336;rs569170150			0.00213374
cg02741521	F	3		CPNE9	Unclassified_Cell_type_specific	Island			chr3:9745499-9746782	CPNE9;CPNE9	0.00213434
cg21384645	R	2		HOXD13	Unclassified_Cell_type_specific	Island			chr2:176957054-176958279	HOXD13	0.00213676
cg03570910	F	16				N_Shore	1;19;40;47	rs182076904;rs187388693;rs569628382;rs141417715	chr16:85394176-85394378		0.00213963
cg16865611	R	2				N_Shore	45;44	rs185548659;rs139632092	chr2:558069-558469		0.00214338
cg10724791	R	4		MGST2	Promoter_Associated_Cell_type_specific		50;25	rs556790846;rs182546116		MGST2;MGST2	0.00214455
cg04994970	R	14		COX8C		Island	51;21;19	rs2295702;rs186545822;rs147942324	chr14:93813483-93814111	COX8C;KIAA1409	0.00214683
cg01461420	F	7		INTS1		Island	0;22;48	rs544308866;rs557914380;rs577690512	chr7:1536621-1537489	INTS1	0.00214888
cg19265998	F	19	RDMR	NUCB1	Promoter_Associated	S_Shore	50	rs138890325	chr19:49403222-49403618	NUCB1	0.0021516
cg01972350	R	17		LOC388428	Unclassified_Cell_type_specific		20	rs111276032		LOC388428	0.00215379
cg08754068	R	9		ST6GALNAC6		N_Shelf	40;29;4	rs142600049;rs4837202;rs79086915	chr9:130652926-130653160	ST6GALNAC6;ST6GALNAC6;ST6GALNAC6;ST6GALNAC6;ST6GALNAC6;ST6GALNAC6;ST6GALNAC6	0.00215399
cg14117345	F	11					1;15;29;44	rs534945813;rs148804054;rs577585428;rs141412084			0.00215692
cg18179491	R	4		PCGF3			45;2	rs560140777;rs527576344		PCGF3	0.00215822
cg17733820	F	22		PLA2G3			0	rs2232172		PLA2G3	0.00215995
cg17418440	F	6			Promoter_Associated	Island	0;13;36	rs550683150;rs567323793;rs34440012	chr6:3068530-3069354		0.00216141
cg22678136	F	15		SNRPN		Island	21;37	rs11636986;rs116253818	chr15:25093191-25093582	SNRPN;SNRPN;SNRPN	0.00216881
cg11050859	F	8		TOX		Island			chr8:60030134-60032356	TOX	0.00217118
cg04568797	F	10	DMR	RASGEF1A	Unclassified_Cell_type_specific	Island	4;7	rs531918954;rs544170040	chr10:43724528-43725613	RASGEF1A	0.00217153
cg23681581	R	12	DMR		Unclassified	N_Shore	33;27	rs556268455;rs576703090	chr12:119418591-119418834		0.00217906
cg18914211	F	6	DMR	HLA-G	Unclassified_Cell_type_specific	Island	2;7;21;25;30;35;43;45	rs569854342;rs535773328;rs555347515;rs572025435;rs540632198;rs201957061;rs557839953;rs1	chr6:29795553-29796594	HLA-G	0.00218102
cg26434290	F	10					16;29	rs76839640;rs574867707			0.00218212
cg14328761	R	4					50	rs55748609			0.00218217
cg02631126	F	6		ZSCAN12L1			31;37;51	rs35902873;rs570172022;rs535983697		ZSCAN12L1	0.00218353
cg16468828	F	1		NME7			12;19;27	rs565847517;rs550480626;rs143746579		NME7;NME7;NME7	0.00218389
cg02757485	R	1		H3F3AP4	Promoter_Associated	Island			chr1:226249457-226251457	H3F3AP4;H3F3A	0.00218443
cg13895765	F	2			Unclassified_Cell_type_specific	Island	14;16	rs62145819;rs537053925	chr2:66802890-66804831		0.00218447
cg06179971	F	17		TBC1D16		S_Shore	1;16	rs111701116;rs569108805	chr17:77916684-77916916	TBC1D16	0.00219224
cg13770684	R	16		BFAR	Promoter_Associated	Island	45;34;1	rs550762918;rs563033863;rs533564461	chr16:14726516-14727366	BFAR;BFAR	0.0021958
cg13470015	F	12					11;22;43	rs577004901;rs541190001;rs559527059			0.00219723
cg08105529	F	1		HFM1	Unclassified		44	rs541863396		HFM1	0.00220105
cg25902926	R	8		DLGAP2		S_Shore	45;23;22;5	rs542454756;rs189313030;rs558293851;rs551217319	chr8:1501407-1501671	DLGAP2;DLGAP2	0.00220237
cg02506043	R	1		RCC2	Promoter_Associated	Island	14;10;5	rs202107696;rs529764966;rs549816268	chr1:17764072-17765811	RCC2;RCC2	0.00220958
cg12820122	F	11		C11orf30	Promoter_Associated	Island	19;38	rs548951974;rs149390636	chr11:76155407-76156827	C11orf30	0.00221032
cg04147689	R	14					41	rs146659591			0.00221075
cg05553515	R	5			Unclassified	N_Shelf	42;13;3;2	rs114116977;rs6888166;rs141704459;rs6888170	chr5:1645124-1645712		0.00221103
cg23643471	R	19	RDMR	ZNF527	Unclassified	Island	46;27	rs547747474;rs117925637	chr19:37861691-37862233	ZNF527	0.00221271
cg16851832	F	11		LRTOMT	Promoter_Associated	Island	34	rs540316054	chr11:71814203-71814529	LRTOMT;C11orf59;LRTOMT;LRTOMT	0.00221477
cg24650391	F	15		LRRK1			0;11;17;45;46	rs555016757;rs576596951;rs144839182;rs559034752;rs577112658		LRRK1	0.00221548
cg04779999	F	13		FAM48A	Promoter_Associated	Island	33;35	rs540430749;rs184947372	chr13:37633395-37633966	FAM48A;FAM48A	0.00221823
cg23372773	R	3		WDR49			50;29;25;2;1	rs200071051;rs374068374;rs201984726;rs145913809;rs151083851		WDR49	0.00221853
cg02134353	F	6	CDMR			Island			chr6:108437998-108441208		0.00221853
cg16892303	R	17		FOXN1			8;2	rs182713378;rs114866329		FOXN1	0.00222659
cg10468702	F	19		PTGER1		S_Shore			chr19:14582419-14585098	PTGER1	0.00222724
cg12841881	F	16		ATP6V0C	Promoter_Associated	Island	4;45	rs532947385;rs540551111	chr16:2563430-2564903	ATP6V0C;ATP6V0C	0.00222775
cg23053918	F	11		DDB1	Unclassified	Island	51	rs28720248	chr11:61100073-61100972	DDB1;DDB1;DAK	0.00223269
cg19517136	R	11		HRASLS5		S_Shore	46;9	rs535840906;rs191698054	chr11:63258378-63258804	HRASLS5;HRASLS5;HRASLS5	0.00223311
cg06629130	F	18				Island			chr18:44787406-44787838		0.00223335
cg08250031	R	15		MEGF11			18;2	rs536869527;rs73481654		MEGF11	0.00223427
cg15868629	F	1		ACAP3	Unclassified	Island	47	rs560321459	chr1:1242400-1245185	ACAP3;PUSL1	0.00223878
cg09528988	R	5		DDX4		Island	29;24;18	rs185398340;rs560603422;rs190552946	chr5:55033694-55033993	DDX4;DDX4;DDX4	0.00223909
cg07493237	R	12		IL26			24;11;1	rs528465493;rs546981559;rs3814241		IL26	0.00223917
cg25505611	F	1		RRNAD1	Promoter_Associated	Island	2;13;20;39	rs575387816;rs141023815;rs554232576;rs573501452	chr1:156698111-156698916	RRNAD1;RRNAD1;RRNAD1;RRNAD1;ISG20L2	0.00224192
cg00921722	R	16		KIAA0513	Promoter_Associated	Island	25	rs112359817	chr16:85061182-85061802	KIAA0513	0.00224279
cg20765522	F	6		PBX2			8;42	rs563921054;rs531121102		PBX2	0.00224279
cg16614335	F	11					1;47	rs185883032;rs571901799			0.00225113
cg06685140	F	5					12;13;16;19;51	rs550873990;rs567576286;rs536471022;rs546757555;rs565802762			0.00225173
cg11356547	R	5		ZFR			32	rs192882845		ZFR	0.00225283
cg16709901	R	4		RNF4	Promoter_Associated	Island			chr4:2470219-2471728	RNF4	0.00225315
cg11426898	F	15		NUSAP1			1	rs556917845		NUSAP1;NUSAP1;NUSAP1;NUSAP1;NUSAP1;NUSAP1	0.00225343
cg24499333	F	5		SH3PXD2B	Unclassified_Cell_type_specific					SH3PXD2B;SH3PXD2B	0.00225658
cg23536255	R	6	DMR		Promoter_Associated	N_Shore	43;29	rs17192596;rs565526539	chr6:31276241-31276526		0.00225723
cg05165940	R	2			Unclassified_Cell_type_specific	Island	33;1	rs535561643;rs113029233	chr2:200320502-200329681		0.00225937
cg25440818	R	17		MIR132	Unclassified	Island	48;33	rs531170297;rs547887506	chr17:1952919-1962328	MIR132	0.00225971
cg09465362	F	7		PTPRN2			0;1;26	rs151274751;rs555773396;rs187942823		PTPRN2;PTPRN2;PTPRN2;PTPRN2;PTPRN2	0.00226182
cg20434741	R	5		TERT		Island	46;6;5	rs139770696;rs138280009;rs545851414	chr5:1270778-1271101	TERT;TERT	0.00226194
cg11293190	R	19		PLK5P		Island	50;30	rs571815544;rs182437185	chr19:1523705-1524565	PLK5P	0.00226197
cg09246637	F	8		SNTG1	Unclassified_Cell_type_specific	Island	21	rs531597869	chr8:50822270-50822860	SNTG1	0.00226198
cg15108334	F	6		RPS12		S_Shore	0;1;3;4;4;6;11;25;50;51	rs3778666;rs76769036;rs79306194;rs76287800;rs79722816;rs77939626;rs79286879;rs74446561;	chr6:133135364-133135829	RPS12;SNORD100;SNORA33	0.00226269
cg22684843	F	1		AKIRIN1	Promoter_Associated	Island			chr1:39456655-39457271	AKIRIN1;AKIRIN1	0.00226562
cg03066283	R	16		ZNF720		N_Shore			chr16:31724651-31725071	ZNF720	0.00226575
cg04520532	R	9		C9orf173-AS1	Promoter_Associated	Island	38;16	rs550845195;rs148813957	chr9:140149205-140150502	C9orf173-AS1;NELFB	0.00226865
cg01003021	R	15			Unclassified		35;32;20;14;6;2	rs75282436;rs112681750;rs142470316;rs544343755;rs143278210;rs187036037			0.00226902
cg02594410	R	6				Island	25;6	rs539642125;rs556856627	chr6:108436109-108436522		0.00227499
cg08421448	F	16		VKORC1		S_Shore	26;32	rs184617062;rs534863318	chr16:31105451-31106321	VKORC1;VKORC1	0.00227838
cg26305756	R	14				S_Shore	2	rs374410945	chr14:106066400-106067202		0.00228368
cg01328436	R	16		DNASE1			48;39;9	rs139615062;rs534632626;rs554690378		DNASE1	0.00228648
cg26133164	R	7					47;23	rs566694647;rs550116932			0.00228982
cg16450710	R	3					1	rs575350003			0.00229111
cg22067914	R	18		TWSG1	Promoter_Associated	Island	10	rs541484067	chr18:9334778-9335359	TWSG1;TWSG1	0.00229403
cg10087771	F	14		CDC42BPB		S_Shelf	3;14;19	rs530158794;rs149875632;rs4708	chr14:103394397-103397070	CDC42BPB	0.00229629
cg15726378	R	11		BUD13	Promoter_Associated	Island	45;41;29;24	rs200024283;rs373661280;rs377233613;rs549631657	chr11:116643309-116643892	BUD13;BUD13	0.00229642
cg24994360	R	2			Unclassified_Cell_type_specific						0.00229697
cg24570159	F	17		LRRC37BP1			1;21;44	rs184917788;rs555797442;rs116191273		LRRC37BP1	0.0023011
cg07575478	F	14		NUMB	Promoter_Associated	Island			chr14:73924588-73924980	NUMB;NUMB;NUMB;NUMB	0.00230543
cg05451733	F	1					0;19	rs540427604;rs17102961			0.0023056
cg12937643	F	3					44	rs553080899			0.00231107
cg22600284	R	17		CDRT1			7	rs114023663		CDRT1	0.00231111
cg24980235	R	11		BUD13	Promoter_Associated	Island	48;36;31;6	rs373661280;rs377233613;rs549631657;rs569461902	chr11:116643309-116643892	BUD13;BUD13	0.00231558
cg22796481	R	8		PMP2			36;15;5	rs531040844;rs551227625;rs143044434		PMP2	0.00231654
cg27373627	F	17		SPAG7	Promoter_Associated	Island	37	rs527939798	chr17:4870189-4871710	SPAG7	0.00231764
cg13549428	F	2		CYP1B1-AS1			0	rs527853244		CYP1B1-AS1	0.0023214
cg00086670	R	10	DMR	AS3MT		Island	33;15	rs565440694;rs577325510	chr10:104629038-104629479	AS3MT	0.00232379
cg17367836	F	4		SORCS2			0;1;17;18;25;29;30	rs145840870;rs531844519;rs149018581;rs375707806;rs369944704;rs371591623;rs376710464		SORCS2	0.0023292
cg11225435	F	1		NEK2	Promoter_Associated	Island			chr1:211848641-211849176	NEK2	0.00233122
cg00305374	R	1		F3	Unclassified	Island			chr1:95006837-95008051	F3	0.00233143
cg20229853	F	9	DMR	C9orf66	Promoter_Associated	Island	4;8;9;51	rs144097790;rs546631739;rs150998904;rs533265595	chr9:214586-215431	C9orf66;DOCK8;DOCK8	0.00233366
cg02194617	R	7			Unclassified	Island	29;3	rs537112853;rs550168043	chr7:91808331-91808632		0.00233917
cg13248343	F	3					9;23	rs570992964;rs533458515			0.00234106
cg12457773	F	6	DMR	NRSN1		Island			chr6:24126309-24126512	NRSN1;NRSN1	0.00234273
cg02307605	F	13	DMR		Unclassified_Cell_type_specific	Island			chr13:28363743-28364269		0.00234314
cg00836119	R	10		CAMK2G		Island			chr10:75633600-75634796	CAMK2G;CAMK2G;CAMK2G;CAMK2G;CAMK2G	0.00234545
cg11112605	R	17		MKS1			23;11;10;1	rs111315726;rs200026560;rs529604036;rs181513926		MKS1;MKS1;MKS1;MKS1	0.0023464
cg03754165	R	2		BCL11A		N_Shore			chr2:60781019-60782284	BCL11A;BCL11A;BCL11A;BCL11A;BCL11A;BCL11A	0.00234861
cg25145715	R	6	RDMR	BAT3	Promoter_Associated	Island	22	rs551310942	chr6:31619856-31620525	BAT3;BAT3;BAT3;BAT3	0.00235133
cg13971096	F	8		SGK3		S_Shelf	21	rs551707210	chr8:67687305-67687787	SGK3;SGK3;SGK3	0.0023518
cg17336496	R	1		BOLA1	Promoter_Associated	N_Shore	45;44	rs1376675;rs1349532	chr1:149871079-149871946	BOLA1	0.00235337
cg27199827	F	20		DTD1	Promoter_Associated	N_Shore	42	rs181399758	chr20:18568436-18569092	DTD1	0.00235428
cg05252927	F	17		PIRT			4;18	rs564385860;rs9903961		PIRT	0.00235639
cg01208126	F	5		FLJ44606	Promoter_Associated	S_Shore	0;43	rs73339286;rs374325412	chr5:126409006-126409327	FLJ44606;FLJ44606	0.00235645
cg06062984	R	3				Island			chr3:22413492-22414365		0.00235943
cg06906268	F	17		SEZ6	Unclassified_Cell_type_specific	Island	9;12;33	rs543518892;rs561856903;rs529203855	chr17:27332268-27333188	SEZ6;SEZ6;SEZ6;SEZ6	0.00236523
cg03812562	F	4					25;26;48	rs572981471;rs4043301;rs5024917			0.0023669
cg12204149	F	17		DCAKD						DCAKD;DCAKD;DCAKD;DCAKD	0.0023706
cg23186643	F	17		NPB	Unclassified_Cell_type_specific	Island	18;29;31	rs182909729;rs188270141;rs533951965	chr17:79859808-79860963	NPB	0.00237123
cg09328018	R	8		ANK1	Promoter_Associated	S_Shore	50	rs534090195	chr8:41685748-41686674	ANK1	0.00237604
cg11748071	F	4		MGST2	Promoter_Associated_Cell_type_specific		0;9;47;51	rs574236280;rs187120312;rs563168935;rs2132845		MGST2;MGST2	0.00237894
cg12953443	F	18		RNMT	Promoter_Associated	Island	4;47	rs536567077;rs114367337	chr18:13725979-13727370	RNMT;C18orf19;C18orf19	0.00237911
cg19750120	F	12					14;26;36	rs7295425;rs555899359;rs190016091			0.00237975
cg20188214	F	4		GAK		N_Shelf	27;39	rs548254044;rs149963126	chr4:893911-894186	GAK	0.00238104
cg08301597	F	12		NDUFA12	Promoter_Associated	Island	20;28;35	rs539831042;rs556533151;rs185991932	chr12:95397382-95397611	NDUFA12	0.00238301
cg11792874	R	14	RDMR				27	rs147315476			0.00238477
cg09243507	F	16		A2BP1			0;18;37;48	rs74005194;rs78907160;rs185429800;rs539665468		A2BP1;A2BP1	0.00238781
cg19666810	F	7		LMTK2		N_Shore	1;16	rs145912351;rs58147304	chr7:97823409-97823816	LMTK2	0.00238883
cg10471609	F	4		MMAA	Promoter_Associated	Island	1;25;49	rs544550883;rs564420424;rs533048620	chr4:146540053-146540656	MMAA	0.00239291
cg19544372	R	19		ZNF560		S_Shore	11	rs576398628	chr19:9608804-9609343	ZNF560	0.00239472
cg00790395	R	10	DMR	CYP26C1	Unclassified_Cell_type_specific	Island			chr10:94820026-94823252	CYP26C1	0.00239627
cg21384402	R	10	DMR	INA	Promoter_Associated_Cell_type_specific	Island	26;23;6	rs550183687;rs76115597;rs563246103	chr10:105036628-105038084	INA	0.00239723
cg00806311	F	1		C1orf101	Promoter_Associated	S_Shore	1	rs547194626	chr1:244624501-244624920	C1orf101;C1orf101	0.0023991
cg01924644	R	11		LUZP2		S_Shore	22	rs376788834	chr11:24518224-24518738	LUZP2	0.00240347
cg08842563	F	19		APC2	Unclassified_Cell_type_specific	N_Shore	19;41;47	rs113149407;rs553346530;rs578205784	chr19:1450056-1450387	APC2	0.00240395
cg18752561	F	4									0.00240424
cg03354230	R	8					47;28	rs117783425;rs113432712			0.00242379
cg19554565	F	14		G2E3	Promoter_Associated	Island			chr14:31028133-31028812	G2E3	0.00242388
cg01325167	R	17		ITGA2B			47;44;42;41;32;10	rs12938868;rs78830926;rs200277530;rs537219908;rs145553601;rs199648793		ITGA2B	0.00242576
cg01343936	F	13					31;44;47	rs141693449;rs543937734;rs556134467			0.00242693
cg17933107	F	2		CGREF1			0;9;29;46;49	rs193062970;rs185298021;rs190291073;rs147626568;rs13423359		CGREF1;CGREF1;CGREF1;CGREF1	0.00242822
cg10848792	F	2		TMEM17		Island	13	rs140283130	chr2:62732758-62733497	TMEM17	0.00243088
cg15381410	F	7		MESTIT1		S_Shore	42	rs138223899	chr7:130126017-130126801	MESTIT1;MEST	0.00243206
cg24073546	R	4		GABRB1						GABRB1	0.00243777
cg16336239	R	2					3	rs145888855			0.0024407
cg16621591	F	14		C14orf177			29	rs531869039		C14orf177	0.00244231
cg07204550	F	4	DMR	KCNIP4		Island	7;15;19;25;35	rs556199166;rs138344733;rs201122019;rs199807375;rs373008352	chr4:21950085-21950346	KCNIP4	0.00244466
cg24433287	R	1		MANEAL		S_Shore	10	rs12062630	chr1:38259095-38260427	MANEAL;MANEAL;MANEAL	0.00244582
cg07514158	F	16		CACNG3		Island			chr16:24267040-24267527	CACNG3;CACNG3	0.00244794
cg19141411	F	11		PTPN5			0;1;20;36;40;48	rs139371305;rs199919579;rs150053421;rs199683466;rs116891792;rs553653914		PTPN5;PTPN5;PTPN5	0.00244795
cg14110168	R	19		MYO1F		N_Shore	43;1	rs141730791;rs2913926	chr19:8620541-8620745	MYO1F	0.00244805
cg13156010	F	11		LOC100130987	Promoter_Associated	Island	40	rs372478132	chr11:67084688-67085813	LOC100130987	0.00244947
cg23386330	F	11			Unclassified		6	rs530127558			0.00245014
cg12217720	R	9		UHRF2						UHRF2;UHRF2	0.00245631
cg23167218	R	5		MATR3	Promoter_Associated	Island	29;1	rs548357547;rs112295421	chr5:138609320-138609851	MATR3;SNHG4	0.0024569
cg13451886	R	17		SLFN5	Unclassified_Cell_type_specific	N_Shore			chr17:33569141-33570527	SLFN5	0.0024571
cg18644525	F	1		LOC728875		S_Shelf			chr1:144481122-144481711	LOC728875	0.00245929
cg01445151	F	6		SLC22A23			15;39;43	rs183669492;rs146155357;rs572481227		SLC22A23;SLC22A23	0.00246484
cg17437939	R	7		TAC1		Island	37;32;22	rs551306743;rs544746449;rs554814462	chr7:97361132-97363018	TAC1;TAC1;TAC1;TAC1	0.00246727
cg16882450	R	7									0.00246916
cg05124812	F	19		SNRNP70						SNRNP70;SNRNP70	0.0024735
cg18710462	F	6	DMR	NR2E1		Island			chr6:108485671-108490539	NR2E1	0.00247997
cg25059590	R	4		HELQ	Promoter_Associated	Island	37;19;16;14	rs151119792;rs10516688;rs564200583;rs572950011	chr4:84376666-84377237	HELQ;MRPS18C;HELQ	0.00248267
cg02882448	R	15			Unclassified_Cell_type_specific	Island			chr15:33486847-33487290		0.00248409
cg13944871	F	1		MEGF6	Unclassified_Cell_type_specific	S_Shore	19;47	rs181537788;rs148933834	chr1:3459874-3460269	MEGF6	0.00248449
cg03925157	R	20		DSTN		Island			chr20:17549628-17550051	DSTN;DSTN	0.00248473
cg16402006	R	6		MYLK4		N_Shore	45;42;38;25;15;12;1	rs555574258;rs111712495;rs541209611;rs184641180;rs144058311;rs189554387;rs563304383	chr6:2685400-2685625	MYLK4	0.00248619
cg04669077	F	11		CDK2AP2	Promoter_Associated	Island	22	rs548919363	chr11:67275067-67276431	CDK2AP2	0.0024876
cg20121019	F	4		PDGFRA	Unclassified	S_Shore	13;51	rs527823237;rs547431621	chr4:55092961-55093242	PDGFRA	0.00249421
cg00840754	R	5		SLF1	Promoter_Associated	Island			chr5:93953913-93954843	SLF1;KIAA0825;KIAA0825	0.00249816
cg04996158	R	19		SAPS1		Island	46;3	rs534139145;rs559806137	chr19:55769269-55770875	SAPS1	0.00250326
cg01613406	F	12					0;9;35;44	rs57160060;rs549305803;rs569091748;rs181179772			0.00250382
cg10210605	F	16		GSPT1			0	rs541000777		GSPT1;GSPT1;GSPT1	0.00250922
cg01399354	F	6					0	rs569826649			0.00250949
cg17480368	F	8					0;13;14;23;41	rs528852834;rs186982678;rs60363494;rs191874608;rs551984531			0.00251221
cg12146736	R	19		MVB12A	Promoter_Associated	Island	43;10	rs549110815;rs563432017	chr19:17530650-17531535	MVB12A;MVB12A;MVB12A	0.00251245
cg21048927	F	2		TRIP12		S_Shore	12;36	rs186629035;rs533352734	chr2:230785912-230787665	TRIP12;FBXO36	0.00251256
cg13417331	F	12		RASSF8-AS1			38	rs143079346		RASSF8-AS1;RASSF8;RASSF8;RASSF8-AS1	0.00252095
cg24440860	F	19		AKT1S1		Island	8	rs144087473	chr19:50379396-50381565	AKT1S1;AKT1S1;AKT1S1;TBC1D17;TBC1D17;AKT1S1;AKT1S1	0.00252434
cg27621825	R	16					43;33	rs565541692;rs187979413			0.00252802
cg11675722	R	1		NFIA	Promoter_Associated_Cell_type_specific	Island	47;1	rs533925058;rs75761765	chr1:61542537-61542877	NFIA	0.00252835
cg23963476	F	19		SMARCA4		S_Shore	42	rs190601685	chr19:11098395-11098609	SMARCA4;SMARCA4;SMARCA4;SMARCA4;SMARCA4;SMARCA4;SMARCA4	0.00253063
cg12682032	F	15		HOMER2		N_Shelf	24;32	rs115716701;rs189462685	chr15:83620950-83621727	HOMER2;HOMER2;HOMER2;HOMER2	0.00253837
cg09777073	R	17		DNAH2			40	rs574782273		DNAH2	0.0025391
cg24000535	R	14		LOC101928909			46;19;15;9;1	rs568928441;rs3830889;rs113369858;rs111905000;rs76773245		LOC101928909;TTC7B	0.00254063
cg06387622	R	6		LOC285768			48	rs2050158		LOC285768;LOC285768	0.0025423
cg21305834	R	6			Unclassified_Cell_type_specific	Island	14	rs9492479	chr6:99291327-99291737		0.00254379
cg22108333	F	6		MTCH1	Gene_Associated_Cell_type_specific		0;14;22	rs532537116;rs75035774;rs565989918		MTCH1;MTCH1;MTCH1	0.00254446
cg09255844	R	2		LPIN1			41;1	rs13418215;rs569085937		LPIN1;LPIN1;LPIN1	0.00254561
cg05045228	R	20		MIR646HG	Promoter_Associated					MIR646HG	0.00254786
cg03281229	F	15				N_Shore			chr15:102285686-102286416		0.00255018
cg20980271	F	1		CLCC1		S_Shore	30	rs538516912	chr1:109505681-109506214	CLCC1;CLCC1	0.00255038
cg27360593	F	6		EYS			0;3;13;14;18;19;21;23;24;36;48	rs146481334;rs569193892;rs533379726;rs551678869;rs566996622;rs533997502;rs555736971;rs1		EYS	0.0025542
cg21656801	F	7	CDMR	DLX6AS			17;25	rs554847008;rs13247031		DLX6AS	0.00255421
cg07647711	F	1		ZFP69	Unclassified	N_Shore			chr1:40942784-40943387	ZFP69	0.00255461
cg22806837	R	19	DMR	ZNF773	Unclassified	Island	39;38;34;11	rs560938157;rs529873176;rs540161828;rs560449833	chr19:58011124-58011743	ZNF773;ZNF773	0.00255873
cg01758942	R	3		STAB1		N_Shore	51;14;13;1	rs72947529;rs144841518;rs143467377;rs144391932	chr3:52552722-52553384	STAB1	0.00256211
cg12486121	R	11		PPFIBP2	Promoter_Associated	Island	42;19	rs374124517;rs556169254	chr11:7534554-7535727	PPFIBP2;PPFIBP2	0.00256441
cg12722469	R	19		AXL			26;18	rs551974950;rs115649988		AXL;AXL	0.00256795
cg04751562	F	8		C8orf37-AS1			0;1;14	rs555618375;rs569098634;rs538120749		C8orf37-AS1;C8orf37-AS1;C8orf37-AS1;C8orf37-AS1;C8orf37-AS1;C8orf37-AS1;C8orf37-AS1;C8o	0.00257073
cg23694036	R	6		DAAM2		N_Shore	35	rs147844343	chr6:39760066-39760426	DAAM2	0.00257342
cg24174925	F	1				N_Shore	0;1;21	rs7534209;rs188849273;rs7548068	chr1:46705908-46706165		0.00257363
cg24681661	F	4		CCDC149			19;39;41	rs373613983;rs111298743;rs564459991		CCDC149;CCDC149	0.00257559
cg01793355	F	22		MICAL3			0;43	rs530663946;rs544553864		MICAL3	0.00257573
cg02991513	R	14		TTC7B			26	rs555373028		TTC7B	0.00257686
cg18592294	R	19		THOP1		Island	40;36;25;9;2;1	rs201171031;rs186391858;rs200100559;rs142492636;rs560375676;rs150927880	chr19:2790376-2790717	THOP1	0.00257827
cg15797608	F	2		ABI2	Promoter_Associated	Island			chr2:204192655-204193740	ABI2	0.002579
cg03622002	F	11		KLC2	Promoter_Associated	N_Shore	16	rs544841722	chr11:66035216-66035447	KLC2;RAB1B;KLC2;KLC2;KLC2	0.00258277
cg11944219	R	6		TUBE1	Promoter_Associated	Island	26	rs146077743	chr6:112408406-112408910	TUBE1;C6orf225	0.0025845
cg06090660	F	18	DMR	CDH2		Island			chr18:25755414-25758175	CDH2	0.00258627
cg09863384	R	11		RAB1B		S_Shelf	2;1	rs372615716;rs561758693	chr11:66035828-66036808	RAB1B	0.00258961
cg11024728	F	7				S_Shore	28;32	rs138072502;rs142673200	chr7:1423824-1424053		0.00259059
cg08894816	R	7		CLEC5A			1	rs544833229		CLEC5A;CLEC5A	0.00259083
cg16866485	R	7		SDK1			21;20	rs116295588;rs138154031		SDK1;SDK1	0.00259124
cg16143763	R	17	RDMR	AARSD1	Promoter_Associated	Island	42;25	rs568134651;rs535332301	chr17:41116349-41116551	AARSD1;AARSD1	0.00259368
cg09915983	R	20		VPS16			14;1	rs61729231;rs143701351		VPS16;PTPRA;VPS16	0.00259506
cg03192919	R	3		FBXW12			1	rs56023037		FBXW12;FBXW12;FBXW12	0.0025986
cg15110403	R	19		ANKLE1	Promoter_Associated	Island	35;31;30	rs369002862;rs8100241;rs556984905	chr19:17392383-17393775	ANKLE1	0.00260099
cg20785136	R	1	DMR	PTGER3		Island			chr1:71512224-71513804	PTGER3;PTGER3;PTGER3;PTGER3;PTGER3;PTGER3;PTGER3;PTGER3;PTGER3;PTGER3	0.00260104
cg01908020	R	15		SHF		S_Shelf	44;43	rs577732216;rs538552795	chr15:45490945-45491252	SHF	0.00260322
cg07905944	R	11		PAX6		Island	37;24	rs575191884;rs539350485	chr11:31831620-31839038	PAX6	0.00260377
cg06056563	R	16		LMF1		N_Shelf	20;19	rs72769438;rs117827345	chr16:1020219-1021303	LMF1	0.00260442
cg18536308	F	17					23;43;50	rs553821051;rs144165228;rs542584653			0.00260692
cg06776898	F	15				N_Shore	27;28	rs151130014;rs564613717	chr15:73611173-73611529		0.00260807
cg08072574	F	19		AP2A1	Promoter_Associated	Island	40	rs191997313	chr19:50269632-50270505	AP2A1;AP2A1	0.00260863
cg03720043	F	11		CAT	Promoter_Associated	Island	8;47	rs547504818;rs567620272	chr11:34460165-34460857	CAT	0.00260925
cg16792234	F	7		SLC25A13			0;47	rs12538111;rs185176377		SLC25A13;SLC25A13;SLC25A13	0.00260987
cg14534354	R	1		TRIM63						TRIM63	0.00261322
cg20631181	F	16		ZFHX3		Island	6;31;40	rs573988493;rs189353834;rs148013665	chr16:73081590-73082565	ZFHX3;ZFHX3	0.00261707
cg20177507	R	7					21;1	rs535318484;rs555237063			0.00261942
cg02075854	R	4									0.00262327
cg11328175	F	4		AFAP1			13;28;47	rs540899762;rs559138385;rs10025154		AFAP1;AFAP1	0.00262382
cg11945472	R	2		PHOSPHO2-KLHL23						PHOSPHO2-KLHL23	0.00262394
cg02881609	F	14		C14orf142	Promoter_Associated	N_Shore			chr14:93673128-93673917	C14orf142;UBR7;UBR7	0.00262459
cg13875840	R	6			Unclassified	Island	48;25;24	rs71565374;rs186372448;rs531033680	chr6:33129291-33129718		0.00263847
cg05482973	F	5		C5orf52	Unclassified_Cell_type_specific	Island	23;42	rs11134885;rs114950542	chr5:157098263-157099041	C5orf52	0.00264011
cg17575833	F	20		NPEPL1		N_Shelf	0;30;33	rs370554769;rs564076550;rs151288875	chr20:57267527-57268420	NPEPL1;NPEPL1;STX16-NPEPL1	0.00264507
cg16582978	R	5		NPM1	Unclassified	Island	46;41;37;35;32;31;28;27;23;21;6;3;2	rs374925391;rs561702061;rs540172836;rs10069429;rs573534099;rs148722569;rs555371632;rs52	chr5:170814447-170815655	NPM1;NPM1;NPM1;NPM1;NPM1;NPM1	0.00264524
cg14080094	R	18					51;39;1	rs184481465;rs528058747;rs78972722			0.00265148
cg08198470	F	17		RPA1		S_Shore	19;28;50	rs180956282;rs533457276;rs550028981	chr17:1799541-1799756	RPA1	0.00265304
cg18062356	F	20		GGT7		S_Shore	5;46	rs549969669;rs571387549	chr20:33460430-33460866	GGT7;ACSS2	0.00265517
cg02271529	F	21									0.00265869
cg00026104	F	16			Unclassified		11;32	rs744019;rs78511134			0.0026607
cg22639293	F	3		GRK7		Island			chr3:141516055-141516639	GRK7	0.00266336
cg23425242	F	5		MEGF10			35	rs112952315		MEGF10	0.0026653
cg08314123	F	9					2	rs548344133			0.00266537
cg17490844	R	2		HS6ST1			1	rs540469730		HS6ST1	0.00266845
cg27008780	F	6		RIPK1		Island			chr6:3090994-3094315	RIPK1	0.00267221
cg14709854	F	4					9	rs542408917			0.00267291
cg24343524	F	1		ZC3H11A		N_Shore	1;29	rs575386383;rs544305641	chr1:203764568-203765293	ZC3H11A	0.00267413
cg06604497	R	12		PRH1-PRR4			46;38;29;2	rs10772383;rs564240476;rs534593453;rs540269159		PRH1-PRR4;PRH1;PRH1	0.00267573
cg13329789	F	7		ADCY1			31	rs577419661		ADCY1	0.00267825
cg25207447	F	6		PTK7	Unclassified	N_Shore	31	rs187677715	chr6:43044044-43045057	PTK7;PTK7;PTK7;PTK7	0.00267904
cg06330913	R	11					20;1	rs563889980;rs144051120			0.00267991
cg16798931	R	17		AFMID	Promoter_Associated	Island	43;29	rs540336332;rs79337433	chr17:76183077-76183449	AFMID;AFMID;AFMID;TK1	0.00268208
cg26256104	F	20		ZNF831		N_Shore	27	rs575151805	chr20:57766396-57767896	ZNF831	0.00268241
cg07352967	R	7				Island	38;2	rs200985245;rs201963648	chr7:57076639-57076905		0.00268268
cg20120371	F	17		MPP2	Unclassified		0;48;49;51	rs147074999;rs59779809;rs547730746;rs180976699		MPP2	0.00268667
cg17365335	R	7		ZKSCAN5			40	rs201567552		ZKSCAN5;ZKSCAN5	0.00269041
cg15185986	F	13		FARP1						FARP1	0.0026959
cg10747656	R	6		TMEM181			43;4	rs367861670;rs368958519		TMEM181	0.00269699
cg26012578	F	2		CLASP1			28;37	rs116176232;rs192188649		CLASP1;CLASP1;CLASP1	0.00269755
cg26383537	R	19		CCDC97		S_Shore			chr19:41816025-41816350	CCDC97	0.00269984
cg24900096	F	20		LSM14B		Island	18	rs546338632	chr20:60696561-60698342	LSM14B	0.00270022
cg22160300	R	3		TBL1XR1			51;50;28;22;10	rs181919489;rs529544918;rs368681279;rs2078353;rs114401753		TBL1XR1	0.00270129
cg04612198	R	11			Unclassified_Cell_type_specific						0.00270429
cg15356713	R	10	DMR	CYP26C1	Unclassified_Cell_type_specific	Island			chr10:94820026-94823252	CYP26C1	0.00271046
cg10773017	F	12		MFSD5		S_Shore	1	rs188413303	chr12:53645719-53646071	MFSD5;MFSD5	0.00271422
cg07177380	F	4				N_Shelf	5;8;24;32	rs111313108;rs535455142;rs555123112;rs17356287	chr4:175135259-175135496		0.00271451
cg07057931	F	8					0;15	rs192755877;rs531952158			0.00271693
cg09913171	F	12			Unclassified_Cell_type_specific	S_Shore	18	rs534654725	chr12:133009744-133009973		0.00271714
cg04174723	R	19		TRPM4			44;2	rs571141233;rs184604962		TRPM4;TRPM4	0.00271757
cg27159708	R	5		MEF2C-AS1						MEF2C-AS1;MEF2C-AS1	0.00271817
cg04799218	F	12		LPCAT3	Promoter_Associated	Island			chr12:7125534-7126356	LPCAT3;LPCAT3	0.0027227
cg18246508	F	15		LRRC28			1;50	rs186014689;rs35307219		LRRC28;LRRC28	0.00272288
cg17196244	R	4		PIGG			49;31;18;17;2;1	rs533532116;rs535265861;rs143033274;rs73794931;rs569942651;rs531106570		PIGG;PIGG	0.00272429
cg14071496	F	9			Promoter_Associated	Island	0;10	rs557742149;rs577873642	chr9:14322393-14322985		0.00272443
cg16184346	F	11		PLEKHB1		N_Shelf	22	rs529545801	chr11:73371800-73372632	PLEKHB1;PLEKHB1;PLEKHB1;PLEKHB1;PLEKHB1	0.00272676
cg23593986	F	20		MIR499			1;30;35	rs146138949;rs567901008;rs535215867		MIR499;MYH7B	0.00272854
cg03446973	R	3		RFC4	Promoter_Associated	Island			chr3:186524095-186524694	RFC4;RFC4	0.00273187
cg07401773	F	9		HIATL2	Unclassified_Cell_type_specific	Island	46	rs191428440	chr9:99775098-99776102	HIATL2	0.00273411
cg19547085	F	9					25	rs542870859			0.00273452
cg00437360	F	17	RDMR	HS3ST3B1		S_Shore	13	rs573638754	chr17:14212363-14212788	HS3ST3B1	0.002736
cg10129997	R	6		BRD2		Island	43;41;40	rs184138598;rs375220662;rs113019491	chr6:32939275-32940954	BRD2;BRD2	0.00274011
cg05718652	F	17									0.00274178
cg10798164	F	1				Island	1;28	rs72896074;rs190797154	chr1:35442237-35442936		0.00274199
cg21639273	F	8		PUF60	Promoter_Associated	Island	18;23;29;33;43	rs551174475;rs555754906;rs193224355;rs546761469;rs370578145	chr8:144911055-144912075	PUF60;PUF60;PUF60	0.0027439
cg20574415	F	15		RASGRF1		Island	0	rs199919473	chr15:79381804-79384209	RASGRF1;RASGRF1	0.00274999
cg10137601	R	5	RDMR			S_Shore	38	rs73754527	chr5:42995122-42995415		0.00275083
cg01104549	R	1			Unclassified_Cell_type_specific	S_Shelf	2	rs571875620	chr1:201475885-201476516		0.00275352
cg14169801	R	1		ATP1A1	Promoter_Associated	Island	46	rs564067238	chr1:116915291-116916813	ATP1A1;ATP1A1	0.00276009
cg01777678	R	1		PRDM16		N_Shore	41;40	rs6424070;rs6424071	chr1:3147845-3148081	PRDM16;PRDM16	0.00276014
cg22159421	F	11		CAT	Promoter_Associated	Island	30;49	rs551557607;rs1001179	chr11:34460165-34460857	CAT	0.00276842
cg05039548	F	1	DMR			N_Shore			chr1:91190489-91192804		0.00276953
cg19116889	R	9					2	rs190459143			0.00277157
cg03116922	F	18		KIAA1632	Promoter_Associated	Island	3;22	rs547539084;rs559358813	chr18:43547176-43547702	KIAA1632	0.00277228
cg07331284	R	1		PSMA5	Promoter_Associated	Island	40;20;19;8;7	rs544193336;rs560761732;rs17037801;rs539942314;rs560285143	chr1:109968648-109969570	PSMA5;PSMA5;PSMA5;PSMA5	0.00277478
cg25669476	F	12									0.00278155
cg18765637	F	22		NCRNA00207			1;44	rs150587697;rs117846646		NCRNA00207;NCRNA00207;NCRNA00207	0.00278248
cg02385167	F	19		C19orf45		Island	5;36	rs576923701;rs183196408	chr19:7565704-7566313	C19orf45	0.00278359
cg26887302	R	17		ERAL1	Promoter_Associated	Island	33	rs564472596	chr17:27181979-27182319	ERAL1	0.00278601
cg08305969	R	14		CHD8			47	rs540654376		CHD8;CHD8	0.00279159
cg13052755	R	8		PVT1		N_Shore	34	rs571634547	chr8:128806081-128806899	PVT1	0.00279237
cg15676847	R	11		PGM2L1		N_Shore	42;38	rs537066604;rs191075712	chr11:74108894-74109937	PGM2L1	0.0027942
cg04315234	R	8					15;12	rs143961840;rs542258463			0.0028042
cg07504739	R	1					2;1	rs181825984;rs568279721			0.00280761
cg13103560	R	1		ESRRG			2	rs193119080		ESRRG;ESRRG;ESRRG;ESRRG;ESRRG;ESRRG;ESRRG;ESRRG;ESRRG;ESRRG;ESRRG;ESRRG;ESRRG;ESRRG;ESR	0.00281009
cg07094440	R	2	CDMR	VAX2		N_Shore	21	rs528547383	chr2:71126720-71129209	VAX2	0.00281201
cg06427718	R	19		PLEKHG2		S_Shelf	38;12	rs146030563;rs201639270	chr19:39903036-39904490	PLEKHG2	0.00281404
cg13629563	F	1		RUNX3	Promoter_Associated	Island	25;40	rs187511862;rs546531189	chr1:25255527-25259005	RUNX3;RUNX3	0.0028143
cg07179816	F	8		EFCAB1		Island	0;3;4	rs4873085;rs3750259;rs115949523	chr8:49647702-49647988	EFCAB1;EFCAB1;EFCAB1	0.00281489
cg25042226	R	2		PAX8		S_Shore	42	rs138641095	chr2:114034594-114036041	PAX8;PAX8;PAX8;LOC440839;PAX8;PAX8	0.00281791
cg07980777	R	13		N6AMT2			2	rs186906693		N6AMT2	0.00281819
cg13751723	F	7					5;30	rs183831266;rs538619541			0.00282069
cg12400336	R	15		TJP1		Island	27;26;23	rs558253910;rs188164727;rs540656176	chr15:30114110-30115215	TJP1;TJP1	0.0028218
cg05946647	F	15		BAHD1		S_Shore	1	rs541489835	chr15:40732929-40734697	BAHD1;BAHD1;BAHD1	0.00282264
cg08281583	F	11	DMR	FADS2	Promoter_Associated	Island	8;36	rs573384169;rs542279317	chr11:61594996-61596710	FADS2;FADS2;FADS2	0.00282546
cg05895952	F	1		RPL22	Promoter_Associated	Island			chr1:6259178-6259883	RPL22	0.00282795
cg21469505	R	18			Unclassified_Cell_type_specific	N_Shore			chr18:47087075-47087446		0.00282961
cg21625786	R	21		UMODL1			24;22;1	rs543671681;rs9984740;rs532471659		UMODL1;UMODL1;UMODL1;UMODL1	0.00283071
cg18608369	R	17	DMR	SLFN11	Promoter_Associated_Cell_type_specific	Island	30;5	rs56021229;rs144060839	chr17:33700487-33700760	SLFN11;SLFN11;SLFN11;SLFN11;SLFN11	0.00283234
cg00946245	F	14		DIO3		Island	1	rs542302237	chr14:102025989-102031567	DIO3;DIO3	0.00283749
cg25501748	F	19		TIMM50		N_Shore	4;21	rs112531784;rs564667140	chr19:39971346-39971718	TIMM50	0.00283922
cg08877624	F	8		CHRAC1	Promoter_Associated	Island	0;1;33;49;50	rs574757405;rs2231520;rs563977405;rs575848973;rs545948809	chr8:141520869-141522460	CHRAC1;CHRAC1;CHRAC1	0.00284233
cg25079102	F	12	DMR	TBX5		Island			chr12:114843022-114843610	TBX5;TBX5;TBX5;TBX5	0.00284264
cg10020325	R	2		GMPPA	Promoter_Associated	Island	23;1	rs116036988;rs192573528	chr2:220361462-220363254	GMPPA;GMPPA	0.00284368
cg21263122	R	14		SSTR1		N_Shore	38;19	rs531852485;rs550986468	chr14:38677154-38677787	SSTR1	0.00284375
cg12094402	R	4	DMR	ADRA2C		Island	47;39;35;10;3	rs560169231;rs532169404;rs182096161;rs9714431;rs574592727	chr4:3767072-3769789	ADRA2C	0.0028443
cg19424531	R	8		CYP7B1		Island	22;21	rs561023699;rs531422567	chr8:65710990-65711722	CYP7B1	0.00284494
cg04785587	F	7				S_Shelf	13	rs7794950	chr7:45150987-45151554		0.00284692
cg01555403	R	9		ZNF484	Promoter_Associated		51;29;22;7;4;1	rs532610725;rs184832931;rs559878063;rs10992504;rs189161545;rs571557427		ZNF484;ZNF484;ZNF484;ZNF484;ZNF484	0.00284758
cg06575065	F	16		CDH3		Island	40	rs62055321	chr16:68676450-68676843	CDH3	0.00285049
cg21041775	F	12		HOXC4	Unclassified_Cell_type_specific	N_Shore	17;37	rs138191968;rs184236165	chr12:54427025-54428709	HOXC4;HOXC5;HOXC5	0.00285317
cg17400609	F	11		LRP5		Island	35;47	rs146912729;rs367873767	chr11:68153809-68154192	LRP5	0.00285492
cg17077319	R	3					49;31	rs190428837;rs115015210			0.0028578
cg04028604	F	15		MIR548H4		S_Shore	51	rs571607386	chr15:69366321-69366796	MIR548H4	0.00286095
cg03080985	F	6		SH3BGRL2		N_Shore	23	rs538274012	chr6:80340861-80341346	SH3BGRL2	0.00286125
cg20482234	F	16		UNKL	Promoter_Associated	Island			chr16:1429050-1430104	UNKL;UNKL;UNKL;UNKL;UNKL	0.00286135
cg00097146	F	2		SIX3		Island	24;29;40	rs338074;rs201922529;rs370063753	chr2:45169505-45171884	SIX3	0.0028615
cg09836531	F	18			Unclassified_Cell_type_specific	Island	10	rs571825945	chr18:45687797-45688512		0.00287387
cg21301514	F	1		KIF26B			1	rs188273330		KIF26B	0.00287636
cg21074631	R	13			Unclassified	Island	38;15;3	rs191248973;rs183557504;rs551623279	chr13:50422099-50422301		0.00287729
cg12412364	R	12		ZNF140	Promoter_Associated	Island			chr12:133656704-133657813	ZNF140	0.00287939
cg02587004	R	9		PALM2			45;6;5;2	rs17794822;rs534615633;rs567076874;rs13283845		PALM2;PALM2;PALM2-AKAP2;PALM2-AKAP2	0.00287951
cg16059405	F	8		CSMD1		Island	25	rs552889986	chr8:4848968-4852635	CSMD1;CSMD1	0.00288063
cg20909399	F	6		FOXO3			46	rs575769644		FOXO3;FOXO3	0.00288209
cg11196693	R	3		CCDC51	Promoter_Associated	Island	40;3	rs145241166;rs575175190	chr3:48481414-48481805	CCDC51;CCDC72	0.00288571
cg02480522	R	4		MGST2	Promoter_Associated_Cell_type_specific					MGST2	0.00289081
cg08227926	R	22		TRMU	Promoter_Associated	N_Shore			chr22:46731379-46732337	TRMU	0.00289142
cg18246393	F	4									0.0028925
cg08534342	F	3		LIMD1		S_Shore			chr3:45635090-45635932	LIMD1	0.00289358
cg23225508	R	17	RDMR	DDX5		N_Shore	36;35;27;12	rs547799852;rs139296128;rs142511928;rs146006180	chr17:62501479-62503566	DDX5	0.0028957
cg27663464	F	4		FGFRL1		S_Shore	21	rs199614217	chr4:1003106-1005455	FGFRL1;FGFRL1;FGFRL1	0.00289656
cg18437788	F	16		LINC01571	Unclassified		23;46	rs187842714;rs74427919		LINC01571	0.00289848
cg05179820	R	15	DMR			Island	42;40;31;12	rs577205616;rs545458090;rs560485933;rs3816074	chr15:23115057-23115471		0.00289935
cg27246991	F	8		SCRIB		Island	26	rs148555909	chr8:144892920-144893468	SCRIB;SCRIB	0.00290073
cg10772022	F	19	DMR	ZNF808	Unclassified	N_Shore	39	rs112007351	chr19:53030824-53031359	ZNF808	0.00290117
cg22253518	F	5					0	rs192621531			0.00290138
cg16503188	F	7		PTPRN2			1;4;17;18;28;34	rs554206637;rs10949684;rs55905226;rs10807652;rs554451230;rs10949685		PTPRN2;PTPRN2;PTPRN2	0.00290263
cg25825008	F	7		C7orf27		S_Shelf	11;39	rs528474438;rs548619818	chr7:2583206-2583542	C7orf27	0.00290579
cg15989617	F	14									0.00290727
cg19623860	F	8					44	rs145292463			0.00290952
cg24830957	F	2									0.00291536
cg27528975	R	16		SPG7		S_Shore	1	rs575727824	chr16:89588816-89589058	SPG7;SPG7	0.00291669
cg06968876	R	4		ADAD1		N_Shore	8	rs528817470	chr4:123300407-123300805	ADAD1;ADAD1;ADAD1	0.0029168
cg04768488	R	16		VAC14			11;6;1	rs112212903;rs571464431;rs52826576		VAC14	0.00291692
cg24861747	R	5		SLC6A18	Unclassified_Cell_type_specific	S_Shore	50;23;14;1	rs114674839;rs555895298;rs571218065;rs4975625	chr5:1226976-1227305	SLC6A18	0.00291861
cg26953122	F	12		ATF1		N_Shore	21;45	rs80129861;rs559987096	chr12:51157498-51158842	ATF1	0.00291891
cg17120186	F	12					0;24;25	rs571446625;rs376670730;rs79704623			0.00291921
cg06049295	F	4		LRPAP1	Promoter_Associated	Island	1;6	rs570742758;rs17848317	chr4:3533643-3534788	LRPAP1	0.00292327
cg07017175	R	15	DMR	RORA		Island			chr15:60883298-60885350	RORA;RORA;RORA;RORA	0.00292692
cg09365677	R	1		CHRM3	Unclassified		41;27;21;17;8	rs540485306;rs564942554;rs576799998;rs75872628;rs181317464		CHRM3	0.00292859
cg20771622	F	1									0.00292963
cg20165520	R	13		MCF2L		S_Shore			chr13:113635654-113635899	MCF2L;MCF2L	0.00292987
cg04106877	F	2	CDMR		Unclassified_Cell_type_specific	S_Shore	1;13	rs184215864;rs149628411	chr2:121344550-121345341		0.00293097
cg06791952	R	17					47;11	rs148627414;rs17691717			0.00293105
cg26784012	R	10		ARHGAP12		N_Shore	46	rs370207018	chr10:32216901-32217102	ARHGAP12	0.00293107
cg15701254	F	10		ITPRIP		Island	2;13;21;22;32;33	rs542883286;rs34043167;rs528482276;rs551319968;rs150063098;rs565040749	chr10:106074965-106075368	ITPRIP	0.00293122
cg07340542	R	20		NFATC2	Gene_Associated_Cell_type_specific		14	rs563374108		NFATC2;NFATC2;NFATC2;NFATC2;NFATC2;NFATC2;NFATC2;NFATC2	0.00293444
cg11580790	R	10		DHDPSL			44;40;13;12;2	rs540178259;rs564847427;rs143469435;rs182448085;rs147978301		DHDPSL;DHDPSL	0.00293498
cg00609424	R	8		ZNF252	Promoter_Associated	Island	24;1	rs535531851;rs114603330	chr8:146227946-146228921	ZNF252;C8orf77	0.00293867
cg17497608	R	7		FZD1		S_Shore	43	rs546915330	chr7:90893567-90896683	FZD1;FZD1	0.00294105
cg03869194	F	19		ZBTB45	Promoter_Associated	Island	1	rs540507657	chr19:59030657-59031426	ZBTB45	0.00294334
cg10517312	F	15		TRIM69			21	rs12101712		TRIM69;TRIM69	0.00294337
cg25024459	R	17		RPTOR		N_Shore	6;1	rs116310947;rs535240856	chr17:78831505-78831864	RPTOR;RPTOR	0.00294377
cg22643307	R	12		PFKM		S_Shore	38;26	rs554756405;rs574727464	chr12:48499463-48500232	PFKM;SENP1;SENP1;SENP1;SENP1	0.00294911
cg11759866	F	17					4;5	rs149042156;rs530104939			0.00295469
cg11416102	R	8		ERICH1		Island	31;2	rs561201494;rs529992127	chr8:651163-651453	ERICH1	0.00295675
cg21415618	F	12					17;30	rs191210488;rs555486341			0.00295761
cg13605579	F	2		ALPP		N_Shore	32;40;42	rs553575135;rs576993815;rs6742864	chr2:233244323-233244651	ALPP	0.00296065
cg17820989	R	8		MFSD3	Promoter_Associated	Island	28;8	rs537892929;rs549489878	chr8:145733793-145735370	MFSD3	0.00296115
cg00542880	F	9		C9orf3		N_Shore			chr9:97766649-97767955	C9orf3	0.00296368
cg20354430	R	17	DMR	TEKT1	Unclassified_Cell_type_specific					TEKT1	0.00296449
cg12311389	R	14			Unclassified_Cell_type_specific		2	rs67067411			0.00297098
cg12496599	R	19		NCLN		Island	41;26;4;2	rs557423255;rs74408236;rs180867394;rs556367045	chr19:3198817-3199120	NCLN	0.00297813
cg20511566	R	3		IMPG2			40;4	rs570745642;rs528510542		IMPG2	0.00298013
cg26376157	F	2		XRCC5	Promoter_Associated	S_Shore	20;29;31	rs539088159;rs184108888;rs573017111	chr2:216973805-216974264	XRCC5	0.00298113
cg17405234	R	4		FAM190A	Unclassified_Cell_type_specific	Island	29	rs138415818	chr4:91048411-91049682	FAM190A	0.00298495
cg05230647	R	11		TMEM25		Island	15	rs547693865	chr11:118401235-118402069	TMEM25;TMEM25;TMEM25;TMEM25;TMEM25;TMEM25	0.00298536
cg03487870	R	12		CHD4			10;7	rs112118159;rs115239805		CHD4;CHD4	0.0029867
cg20385686	F	1		ARID1A		S_Shore	4	rs546567287	chr1:27021833-27024101	ARID1A;ARID1A	0.00298709
cg03620561	F	12					41	rs115213255			0.0029918
cg15380914	R	18		RNF138		Island	47;22	rs186682816;rs569536741	chr18:29671757-29673314	RNF138;RNF138	0.00299726
cg23762012	R	17					5	rs555234450			0.00299761
cg18988094	R	11		STIP1		Island	8	rs180948459	chr11:63952677-63954228	STIP1	0.00299992
cg07892276	F	2		OTOF			1;12;32;36	rs142499092;rs192970785;rs527290408;rs548967460		OTOF;OTOF	0.00300853
cg20399983	R	20					7	rs35582423			0.00301024
cg26437112	F	11	DMR		Promoter_Associated	Island	11;26	rs529856269;rs12794409	chr11:58869805-58870076		0.00301353
cg13775987	F	10		MORN4		S_Shore	17;22;47;50	rs573494587;rs115445863;rs559430237;rs532789841	chr10:99392786-99393375	MORN4;MORN4;MORN4	0.00301513
cg07726584	F	9		ADAMTSL2		S_Shore			chr9:136427544-136428142	ADAMTSL2;ADAMTSL2	0.00301585
cg10095938	R	10	DMR	NKX1-2	Unclassified_Cell_type_specific	Island			chr10:126135809-126138896	NKX1-2	0.0030173
cg03766998	F	18		AFG3L2		S_Shore	46	rs11308575	chr18:12376538-12377306	AFG3L2	0.00301789
cg19779076	F	17		ALOX15		Island	7;23;28;38	rs11568076;rs529810505;rs546416784;rs8182325	chr17:4542715-4544934	ALOX15	0.00302095
cg26969596	R	11		TH		S_Shore	43;42;20	rs545034119;rs112031747;rs572379384	chr11:2187488-2188245	TH;TH;TH	0.0030238
cg17589397	F	1		PADI3						PADI3	0.00302394
cg27055189	F	14		FRMD6						FRMD6;FRMD6;FRMD6;FRMD6	0.00302421
cg16490336	F	21		MAP3K7CL			15	rs186907668		MAP3K7CL;MAP3K7CL;MAP3K7CL;MAP3K7CL;MAP3K7CL;MAP3K7CL	0.00302755
cg23249667	R	6		NFKBIL1	Promoter_Associated		28	rs555489747		NFKBIL1;NFKBIL1;ATP6V1G2;NFKBIL1;ATP6V1G2;NFKBIL1	0.003032
cg20153409	R	2		GAD1	Unclassified_Cell_type_specific	Island	46;45;35;26	rs560889153;rs45617531;rs551237040;rs113194472	chr2:171672310-171675447	GAD1;GAD1	0.00303218
cg10730208	F	12			Unclassified_Cell_type_specific	S_Shore	0	rs537934572	chr12:58290232-58290466		0.00303415
cg04555837	R	1		CENPL			2;1	rs543150744;rs556682097		CENPL;CENPL;CENPL	0.00303546
cg13130274	F	12		TULP3						TULP3;TULP3	0.00303549
cg20276278	F	6			Unclassified						0.00303648
cg15622820	F	20		TAF4	Promoter_Associated		17	rs376280729		TAF4	0.00303997
cg15103701	F	17		STRADA	Promoter_Associated	Island	2	rs144068455	chr17:61818684-61819397	STRADA;STRADA;STRADA;STRADA;STRADA;STRADA	0.00304375
cg01994328	R	10		MAP3K8	Promoter_Associated	Island	38;24;4	rs569178534;rs375036647;rs558017097	chr10:30722378-30723707	MAP3K8	0.00304403
cg13294652	R	1		OBSCN			47;37;20;18	rs74570786;rs1771472;rs559751953;rs114603446		OBSCN;OBSCN;OBSCN	0.0030448
cg02014899	F	7									0.00304923
cg01380346	R	19		ELL		Island	25;17;8;6;3	rs531310905;rs551329846;rs4808130;rs4808131;rs11267755	chr19:18557038-18557284	ELL	0.00306126
cg14644471	R	1					42	rs537152722			0.0030625
cg02432101	R	18		TCEB3CL		S_Shore	51;36;24;21;11	rs556915947;rs148897182;rs2437854;rs549109102;rs200596154	chr18:44554879-44556671	TCEB3CL;TCEB3C;KATNAL2	0.00306433
cg11512659	F	6		LYRM2		N_Shelf	17	rs149888863	chr6:90348167-90348564	LYRM2;LYRM2;LYRM2;LYRM2	0.00306839
cg25699533	R	19		UBA52	Promoter_Associated	Island	16	rs539459216	chr19:18682374-18683034	UBA52;UBA52	0.00307339
cg08522698	F	11	RDMR	NRXN2		S_Shore	1;28	rs71579870;rs141762711	chr11:64480199-64481344	NRXN2;NRXN2	0.00307472
cg10202714	F	16		ACSF3		N_Shelf	1;10;20;24;28	rs554841849;rs573169332;rs540522452;rs534877997;rs117009118	chr16:89186198-89186551	ACSF3;ACSF3;ACSF3	0.0030778
cg23081925	F	19		WDR87	Promoter_Associated	Island	23;30	rs538693779;rs553905607	chr19:38397003-38398165	WDR87;SIPA1L3	0.00307868
cg08058894	F	20	CDMR	TOX2		Island	24;50	rs145219045;rs577331417	chr20:42543097-42545137	TOX2;TOX2;TOX2	0.00307977
cg25004347	F	4		KIAA1530			9;30;42	rs537451242;rs115533849;rs567551780		KIAA1530	0.00308728
cg00045753	F	9		PHF19		N_Shore	0;14;32	rs540141848;rs143978738;rs561611193	chr9:123631106-123631672	PHF19	0.00308822
cg24887267	F	5		P4HA2	Unclassified	Island	28	rs200650454	chr5:131563094-131563954	P4HA2;P4HA2;P4HA2;P4HA2;P4HA2;P4HA2;P4HA2;P4HA2	0.0030968
cg15061159	R	1					30;23	rs116610503;rs183763481			0.00309939
cg11955762	F	13		CARKD	Promoter_Associated	Island	30;34	rs578077510;rs533471312	chr13:111267780-111268778	CARKD	0.00310185
cg20124918	R	12					50;10	rs150632774;rs112257674			0.00310584
cg18187148	R	1		CSMD2	Unclassified	Island	49	rs150609588	chr1:34090605-34090854	CSMD2	0.00310611
cg16166568	R	11					10;1	rs530059589;rs542193094			0.00310655
cg02653523	F	9		ANKS6	Promoter_Associated	Island	21	rs181459183	chr9:101558329-101559214	ANKS6	0.00310884
cg17836303	F	10		GDI2			44	rs556118197		GDI2;GDI2	0.00311034
cg01136185	R	6		NOTCH4			26	rs3132961		NOTCH4	0.00311134
cg22483286	F	7		TRIM50		Island	2;15;16;44	rs569054589;rs559060709;rs199749189;rs558080563	chr7:72726824-72727440	TRIM50	0.00311355
cg25526759	F	17		GP1BA			1	rs561538792		GP1BA	0.00311515
cg02750234	R	17		NF1		S_Shore			chr17:29421595-29422067	NF1;NF1;NF1	0.00311654
cg14097095	F	2		AUP1	Promoter_Associated	Island	51	rs535977877	chr2:74756223-74757930	AUP1;AUP1;HTRA2;HTRA2;HTRA2;HTRA2;AUP1;AUP1	0.00311831
cg27417456	F	16		TELO2	Unclassified	N_Shore	35;39	rs565879824;rs148719735	chr16:1543098-1544426	TELO2	0.00312157
cg18358155	R	12		DDX54			21;20;7	rs562038561;rs529448594;rs550774449		DDX54;DDX54	0.00312294
cg22005401	R	19		SSBP4	Unclassified_Cell_type_specific	Island	44;34;4	rs145213164;rs199654239;rs534469079	chr19:18543828-18549161	SSBP4;SSBP4	0.00312607
cg04207549	F	17		RTN4RL1	Unclassified_Cell_type_specific	Island	0;35	rs575501373;rs563695818	chr17:1839989-1841209	RTN4RL1	0.00312723
cg21247874	R	9		POLR1E		S_Shore			chr9:37485801-37486099	POLR1E	0.00312862
cg00945964	R	17	DMR	SLC16A6	Promoter_Associated	Island	9	rs189772784	chr17:66286541-66288532	SLC16A6;ARSG	0.00312893
cg25382344	F	16		PALB2			1;2;30	rs561079620;rs574572818;rs543500421		PALB2	0.00313002
cg24728209	R	10			Unclassified_Cell_type_specific		50;1	rs374796536;rs117334473			0.00313032
cg04406808	F	11		HSD17B12	Promoter_Associated	Island	26;35	rs185350380;rs140946084	chr11:43702016-43702597	HSD17B12;HSD17B12	0.00313059
cg07054668	R	3		ITIH1			51;49;1	rs564991103;rs138733525;rs547935497		ITIH1;ITIH1	0.00313136
cg24582137	R	13		THSD1		S_Shore	43;31;7	rs115673254;rs146727909;rs539157933	chr13:52979999-52980586	THSD1;THSD1	0.00313188
cg04499083	F	1	DMR			N_Shelf	13;39;50	rs192743920;rs183666851;rs587775719	chr1:151170847-151171532		0.00313257
cg08602446	F	12		CAND1		Island			chr12:67663041-67664047	CAND1	0.00313338
cg19373938	F	15		TSPAN3		S_Shore			chr15:77362740-77363560	TSPAN3;TSPAN3;TSPAN3	0.00313564
cg26975499	R	14	DMR	ESRRB		S_Shore	25;9	rs74069832;rs34442172	chr14:76842506-76843846	ESRRB	0.00313896
cg09604106	R	16		CMIP			47;34;4;2	rs113771851;rs556551869;rs578059193;rs545388007		CMIP;CMIP	0.00314486
cg15725557	R	10		ERCC6	Promoter_Associated	S_Shore	50;39;20;2	rs577148279;rs537883280;rs188207506;rs149349136	chr10:50746634-50747329	ERCC6;ERCC6-PGBD3;ERCC6-PGBD3	0.00314745
cg24039603	R	14					8	rs544115256			0.00314868
cg08457011	R	17				Island	27;9	rs552730017;rs1860285	chr17:2658685-2659402		0.00315319
cg27450868	F	16		LINC01229		N_Shore	0;4;8;18;30	rs552888122;rs574089912;rs568757812;rs184643252;rs565819731	chr16:79804241-79804694	LINC01229;MAFTRR	0.00316109
cg08742535	F	10				N_Shore	0;9;12;39	rs558890579;rs35574368;rs74162013;rs555052899	chr10:135254747-135255023		0.00316211
cg20173500	F	6		C6orf89	Promoter_Associated	N_Shore	8	rs140130186	chr6:36853590-36853927	C6orf89;C6orf89;C6orf89;C6orf89	0.00316224
ch.9.2043201R	F	9		GAPVD1						GAPVD1	0.00316248
cg03660788	F	5		SEMA6A		N_Shore	16;25;28;39;48	rs535223153;rs202163780;rs575055741;rs543796002;rs557294979	chr5:115783075-115783425	SEMA6A	0.00316474
cg14507337	F	14		SIX6		Island			chr14:60975732-60978180	SIX6	0.00317309
cg15264404	R	4		NPFFR2			51;15	rs12503480;rs560381678		NPFFR2;NPFFR2;NPFFR2	0.00317449
cg13699414	R	5	DMR		Unclassified	Island	23	rs375679183	chr5:178957433-178957900		0.00317523
cg23973338	F	10					0;13;26;40	rs574985594;rs551202045;rs530113747;rs60876611			0.00317778
cg17741501	R	15			Unclassified_Cell_type_specific	Island	43;37;35;26;21;3	rs566696258;rs192080591;rs57942058;rs58616708;rs114267763;rs556986639	chr15:29077251-29077684		0.00317949
cg17547157	R	17				N_Shelf			chr17:29876450-29876932		0.00318099
cg08970347	F	8	DMR		Unclassified	Island	1;2	rs138389512;rs553142118	chr8:27449751-27450063		0.0031811
cg03252536	R	17		AATF	Promoter_Associated	Island	48;9	rs553694208;rs3834602	chr17:35305758-35306757	AATF	0.00318213
cg05166744	R	10		PRKG1		Island			chr10:52750956-52751765	PRKG1;PRKG1	0.0031844
cg15154075	R	3					27;1	rs572723591;rs544760665			0.00318802
cg27229878	F	22		LIMK2		N_Shore	33;45	rs546325857;rs144719111	chr22:31672479-31672688	LIMK2;LIMK2;LIMK2	0.00318888
cg18786012	F	3		PIK3CA			27;39	rs113050063;rs79847525		PIK3CA	0.00318993
cg01519253	R	12				Island	29;15	rs146507618;rs543675752	chr12:114886354-114886579		0.00319253
cg02960152	F	1		TMCO4			0;1;26	rs572638585;rs540344290;rs115497063		TMCO4	0.00319385
cg14007067	F	18		SALL3	Unclassified_Cell_type_specific	Island			chr18:76737005-76741244	SALL3	0.00319772
cg14051085	F	22									0.00320065
cg10544031	R	2	RDMR	PAX3		S_Shore	36	rs552161498	chr2:223162946-223163912	PAX3;PAX3;PAX3;PAX3;PAX3;CCDC140;PAX3;PAX3;PAX3	0.00320461
cg00994541	R	14		DYNC1H1		S_Shore	51;29	rs149581331;rs541142017	chr14:102482211-102482413	DYNC1H1	0.00320583
cg05274755	F	14		NPAS3	Unclassified_Cell_type_specific					NPAS3;NPAS3;NPAS3;NPAS3	0.00320816
cg04209911	R	1	DMR	FAM5B		Island			chr1:177140120-177140323	FAM5B	0.00321116
cg03321861	F	17		TP53			1;50	rs138729528;rs139200646		TP53;TP53;TP53;TP53;TP53;TP53;TP53;TP53;TP53;TP53;TP53;TP53;TP53;TP53;TP53	0.00321403
cg24909548	R	19				Island	46;45;44;32	rs565711266;rs530218130;rs552822617;rs548431257	chr19:36736021-36736884		0.00321438
cg13217159	F	12		CAPRIN2	Promoter_Associated	Island	11;25;30;41	rs534173813;rs555905195;rs574067986;rs538309563	chr12:30907359-30908245	CAPRIN2;CAPRIN2;CAPRIN2	0.00321444
cg25095032	F	6		DDAH2		Island			chr6:31695894-31698245	DDAH2	0.00321564
cg07908805	R	19		SHC2		Island	50;48;9	rs66783016;rs547337257;rs371215460	chr19:426792-427819	SHC2	0.00321655
cg25167643	F	7	DMR	PTPRZ1		Island	23;32;39;40	rs740965;rs11980387;rs140414935;rs563667571	chr7:121513046-121513911	PTPRZ1;PTPRZ1	0.00321786
cg20323659	F	8		PTK2B			1;7;14;31	rs150048512;rs535174338;rs145356615;rs566129226		PTK2B;PTK2B;PTK2B;PTK2B	0.00322288
cg27110883	F	6					31;34	rs186107365;rs571098041			0.00322335
cg17269485	R	6					38;26;1	rs541397339;rs190049137;rs111511191			0.00322449
cg17328068	F	11		CCDC82	Promoter_Associated	Island	17;33;41	rs550954816;rs562523276;rs138923717	chr11:96122536-96123587	CCDC82;JRKL	0.00322519
cg21510712	F	9		SHB	Promoter_Associated	Island	14	rs567848748	chr9:38067683-38069628	SHB	0.00322812
cg13821613	R	15		FURIN		S_Shelf	36;35;2	rs60994696;rs182327129;rs60823973	chr15:91414311-91415427	FURIN;FURIN;FURIN	0.00322893
cg14161241	F	6		PLAGL1	Unclassified_Cell_type_specific	S_Shore			chr6:144328916-144329847	PLAGL1;PLAGL1;PLAGL1;PLAGL1;PLAGL1;PLAGL1;PLAGL1;HYMAI;PLAGL1	0.0032307
cg08260187	F	18		PSMG2	Promoter_Associated	Island	11	rs73951126	chr18:12702184-12703242	PSMG2;PSMG2;CEP76;CEP76;CEP76	0.00323796
cg08148697	R	16		ZNF598		N_Shore	44;10;2	rs138776921;rs3889;rs532440651	chr16:2048194-2048754	ZNF598	0.00323979
cg18847054	R	10			Unclassified_Cell_type_specific	S_Shelf	23;1	rs542247337;rs4933680	chr10:93392667-93393147		0.00323995
cg02652998	F	7	RDMR			S_Shore	1;27;32	rs12111902;rs574382241;rs541757106	chr7:155258827-155261403		0.00324075
cg13207797	F	7	DMR	EPO	Unclassified_Cell_type_specific	Island	37	rs371400417	chr7:100318106-100318684	EPO	0.00324951
cg21380181	F	4		LOC100130872			0;1;9;16;30;31;39	rs544995734;rs564587881;rs187197570;rs139528501;rs75040018;rs373937932;rs191229616		LOC100130872;LOC100130872-SPON2	0.00325367
cg25661926	R	15		TLN2			31;28;2	rs4583190;rs528162754;rs114979893		TLN2	0.00325659
cg05675611	R	1		SNORD85			1	rs143359453		SNORD85;PUM1;PUM1	0.00325908
cg08148148	R	1		WARS2	Promoter_Associated	Island	35	rs587627973	chr1:119682874-119683411	WARS2;WARS2;LOC101929147;LOC101929147;LOC101929147;LOC101929147	0.00325986
cg00026472	R	5		TSPAN17	Unclassified	Island	51;23	rs117225848;rs150474902	chr5:176074138-176074623	TSPAN17;TSPAN17;TSPAN17	0.00326936
cg16894986	R	10			Promoter_Associated	N_Shore	18;13	rs146904119;rs76477238	chr10:126605120-126606212		0.00327051
cg06438312	R	1		MEGF6	Unclassified		37;22;17;15;10	rs2794321;rs550098069;rs148769380;rs74050546;rs368981649		MEGF6	0.00327528
cg26008272	R	19		ZNF296		Island	48;44;36;25;2	rs200392632;rs145378608;rs141418803;rs143297439;rs199593731	chr19:45574866-45575143	ZNF296	0.00327651
cg01841523	R	17		ATPAF2			1	rs141827488		ATPAF2	0.00327652
cg24455945	R	10		LINC00202-2			39;18;15;13;10;6	rs143834498;rs74631689;rs2477266;rs184976528;rs552734741;rs74515830		LINC00202-2	0.00327874
cg24865375	F	6		KIF25-AS1			0;1;38	rs569902165;rs191785183;rs3778667		KIF25-AS1	0.00327943
cg13226405	F	4		RAP1GDS1		Island	44	rs538449855	chr4:99181509-99183199	RAP1GDS1;RAP1GDS1;RAP1GDS1;RAP1GDS1;RAP1GDS1;RAP1GDS1	0.00327966
cg20519569	F	5					0;1;23	rs573881180;rs540925847;rs558962805			0.0032808
cg09090462	R	3		OXNAD1	Promoter_Associated	Island	26	rs186506931	chr3:16306136-16306986	OXNAD1;DPH3;DPH3;DPH3;DPH3	0.00328194
cg05764102	R	16		ZFHX3		N_Shore	35;17;10;9;2	rs200057022;rs143561313;rs150583300;rs138667148;rs148024459	chr16:72993103-72993867	ZFHX3;ZFHX3	0.00328685
cg14417920	R	2					15;6;1	rs138894610;rs548794677;rs568700618			0.00328803
cg07723921	R	1	CDMR	KCND3		N_Shore	18;8	rs146880958;rs570071510	chr1:112531559-112533773	KCND3;KCND3	0.00328969
cg08690664	R	16		FLYWCH1			2	rs538607851		FLYWCH1;FLYWCH1	0.00329309
cg26204383	F	11		TRPM5		Island	37;43	rs111502432;rs528314654	chr11:2435295-2436651	TRPM5	0.00329379
cg16298867	F	1					2;10	rs185127019;rs11587665			0.00329801
cg19979370	F	11		KCNJ5			0;1;10;29;42;51	rs541074447;rs557690531;rs556693264;rs139638933;rs186223202;rs200380845		KCNJ5;C11orf45	0.00330234
cg00949386	F	22		WNT7B		N_Shore	0;1;16;21;38;45	rs146475176;rs141010954;rs117155368;rs150106460;rs530077867;rs73175055	chr22:46326912-46327254	WNT7B	0.00330445
cg08694418	R	2		LOC375190			38	rs576150075		LOC375190	0.00330518
cg03822994	F	9					1;4	rs541549446;rs7027762			0.00330854
cg18221850	R	6		EHMT2	Promoter_Associated	N_Shore			chr6:31867691-31867957	EHMT2;EHMT2	0.00330868
cg07950353	F	3		NLGN1			13	rs565409431		NLGN1	0.00331441
cg10430501	F	18		ANKRD12			1;9;11	rs569342180;rs567569295;rs537712317		ANKRD12;ANKRD12;ANKRD12	0.00331509
cg08795964	F	8	DMR			Island	2;12	rs561249510;rs529640046	chr8:72468560-72469561		0.00331593
cg15617814	R	11	DMR	NTM		Island			chr11:131780328-131781532	NTM;NTM;NTM;NTM	0.00331743
cg11325146	F	15	DMR		Unclassified	S_Shore	22	rs546004928	chr15:98971490-98971876		0.0033202
cg18179931	F	3	RDMR	GP5		S_Shore	50	rs1538863	chr3:194117601-194118988	GP5	0.00332365
cg21396539	F	1		SLC25A44	Promoter_Associated	Island			chr1:156163672-156164052	SLC25A44;SLC25A44	0.00332424
cg17571279	F	8		BIN3	Promoter_Associated	Island	0;16;37	rs549708190;rs568898716;rs148996197	chr8:22526298-22526757	BIN3	0.00332626
cg14997704	F	8	RDMR	RBPMS		Island	41	rs573904998	chr8:30241416-30242878	RBPMS;RBPMS;RBPMS;RBPMS	0.00332727
cg00655702	F	15		UNC45A	Promoter_Associated	Island	13;22	rs17635974;rs554416110	chr15:91478117-91478983	UNC45A;UNC45A;UNC45A	0.00332959
cg25248713	R	3		IQSEC1			25	rs137932226		IQSEC1	0.00333058
cg09686013	F	5		WWC1			0	rs188679766		WWC1;WWC1;WWC1	0.00333534
cg16314923	F	12		LOC360030						LOC360030	0.00333624
cg10202887	R	5		MXD3		S_Shore	32;16	rs11952102;rs116098691	chr5:176738448-176739562	MXD3;MXD3	0.00334006
cg04842790	R	3					42;19	rs562311667;rs527841042			0.00334077
cg14538441	F	4		PIGY	Promoter_Associated	Island	17;26;40	rs114675900;rs532180553;rs28384510	chr4:89444407-89445055	PIGY;PIGY;PIGY;PIGY	0.00334141
cg24270163	F	1		FAM159A		S_Shore	4	rs576641170	chr1:53098629-53099303	FAM159A	0.00334193
cg07138491	F	1		FAM183A		N_Shore	3;5;22	rs147002213;rs113102441;rs529967689	chr1:43613488-43613842	FAM183A	0.00334739
cg05017651	R	1					2	rs191185763			0.00334912
cg11607742	F	19		PSMD8		S_Shelf	32	rs190966867	chr19:38865263-38865733	PSMD8	0.00335143
cg04333123	F	13		SPATA13	Unclassified_Cell_type_specific		40	rs191346313		SPATA13;SPATA13;SPATA13	0.00335176
cg11247304	R	19		KLK10	Unclassified	S_Shore	38;7;2;1	rs3760738;rs148431400;rs578223163;rs530204312	chr19:51522004-51522803	KLK10;KLK10;KLK10	0.00335245
cg01390271	F	6	DMR	FYN		S_Shore	38	rs528688321	chr6:112193835-112194854	FYN	0.00335379
cg24102266	R	1		KIAA1522	Promoter_Associated	Island			chr1:33219427-33220028	KIAA1522	0.00335619
cg20835282	F	3		C3orf62	Promoter_Associated	Island			chr3:49314437-49314815	C3orf62;C3orf62	0.00335802
cg03995555	R	7		PTPRZ1			42;20	rs148720746;rs142658747		PTPRZ1	0.00336367
cg25783515	F	2					12;17;21;23;24	rs533854781;rs553513757;rs576946511;rs539647943;rs841078			0.00336496
cg01305537	F	5		MIR1303			1;4;14;46	rs560280564;rs137944664;rs545868926;rs113185888		MIR1303	0.00336599
cg27537053	F	1		PTPRF		N_Shore	0;20;50	rs200607642;rs142730107;rs372819126	chr1:44070892-44071142	PTPRF;PTPRF	0.00336741
cg02913037	R	19		PKN1	Promoter_Associated	Island	51	rs553877756	chr19:14543873-14544704	PKN1	0.00337226
cg14464434	R	3		PAQR9-AS1			1	rs34900503		PAQR9-AS1	0.00337631
cg09542063	F	19		PVRL2	Promoter_Associated	N_Shore			chr19:45349328-45350044	PVRL2;PVRL2	0.00337736
cg04656330	R	2		PNKD	Promoter_Associated	Island			chr2:219187653-219188251	PNKD;PNKD	0.00337925
cg21941374	F	3		GTF2E1	NonGene_Associated		6;12	rs541901312;rs556908697		GTF2E1;RABL3	0.00338106
cg09671060	F	21	DMR		Unclassified	Island			chr21:47061773-47064308		0.00338297
cg07830416	R	4		NDUFC1	Promoter_Associated	Island	16;16;1	rs150423343;rs557250549;rs111590660	chr4:140216727-140217078	NDUFC1	0.00338495
cg19654295	R	5					29;18;2;1	rs541254885;rs562774525;rs373529556;rs114328892			0.0033879
cg11756734	F	12		A2ML1			50	rs114532372		A2ML1	0.00338862
cg15224304	F	15		TRPM1			30	rs375420435		TRPM1	0.00340157
cg22189725	R	1		ADC	Promoter_Associated	Island	25	rs141423371	chr1:33546524-33547243	ADC	0.00340196
cg24493553	R	12					41;27;26;18;14;1	rs111921375;rs117408375;rs113960331;rs573910637;rs7297126;rs556693128			0.0034058
cg05515244	F	16		CDH5			1;30;49	rs3837775;rs553374837;rs573167902		CDH5	0.00340598
cg02516101	F	22	RDMR	CSNK1E		N_Shore	15;19	rs551077095;rs569705246	chr22:38712684-38713333	CSNK1E;CSNK1E	0.00341166
cg11196113	R	4		BOD1L1	Unclassified	S_Shore	50;48;46;38;17	rs140564194;rs534210714;rs553783769;rs150454529;rs12499127	chr4:13629245-13629655	BOD1L1	0.00341814
cg26651280	R	16		GALNS		S_Shore	36;27;3;2	rs561874894;rs187854130;rs547434244;rs71395332	chr16:88908433-88908698	GALNS	0.00341944
cg08161205	F	1		SCYL3		N_Shore	37	rs554454170	chr1:169862455-169862722	SCYL3;SCYL3	0.00342189
cg23836612	R	12		PUS1		S_Shelf	40;31;7;2	rs201691654;rs76655496;rs141178477;rs554459931	chr12:132413338-132414801	PUS1;PUS1;PUS1	0.00342275
cg22499215	F	22				N_Shelf			chr22:19776196-19776454		0.00342933
cg26418690	R	6		TNXB			43;41;30	rs199762902;rs555934711;rs574162633		TNXB;TNXB	0.0034327
cg24608458	R	1		PINK1	Promoter_Associated	N_Shore	49	rs543647064	chr1:20960045-20960551	PINK1	0.00343443
cg02631718	F	17		METTL16		S_Shore	17;20;36	rs567077282;rs11078210;rs187235895	chr17:2415061-2415362	METTL16	0.00343447
cg09648702	R	11	DMR			Island	35	rs564687090	chr11:20184570-20185497		0.0034345
cg14342714	R	14				Island	48;26	rs144933264;rs556409249	chr14:21100838-21101043		0.00343471
cg09235138	R	15		RAD51	Promoter_Associated	Island	45;9	rs557818429;rs141666931	chr15:40986871-40987772	RAD51;RAD51;RAD51;RAD51;RAD51;RAD51;RAD51;RAD51	0.00343742
cg09596260	F	16		ADCY7			1;26;30;37;40;44	rs200481149;rs550759370;rs150835400;rs567522816;rs139251427;rs536711873		ADCY7	0.00343785
cg26177408	F	13		VWA8			0	rs116207374		VWA8;VWA8	0.00343842
cg23806621	R	20	DMR	BHLHE23		Island	48;29;19;9	rs529460262;rs143928361;rs529055070;rs544492551	chr20:61636171-61639055	BHLHE23	0.00343865
cg25298984	R	12		CFAP54	Unclassified_Cell_type_specific					CFAP54	0.00344443
cg13789214	F	8		LINC00536			0;40	rs535353549;rs553385345		LINC00536	0.00344565
cg04510815	R	17		EIF4A1		S_Shelf	23	rs61730297	chr17:7475916-7477330	EIF4A1;SNORD10;SNORA67	0.00344737
cg24861585	F	7					15;51;51	rs188264061;rs545071834;rs573196134			0.00345561
cg01438737	R	20		SFRS6	Promoter_Associated	Island	7	rs150027404	chr20:42085948-42087322	SFRS6	0.00346139
cg13283896	F	8		NRBP2		N_Shore	1;9;23;32;43;44	rs372178347;rs555212588;rs374365390;rs11774027;rs375568892;rs367899787	chr8:144917878-144918318	NRBP2	0.00346244
cg04068564	F	20		ZNF831		N_Shore	0	rs145865530	chr20:57797223-57797441	ZNF831	0.00346475
cg13319235	F	8		C8orf37-AS1			43;49	rs73695564;rs147073683		C8orf37-AS1;C8orf37-AS1;C8orf37-AS1;C8orf37-AS1;C8orf37-AS1;C8orf37-AS1;C8orf37-AS1;C8o	0.0034662
cg18612627	F	12	DMR			Island			chr12:14134626-14135242		0.00346687
cg08821656	F	5	DMR	ZBED3	Unclassified	Island	40	rs572566386	chr5:76372882-76373720	ZBED3	0.00346819
cg02320748	R	15		HERC1						HERC1	0.00346974
cg01588102	R	2				S_Shore	38;20;1	rs372329887;rs150058437;rs145369014	chr2:88650247-88650686		0.00346975
cg14719968	F	7									0.0034701
cg27062038	F	1		DNAJC6		Island	9	rs540137784	chr1:65775018-65775746	DNAJC6;DNAJC6;DNAJC6	0.00347249
cg01789926	R	16		C16orf91	Unclassified_Cell_type_specific	N_Shore			chr16:1478221-1478812	C16orf91	0.0034761
cg04974729	R	3		IP6K1			51;35;24	rs570424296;rs115549790;rs546901071		IP6K1;IP6K1;IP6K1	0.00347899
cg04539895	F	11				N_Shore	44	rs570937135	chr11:1221571-1221863		0.00348442
cg08145292	F	6		KCNQ5		Island	4;5;11;35;44;44	rs6453647;rs6453648;rs576040008;rs6453649;rs10549993;rs57728770	chr6:73867584-73867934	KCNQ5;KCNQ5;KCNQ5;KCNQ5;KCNQ5	0.00348493
cg25390025	R	17		APOH			41;35;34;13;2	rs8178822;rs140204769;rs548318924;rs112516817;rs568373575		APOH	0.0034872
cg16655837	F	10		EPC1	Unclassified	Island	8;45	rs557178031;rs575367225	chr10:32635217-32636655	EPC1	0.00348975
cg21728307	F	14		PLD4		Island			chr14:105398076-105400079	PLD4;PLD4	0.00348979
cg24408336	R	3		ARPC4	Unclassified	Island	48;39;25;10;2	rs528613047;rs73113569;rs535801723;rs184478701;rs571960891	chr3:9833992-9834985	ARPC4;ARPC4;ARPC4;ARPC4-TTLL3;ARPC4;ARPC4-TTLL3;ARPC4;TADA3;TADA3;TADA3;TADA3	0.00349274
cg16825014	F	8					0;2;4;17;20;27;28;48	rs540050144;rs12547918;rs559640963;rs528334207;rs548173486;rs528940017;rs145106569;rs73			0.00349358
cg16887264	F	4		POU4F2		Island	13;20;28;35;41;48;51	rs200705430;rs61733419;rs546678292;rs143117935;rs148247830;rs180935169;rs142851123	chr4:147559205-147561901	POU4F2	0.00349534
cg10505902	F	1		PDE4DIP			9;13;15;38	rs587609491;rs587655467;rs587718893;rs1698709		PDE4DIP;PDE4DIP;PDE4DIP	0.00349552
cg24241688	R	3		IQSEC1	Promoter_Associated	Island	38;22;21	rs116458422;rs531591729;rs375078661	chr3:13034850-13036687	IQSEC1	0.00349861
cg13918437	R	20					23;15;2	rs529413038;rs549177067;rs183102623			0.00350041
cg07921586	F	8					37	rs372914088			0.00350398
cg25122841	F	14		SDR39U1	Promoter_Associated	Island	13;34;44	rs12897925;rs567075113;rs532726922	chr14:24911411-24912119	SDR39U1	0.00350574
cg17484671	R	1			Unclassified_Cell_type_specific	Island	5	rs187541575	chr1:31158009-31158261		0.00350769
cg18374471	R	6		EPB41L2	Unclassified	S_Shore	22;18	rs560000787;rs527334741	chr6:131383431-131384371	EPB41L2;EPB41L2;EPB41L2	0.00350786
cg07232730	R	1		PAFAH2			41	rs567516222		PAFAH2	0.00352139
cg01961156	F	12				Island	47	rs1024893	chr12:14134626-14135242		0.0035238
cg19079000	R	17		ZNF830	Unclassified	Island	51;45;40;10	rs546541110;rs202072296;rs370595991;rs7216234	chr17:33288174-33288913	ZNF830;CCT6B	0.00352474
cg23982315	F	4		CPEB2	Promoter_Associated	Island	10	rs555263735	chr4:15003059-15006761	CPEB2;CPEB2	0.00352547
cg18401298	R	4		APBB2			42	rs183297294		APBB2;APBB2;APBB2	0.00352833
cg09283120	R	10									0.00352946
cg07241091	F	19					2;4;23	rs116959824;rs552605806;rs140399290			0.00353326
cg27037943	F	1		SPATA1	Promoter_Associated	Island			chr1:84971344-84972491	SPATA1;GNG5	0.00353328
cg07010582	R	6		TNXB		N_Shore	35;4;2;1	rs7774197;rs532731318;rs540939412;rs117594623	chr6:32046815-32047094	TNXB	0.00353341
cg24045399	R	12		PTMS	Promoter_Associated	Island	40;32	rs552317136;rs572139070	chr12:6875481-6876923	PTMS	0.00353408
cg10202461	R	20		CHRNA4		Island	32	rs545463015	chr20:61979255-61979573	CHRNA4	0.00353761
cg02905964	F	19		UQCRFS1		Island	28	rs528894461	chr19:29703570-29704331	UQCRFS1	0.0035382
cg21169847	R	1					38;18	rs114760882;rs535063801			0.00354246
cg04184208	R	14	DMR	C14orf132	Unclassified_Cell_type_specific	Island			chr14:96505311-96506402	C14orf132	0.0035452
cg04143929	R	2			Unclassified		50;39;21;18;14;10	rs537354866;rs12463633;rs567514814;rs535931269;rs78142784;rs149766525			0.00354692
cg11303519	R	19		ZNF114		N_Shore	18	rs140454950	chr19:48775008-48775341	ZNF114;ZNF114	0.00355131
cg26026567	R	1		MORN1		S_Shore	26;17;1	rs151263843;rs550356294;rs567002896	chr1:2266007-2266432	MORN1	0.00355357
cg06186394	F	11			Unclassified	S_Shore	17;32;51	rs575561969;rs7924909;rs185315764	chr11:129234116-129234346		0.00355455
cg05978244	R	4		TBC1D14		Island	33;16;1	rs145665500;rs534605304;rs145732986	chr4:6925211-6925591	TBC1D14;TBC1D14	0.00355495
cg18780769	F	3	RDMR	GP5		Island	12;23;35;43	rs568045079;rs529238019;rs370787336;rs144911830	chr3:194117601-194118988	GP5	0.00355589
cg01913604	R	17	DMR			S_Shore	29;25	rs186618193;rs562320209	chr17:16569938-16570517		0.00355698
cg06121461	F	18	RDMR	ATP5A1	Promoter_Associated	Island	20;34;40;40	rs555357119;rs573686998;rs536145709;rs573062115	chr18:43684113-43684847	ATP5A1;ATP5A1;HAUS1;HAUS1	0.00355731
cg06006623	R	6		HLA-DMA			35;10;1	rs567464760;rs148138044;rs531487483		HLA-DMA	0.00355863
cg18394216	F	1		NR5A2	Unclassified_Cell_type_specific					NR5A2;NR5A2	0.00356204
cg17128371	R	6		RGL2		N_Shelf	48;21;1	rs149108540;rs564810436;rs143147752	chr6:33266302-33267582	RGL2;RGL2	0.00356353
cg15253435	F	9		TJP2		Island			chr9:71736074-71737367	TJP2;TJP2	0.00356495
cg01361290	F	2		GTDC1			17;41	rs569599402;rs530621841		GTDC1;GTDC1;GTDC1;GTDC1;GTDC1	0.00356685
cg07785523	F	14		GPATCH2L	Promoter_Associated	Island	23;49;50	rs556455053;rs576123914;rs541819404	chr14:76618138-76618452	GPATCH2L;GPATCH2L	0.00356728
cg05238426	F	3					0	rs567562766			0.00356747
cg24758426	R	20		C20orf195		Island	31;2	rs559456308;rs529747680	chr20:62185073-62185572	C20orf195	0.00357219
cg10028823	F	7		MAD1L1	Unclassified	S_Shelf	0;1;17;21;25;40	rs544413799;rs59729366;rs150851884;rs6944877;rs187199714;rs139470572	chr7:1950279-1950482	MAD1L1;MAD1L1;MAD1L1	0.00357311
cg17884145	F	16	DMR	LOC283856	Unclassified_Cell_type_specific	S_Shore			chr16:56224731-56224980	LOC283856;GNAO1;GNAO1	0.00357815
cg04792813	F	14		CCDC85C		Island			chr14:100069475-100071813	CCDC85C	0.0035867
cg16012536	F	6		TRIM26			5	rs148285656		TRIM26	0.00358691
cg16970702	F	2		SFRS7	Promoter_Associated	Island	20	rs575956140	chr2:38977535-38978684	SFRS7	0.00358747
cg08494708	F	6		FOXO3		Island	0;30;36;43;51	rs141079241;rs551629421;rs571408576;rs144799963;rs557148213	chr6:108878830-108883404	FOXO3;FOXO3	0.00358762
cg20497181	F	6			Unclassified_Cell_type_specific	Island	25	rs545729457	chr6:131456364-131457157		0.00358819
cg21203902	F	9		PRRX2		N_Shore	37	rs149278362	chr9:132481472-132481745	PRRX2	0.00359004
cg24636046	F	18		LOC400655			1;24;31	rs113978539;rs528943708;rs549067788		LOC400655	0.00359037
cg19270505	F	1		RUNX3	Promoter_Associated	Island	12;51	rs545266306;rs563831278	chr1:25255527-25259005	RUNX3;RUNX3;RUNX3	0.00359138
cg00658698	R	22		SMARCB1	Promoter_Associated	Island	47;20;2	rs559487215;rs150824713;rs115022311	chr22:24129097-24129697	SMARCB1;SMARCB1	0.00359237
cg19780254	F	5		ACSL6		Island			chr5:131346892-131347776	ACSL6;ACSL6;ACSL6;ACSL6;ACSL6;ACSL6;ACSL6;ACSL6;ACSL6	0.00359347
cg17606745	F	8			Promoter_Associated	Island	11;50	rs574222600;rs112719526	chr8:61822358-61823028		0.00359723
cg20866917	R	4					30;29;7;4;1	rs184981793;rs537629070;rs555713139;rs567946562;rs116919057			0.0035973
cg23003258	R	2		CHN1	Promoter_Associated_Cell_type_specific	Island	33;7	rs572040045;rs545755730	chr2:175869574-175870289	CHN1;CHN1;CHN1	0.00359803
cg00906934	R	7		SGCE	Promoter_Associated	Island	34;2	rs562397388;rs76898120	chr7:94284858-94286527	SGCE;PEG10;SGCE;PEG10;SGCE	0.00360392
cg27395939	R	11		DKFZp686O24166	Promoter_Associated	Island	40;26	rs574035053;rs541223530	chr11:17373019-17373665	DKFZp686O24166	0.00360649
cg07449094	R	16		CHST6		Island	45;10;2;1	rs201069424;rs140578306;rs144643560;rs148452592	chr16:75512545-75513716	CHST6	0.003607
cg16402757	R	10		CUL2			7;1	rs187334458;rs10714792		CUL2;CUL2;CUL2;CUL2	0.0036079
cg07601536	R	6		RREB1		S_Shore	36;27	rs145106957;rs574936730	chr6:7246665-7247572	RREB1;RREB1;RREB1;RREB1	0.00360796
cg15249164	R	21		ATP5O	Promoter_Associated	Island	16	rs540901059	chr21:35287803-35288208	ATP5O	0.00360844
cg26848940	F	6		ZFAND3	Promoter_Associated	Island			chr6:37786707-37788114	ZFAND3;ZFAND3	0.0036088
cg06381367	F	17		C17orf64	Promoter_Associated	Island	49	rs539301600	chr17:58498711-58499332	C17orf64	0.00361193
cg12010837	R	3					24	rs557679865			0.00361237
cg27176796	F	16		ATP2C2			0;6;9;12;16;30;40;48	rs145463404;rs559396722;rs377332408;rs199814527;rs201416492;rs143506642;rs550159854;rs5		ATP2C2	0.00361398
cg14897419	R	10		STK32C		Island			chr10:134120447-134122422	STK32C;STK32C	0.00361435
cg13453196	R	1		UBR4			19	rs564223298		UBR4	0.00361518
cg25588960	R	13		UBAC2-AS1		N_Shore	33;24	rs78720707;rs146992910	chr13:99852386-99853552	UBAC2-AS1;UBAC2-AS1;UBAC2;UBAC2;UBAC2	0.00361568
cg16257434	R	17			Unclassified_Cell_type_specific	S_Shelf	21;20	rs183873207;rs376675954	chr17:73569163-73569410		0.00361963
cg15811549	F	22		TTLL1	Promoter_Associated	Island	0	rs538155910	chr22:43485057-43485545	TTLL1;TTLL1;TTLL1	0.00362298
cg26548730	R	5		RMND5B			7;4;1	rs549614941;rs561687443;rs528875274		RMND5B;RMND5B;RMND5B	0.00362446
cg09498106	F	19		UPF1		Island	13	rs546295037	chr19:18942432-18943127	UPF1	0.00362632
cg05528999	R	11		INTS4						INTS4	0.00362855
cg18348434	F	14		SGPP1	Promoter_Associated	S_Shore	40	rs565426914	chr14:64194241-64195049	SGPP1	0.0036299
cg19174059	R	11		TMEM218			2	rs376719612		TMEM218	0.00363251
cg01471196	F	20		ZNF334		Island			chr20:45142000-45142337	ZNF334;ZNF334;ZNF334;ZNF334	0.00363288
cg22115126	F	22		MTMR3		S_Shelf	39	rs150409022	chr22:30278978-30279858	MTMR3;MTMR3;MTMR3	0.00363676
cg18085206	R	17		CRK	Promoter_Associated	Island	37;33;13	rs61762263;rs532720077;rs141635865	chr17:1358888-1359814	CRK;CRK	0.00363885
cg23008230	R	8	DMR			Island			chr8:686830-689496		0.00363905
cg21678657	F	3									0.00364191
cg20885063	R	17		ATPAF2		N_Shelf	35	rs541056275	chr17:17942198-17943495	ATPAF2	0.00364246
cg03777414	F	16		FAM18A			1;17;23	rs535640795;rs112032688;rs138334387		FAM18A	0.00364369
cg04495600	R	11		LOC729799			44;16;1	rs532648502;rs544336865;rs562999286		LOC729799;ALKBH3	0.00364512
cg10161450	F	17		UBE2G1			4;20;36;51	rs193002841;rs8074770;rs140991962;rs576608866		UBE2G1	0.00364696
cg02563346	F	10		GPR158			21	rs12265226		GPR158	0.00364763
cg25754579	F	19		ZNF724P			22	rs57903003		ZNF724P	0.00364768
cg08170140	R	22		OSBP2	Unclassified_Cell_type_specific	Island	47;40;32	rs71324173;rs71324174;rs71324175	chr22:31090200-31091334	OSBP2	0.00365485
cg19292062	R	20		CSNK2A1	Unclassified	Island	42	rs184272721	chr20:524204-524503	CSNK2A1;CSNK2A1;CSNK2A1;CSNK2A1;CSNK2A1;CSNK2A1	0.00365549
cg18210343	R	4					38;2;1	rs529276931;rs549419340;rs150455885			0.00365585
cg04227396	F	19					8	rs551864283			0.00365699
cg09219451	R	7		HOXA11AS	Unclassified	N_Shore	48	rs540781967	chr7:27224267-27224596	HOXA11AS;HOXA11	0.0036581
cg06996205	F	5		RBM27	Promoter_Associated	Island	39;51	rs569460323;rs561740866	chr5:145582725-145583511	RBM27	0.00365909
cg07358774	R	16		DEF8			26;9	rs568696464;rs75844981		DEF8;DEF8;DEF8;DEF8;DEF8;DEF8;DEF8;DEF8;DEF8	0.00366026
cg08098457	F	2		MDH1	Promoter_Associated	Island	40	rs535423079	chr2:63815200-63816110	MDH1;C2orf86	0.0036638
cg22141780	R	2		TUBA3D		Island	30;28;5	rs538071481;rs375662778;rs200462472	chr2:132233606-132234085	TUBA3D;TUBA3D	0.00366655
cg13747494	R	1					35;2	rs182702417;rs541431012			0.00367004
cg05149617	F	16		C16orf92	Unclassified	S_Shore	20;43	rs549846578;rs71389440	chr16:30032784-30033131	C16orf92;C16orf92	0.00368136
cg02535111	R	6		TRMT11		N_Shore	28	rs7755633	chr6:126307532-126307931	TRMT11	0.00368235
cg19955817	F	7		CNPY1						CNPY1	0.00368333
cg12278697	R	7		POR			41;27;23	rs191437019;rs532042442;rs144501324		POR;SNORA14A	0.00368487
cg17349080	R	9		PNPLA7	Promoter_Associated	Island	39;29	rs564678638;rs147383075	chr9:140445653-140446891	PNPLA7;PNPLA7;MRPL41;MRPL41	0.00368487
cg03385846	R	16		NUDT7	Promoter_Associated	Island	47;40	rs372969143;rs527270665	chr16:77756416-77756681	NUDT7;NUDT7	0.00368872
cg18184075	F	22		C22orf13	Promoter_Associated	Island	4;7;12	rs550758074;rs546519544;rs569192874	chr22:24950798-24952074	C22orf13;SNRPD3;C22orf13	0.00369093
cg19277350	F	6		ATXN1			14;32	rs192661490;rs147161962		ATXN1;ATXN1	0.0036943
cg06046431	F	11	DMR	BDNF		Island	1	rs369899272	chr11:27743472-27744564	BDNF	0.00369558
cg06908474	F	11		CAT	Promoter_Associated	Island	25;37	rs1049982;rs557973663	chr11:34460165-34460857	CAT;CAT	0.00369657
cg26791384	R	16		SYCE1L	Promoter_Associated	Island	35;13;2;1	rs376246576;rs552208281;rs569118734;rs538039690	chr16:77245944-77247013	SYCE1L	0.0036972
cg04818710	F	14		DIO3		Island	3	rs557078290	chr14:102025989-102031567	DIO3	0.00369855
cg14276821	F	4					5;36	rs547174824;rs537335982			0.00370075
cg11172483	R	11	CDMR	ODZ4			28;2	rs138151794;rs553950557		ODZ4	0.0037065
cg06240209	F	10		CTBP2		S_Shore			chr10:126715728-126715929	CTBP2;CTBP2;CTBP2;CTBP2	0.00371027
cg07139533	R	16				Island	14;7;4;1	rs535096943;rs553944274;rs575473519;rs550922399	chr16:33817053-33817993		0.00372139
cg11440203	F	1		PKN2	Promoter_Associated	Island	28;42;44	rs534985918;rs553554095;rs553418073	chr1:89149594-89150658	PKN2;PKN2;PKN2-AS1	0.00372276
cg02047489	R	5		F2R	Unclassified	Island	46;43;21;15;5;3	rs540835504;rs184688493;rs577815281;rs543787379;rs147139856;rs528932987	chr5:76011120-76012292	F2R	0.00372301
cg19809115	F	6					15	rs565852413			0.00372309
cg02447779	F	16		C16orf58			6;19;36	rs149082017;rs550559644;rs188888421		C16orf58	0.00372314
cg02657401	F	19				N_Shore	10;16;20;27;35;36;43	rs808373;rs536026432;rs191820372;rs572957082;rs540376505;rs78807780;rs576851551	chr19:22469367-22469687		0.00372971
cg19959061	F	13		DLEU7			0;13;28;36	rs187774837;rs192564395;rs73492079;rs569452309		DLEU7	0.00373493
cg10018216	F	16		CCDC154	Unclassified_Cell_type_specific	S_Shore	7	rs112794226	chr16:1487017-1487260	CCDC154	0.00373744
cg23937893	F	2		WNT10A	Unclassified	Island	28;50	rs199660502;rs576855744	chr2:219757458-219758001	WNT10A	0.00373802
cg08585975	F	15		RSL24D1	Promoter_Associated	Island	5;25;44	rs147851692;rs199532636;rs9300	chr15:55488742-55489294	RSL24D1	0.0037391
cg26997085	R	7		SGCE	Promoter_Associated	Island	4	rs563236806	chr7:94284858-94286527	SGCE;PEG10;SGCE;PEG10;SGCE	0.00373983
cg07824555	F	10									0.00374416
cg10561209	F	11		ANKK1			0;1;6;23;34	rs114700049;rs147474296;rs2734848;rs535913227;rs555490493		ANKK1	0.00374818
cg10255141	R	12		ALKBH2	Promoter_Associated	Island	46;29;11;4	rs190597538;rs112749495;rs567233703;rs115201694	chr12:109531107-109531359	ALKBH2;ALKBH2;ALKBH2;ALKBH2;ALKBH2;ALKBH2;ALKBH2	0.00374881
cg06679089	R	22		TNRC6B		S_Shelf	32;23;10;2	rs576679080;rs138218644;rs563673250;rs530790706	chr22:40440852-40441810	TNRC6B	0.00375191
cg26097711	F	15				N_Shelf	0;1	rs118030483;rs563127556	chr15:64752626-64752850		0.00375224
cg20731136	F	11		CAT	Promoter_Associated	Island			chr11:34460165-34460857	CAT	0.00375296
cg01963976	R	14		TPPP2			50;48;34;2	rs569761668;rs142554387;rs191737878;rs565841634		TPPP2	0.00375442
cg15386865	F	5		MAST4	Unclassified_Cell_type_specific	S_Shore	49	rs377195550	chr5:66459035-66459595	MAST4;MAST4	0.00375845
cg00423055	F	19		NUP62		N_Shore	4	rs558094143	chr19:50432354-50433138	NUP62;ATF5;NUP62;NUP62;IL4I1;NUP62	0.00375955
cg19409679	F	12				S_Shelf	1;4	rs533504561;rs1180002	chr12:121533571-121533923		0.00376542
cg09432202	F	6					1;14;22	rs552989661;rs77595119;rs9458811			0.00376798
cg26776269	R	20	DMR			S_Shore	15;5;2;1	rs556770665;rs114573734;rs145464187;rs538567599	chr20:60540414-60540748		0.00376859
cg12577633	R	18		KCNG2		N_Shore	17	rs564491028	chr18:77623265-77624280	KCNG2	0.00376975
cg17716130	F	5					0;1;33	rs565397361;rs532377959;rs141586218			0.0037735
cg09111258	R	17		COPZ2	Unclassified	Island			chr17:46114573-46115059	COPZ2;MIR152	0.00377521
cg10057940	F	10			Unclassified_Cell_type_specific		43;44	rs185494236;rs151272093			0.00377572
cg22022580	F	19				Island			chr19:37266594-37267027		0.0037775
cg20469847	F	18				S_Shelf	14;25	rs192722349;rs140722575	chr18:43547176-43547702		0.00377827
cg00009352	F	3		LMLN						LMLN;LMLN;LMLN;LMLN	0.00377875
cg05265985	F	11		PRMT3		S_Shelf	3;23;40;49;51	rs78999043;rs562740459;rs576632951;rs141206049;rs180954298	chr11:20408755-20409781	PRMT3;PRMT3;PRMT3	0.00377912
cg20844060	R	16				N_Shelf	35;26	rs117975825;rs186577288	chr16:85305690-85305892		0.00378573
cg11781069	F	10		MIR4679-2						MIR4679-2	0.00378591
cg21000936	F	17		B3GNTL1	Promoter_Associated	Island	18;21;25;30;40;47	rs79595680;rs555168793;rs187826793;rs114114200;rs564589449;rs532071293	chr17:81009245-81009999	B3GNTL1	0.00378692
cg00473179	R	15				Island	27	rs113849928	chr15:29033878-29034710		0.00378783
cg20375093	R	5	CDMR		Unclassified_Cell_type_specific	S_Shelf	34	rs142886414	chr5:178770724-178772794		0.00378825
cg04211916	F	12		PIP4K2C	Promoter_Associated	N_Shore			chr12:57984776-57985302	PIP4K2C;PIP4K2C;PIP4K2C;PIP4K2C	0.00378955
cg00590081	R	13		FNDC3A	NonGene_Associated	N_Shore	50;39;33;13	rs147412673;rs535205080;rs557056780;rs575331535	chr13:49549822-49551042	FNDC3A	0.00379338
cg22937607	F	12					18	rs149119661			0.00379417
cg01969433	R	11		AMBRA1						AMBRA1	0.00379544
cg09512080	R	7		SGCE	Promoter_Associated	Island	21	rs562397388	chr7:94284858-94286527	SGCE;PEG10;SGCE;PEG10;SGCE	0.00379647
cg21892407	R	2		SCN3A			13;2;1	rs191082685;rs140975021;rs183169551		SCN3A;SCN3A;SCN3A	0.00379902
cg11843304	R	12		PTPRO						PTPRO;PTPRO	0.00380151
cg12755110	R	17		DRG2	Promoter_Associated	N_Shore	29;18	rs560635802;rs548265515	chr17:17991080-17991581	DRG2	0.00380225
cg01754274	F	19		ZNF317	NonGene_Associated	N_Shore	35;39;44	rs577433015;rs145305351;rs74779691	chr19:9251139-9251438	ZNF317;ZNF317;ZNF317;ZNF317;ZNF317	0.00380434
cg13534424	F	7	DMR	CAMK2B	Unclassified_Cell_type_specific	Island			chr7:44364432-44365328	CAMK2B;CAMK2B;CAMK2B;CAMK2B;CAMK2B;CAMK2B;CAMK2B;CAMK2B	0.00380683
cg11317887	R	7									0.00380704
cg07185468	F	1					25	rs562375516			0.0038138
cg08985029	F	12		TBX5		Island	47	rs149450392	chr12:114843022-114843610	TBX5;TBX5;TBX5	0.00381436
cg26195829	R	14	RDMR			N_Shore			chr14:61123613-61124613		0.00381669
cg04419157	F	4	DMR	PDGFC		S_Shore	1;42;44	rs117126909;rs141305298;rs561295207	chr4:157892685-157893286	PDGFC	0.00381886
cg22097425	F	11		DDX25	Promoter_Associated	Island	19;34;46	rs549424046;rs569401312;rs535221691	chr11:125774292-125774584	DDX25;PUS3;DDX25	0.00381954
cg17048150	F	6		LOC102723831						LOC102723831	0.00382888
cg22563732	R	5		ERGIC1			26;24;14;6;2	rs550958529;rs564100631;rs533292822;rs546686793;rs566357806		ERGIC1	0.00383224
cg17938623	F	10	DMR	ITGA8		S_Shore			chr10:15761423-15762101	ITGA8	0.00383427
cg14201597	F	14		OTX2OS1			15;20	rs371248275;rs566462058		OTX2OS1	0.00383506
cg12995384	R	6		ZBTB2	Unclassified_Cell_type_specific		50;14	rs539865879;rs553391330		ZBTB2	0.00383519
cg18163254	R	15		FAM214A			27	rs8040787		FAM214A;FAM214A;FAM214A	0.00383615
cg06711223	F	9				S_Shore	22;35	rs7040746;rs538277392	chr9:128777757-128777978		0.0038433
cg20448748	R	14		SCFD1	Unclassified					SCFD1;SCFD1	0.00384728
cg05157335	R	2					21;17;12;2	rs151192103;rs551406139;rs140408836;rs530649580			0.00384749
cg12762432	R	12		CCDC41	Promoter_Associated	Island	48;8	rs576663182;rs543983060	chr12:94853336-94854307	CCDC41;CCDC41;LOC144486	0.00384864
cg16851265	R	10		CACUL1	Promoter_Associated	Island	50;43	rs572111340;rs534381381	chr10:120513949-120515108	CACUL1;CACUL1	0.00384937
cg25665265	F	1		CASZ1			45	rs138340782		CASZ1;CASZ1	0.00385125
cg08039701	R	5		NSA2	Promoter_Associated	Island	41;20	rs537752370;rs187164130	chr5:74062566-74063225	NSA2;NSA2;GFM2;GFM2;GFM2	0.00385359
cg01976138	R	12		KRT86		N_Shore	38;29;1	rs184685003;rs553119997;rs3809172	chr12:52695727-52696004	KRT86	0.00385445
cg20340462	R	6				S_Shore	49;25;15;1	rs565155626;rs577233013;rs73744953;rs559873728	chr6:33943604-33944027		0.003859
cg23650606	R	6		GCLC	Promoter_Associated	Island	49;40;38;10;1	rs36205691;rs564642745;rs529756217;rs550435224;rs17883901	chr6:53409120-53410099	GCLC	0.00386175
cg21619524	R	11				N_Shelf	17;8;1	rs117769450;rs181926281;rs531197726	chr11:43333439-43333887		0.00386587
cg26089056	F	12		GALNT9		Island	32;42	rs550303147;rs117788818	chr12:132696661-132697724	GALNT9	0.00386844
cg22260973	R	10		MKI67		S_Shore	2	rs190519531	chr10:129923813-129924962	MKI67;MKI67	0.00387219
cg17852021	R	17		ZNF18	Promoter_Associated	Island	49;5	rs184022903;rs8071582	chr17:11900442-11900984	ZNF18	0.00387359
cg15189866	F	1		LIN28A		N_Shore	2;37;38	rs531867882;rs369780606;rs562087225	chr1:26737246-26738148	LIN28A	0.00387363
cg25062778	F	14	DMR			Island	9	rs114120764	chr14:57264638-57265561		0.00387823
cg14059288	F	13		HTR2A	Unclassified		12;23;33;39	rs75028184;rs564603033;rs528705796;rs554007252		HTR2A;HTR2A	0.00387848
cg17259741	R	4		ZNF509	Promoter_Associated	Island	19;13;11;4	rs182139059;rs111846352;rs575746250;rs544475996	chr4:4291773-4292495	ZNF509;LYAR;LYAR;ZNF509	0.00388024
cg16419098	F	16		N4BP1	Promoter_Associated	S_Shore			chr16:48643589-48643860	N4BP1;N4BP1	0.00388105
cg14880228	R	2		PCDP1	Unclassified_Cell_type_specific	Island	16	rs532965020	chr2:120301702-120302455	PCDP1	0.0038838
cg07139265	F	5	DMR	ROPN1L	Promoter_Associated	Island	17;30	rs566292292;rs370906334	chr5:10441605-10442512	ROPN1L;ROPN1L	0.00388515
cg01437577	F	10		SUPV3L1	Promoter_Associated	Island	33;34;39	rs574690754;rs201223938;rs33998366	chr10:70939896-70940304	SUPV3L1;SUPV3L1	0.00388788
cg23204263	F	16		RBFOX1		N_Shore			chr16:6533019-6533983	RBFOX1;RBFOX1;RBFOX1	0.00389562
cg02124502	F	16		ZFP90	Promoter_Associated	Island	30;39	rs543561126;rs1170445	chr16:68572891-68573740	ZFP90;ZFP90;ZFP90;ZFP90;ZFP90;ZFP90;ZFP90;ZFP90;ZFP90	0.00389619
cg27574828	F	6		ZBTB12	Promoter_Associated	Island			chr6:31868781-31870311	ZBTB12	0.00389675
cg14461732	F	9		C9orf95		N_Shore	3	rs11144224	chr9:77702885-77703819	C9orf95;OSTF1;C9orf95;C9orf95	0.00389901
cg25438338	F	14		GMPR2	Promoter_Associated	N_Shore	21;33;34	rs561332417;rs190461080;rs540808323	chr14:24701646-24701992	GMPR2;GMPR2;GMPR2;GMPR2;GMPR2;GMPR2;GMPR2;GMPR2;NEDD8-MDP1;NEDD8;NEDD8-MDP1;NEDD8	0.00389974
cg23139173	R	13					47;46;38;32;8;2	rs554074315;rs181391180;rs140330325;rs564488677;rs191795369;rs144176473			0.00389991
cg17156558	F	9		LRRC8A		Island	33;48;49	rs552188883;rs565708221;rs62585596	chr9:131669882-131671092	LRRC8A;LRRC8A;LRRC8A	0.00390565
cg04801401	F	2		NGEF			0;36;39;47	rs566024845;rs533592145;rs553708764;rs570490276		NGEF;NGEF	0.00390649
cg03935579	F	3		ALCAM			14;15;17;23;32;33;46	rs73192770;rs529602389;rs575246449;rs574526877;rs545962748;rs187669891;rs572846243		ALCAM;ALCAM;ALCAM	0.00390739
cg00714758	R	2		SF3B1						SF3B1	0.00390892
cg15916541	F	19		HMG20B	Promoter_Associated	Island	1	rs551898083	chr19:3572545-3574626	HMG20B	0.00391072
cg08692937	F	1		C1orf106	Promoter_Associated	Island			chr1:200860076-200860576	C1orf106	0.00391232
cg23991057	F	6					0	rs11754572			0.00391647
cg07923809	F	2		POLR1A	Promoter_Associated	Island			chr2:86332659-86333650	POLR1A;PTCD3	0.00391865
cg21699321	F	2		LPIN1			0;1;4;30	rs542324426;rs560617856;rs528363703;rs546597676		LPIN1	0.00391958
cg12479705	R	4					44;27;26;11;2	rs76264229;rs558558385;rs572387344;rs541200419;rs962301			0.0039259
cg12406825	R	1		PTGFRN		Island	41;32	rs551185839;rs75908024	chr1:117452203-117453452	PTGFRN	0.00392625
cg11195508	F	6		SLC16A10	Promoter_Associated	Island			chr6:111408426-111409484	SLC16A10	0.00392989
cg08037719	R	1				S_Shore	15;3	rs13374699;rs544418945	chr1:41961850-41962316		0.0039303
cg08370276	F	19		DOCK6	Unclassified_Cell_type_specific	Island	0;14	rs554535716;rs11878624	chr19:11372679-11373126	DOCK6	0.00393353
cg08157440	R	16		BANP		N_Shore	51;48;24;19;15;4	rs147972511;rs114885603;rs552563821;rs570823146;rs531816287;rs550038073	chr16:88061122-88061595	BANP;BANP	0.00393679
cg12066864	F	14			Promoter_Associated	Island	9;23;48	rs537734663;rs556422366;rs577908951	chr14:32672536-32672915		0.00393715
cg05073662	R	10		TCTN3	Promoter_Associated	Island	26;23	rs77706373;rs74150985	chr10:97453478-97454013	TCTN3;TCTN3;TCTN3;TCTN3	0.00394101
cg21864349	R	17		GSDMB			29	rs569495215		GSDMB;GSDMB;GSDMB;GSDMB	0.0039437
cg11641053	F	1		PER3	Unclassified	Island	19;25;42	rs564221882;rs532216894;rs540826243	chr1:7843915-7845104	PER3;PER3;PER3;PER3;PER3	0.00394398
cg06494786	R	2			Unclassified_Cell_type_specific		2	rs114485546			0.00394555
cg19359526	F	16		ITGAD			39	rs56191046		ITGAD	0.00394577
cg05993932	R	6					34;32;1	rs575650337;rs138078291;rs187036049			0.00394943
cg05006412	F	8		GINS4	Promoter_Associated	N_Shore	25	rs73674857	chr8:41386448-41386925	GINS4	0.00395023
cg23727518	F	9		DNAJA1			0	rs568901556		DNAJA1	0.00395102
cg04387984	F	3		LPP			1;16	rs139564377;rs113985091		LPP;LPP;LPP	0.00395133
cg20995913	F	14		HIF1A-AS1	Promoter_Associated	Island	11;20;31;49	rs551345753;rs553911889;rs187495928;rs76237089	chr14:62161847-62163231	HIF1A-AS1;HIF1A;HIF1A;HIF1A	0.00395194
cg26677958	R	14		PACS2		N_Shelf	37	rs145189841	chr14:105796420-105796749	PACS2;PACS2	0.00395489
cg23494413	R	12		GNB3						GNB3	0.00396381
cg24766840	R	12		NCOR2		S_Shelf	4	rs61755988	chr12:124821019-124821593	NCOR2;NCOR2	0.00396445
cg24775973	F	11		RCN1		N_Shore	6	rs71489834	chr11:32112394-32113277	RCN1	0.00396832
cg10479490	F	7		ELMO1-AS1			0;31;45	rs139601686;rs113120188;rs114487999		ELMO1-AS1;ELMO1;ELMO1;ELMO1	0.00397044
cg15166478	R	2		LIMS1	Promoter_Associated					LIMS1;LIMS1;LIMS1;LIMS1;LIMS1;LIMS1	0.00397559
cg27589088	F	16			Unclassified	Island	27	rs143887445	chr16:80965952-80966478		0.00397729
cg07916323	R	19		CALR		N_Shore	51;50;44;18;17	rs536582429;rs555140377;rs570183262;rs537132216;rs1010222	chr19:13049038-13049809	CALR	0.0039825
cg06279663	R	7				N_Shore	29;23;15;14	rs114687730;rs529466945;rs570482814;rs28664712	chr7:1337105-1337388		0.00398348
cg15187223	F	13		RASA3	Unclassified_Cell_type_specific	N_Shelf	3;4;15;19;33;41	rs548955706;rs571983119;rs149863858;rs564395079;rs372526481;rs181928494	chr13:114773745-114774499	RASA3	0.00398504
cg13159566	F	12		CCDC59	Promoter_Associated	S_Shore	35;46	rs188579235;rs574666211	chr12:82752004-82752746	CCDC59;CCDC59;C12orf26	0.00398794
cg04721807	F	15					1;14	rs116219324;rs192614681			0.00398836
cg17818731	F	2				S_Shore	33;50	rs553963786;rs184492752	chr2:43295212-43295555		0.00398877
cg25720849	R	4		MAEA	Unclassified_Cell_type_specific	N_Shore	14;10;9;2	rs528907260;rs547096165;rs189709295;rs532809860	chr4:1322394-1322875	MAEA;MAEA	0.00398901
cg04716329	F	21		PCNT			3;5	rs533544755;rs551204592		PCNT	0.00399358
cg17292100	F	8		SPAG1			12	rs142815386		SPAG1;SPAG1	0.00399557
cg00366837	F	19		JUNB	Promoter_Associated	Island	20	rs560725786	chr19:12900676-12901254	JUNB	0.00400489
cg25671242	R	4		FAM13A			17;1	rs149850749;rs545837076		FAM13A;FAM13A	0.00400541
cg18234145	F	12		LGR5		Island	1	rs527854331	chr12:71833192-71834389	LGR5;LGR5	0.00400633
cg09867531	R	1		SCCPDH						SCCPDH	0.00400985
cg06361505	F	16		SHCBP1	Promoter_Associated	Island	21;26;42	rs533716434;rs200763188;rs373442530	chr16:46655002-46655374	SHCBP1	0.00401013
cg21758687	R	15		PIAS1		Island	27;20	rs549343501;rs559873623	chr15:68346303-68347408	PIAS1	0.00401108
cg18121164	R	5	RDMR	MCC		S_Shore	48;8	rs550869411;rs569004264	chr5:112823256-112824304	MCC;MCC	0.00401142
cg09578463	R	16		NAGPA	Promoter_Associated_Cell_type_specific	Island	50	rs567399771	chr16:5083244-5084032	NAGPA	0.00401229
cg01446180	F	10	RDMR	RRP12	Promoter_Associated	N_Shore			chr10:99160814-99161116	RRP12;RRP12;RRP12	0.00401489
cg13559259	R	18		FAM59A		Island			chr18:30050115-30051345	FAM59A	0.0040197
cg19145001	R	7	CDMR	IKZF1		S_Shore	51	rs568865338	chr7:50467566-50468400	IKZF1	0.00402317
cg15711449	R	12		C1RL						C1RL;C1RL;C1RL	0.00402729
cg10434344	F	17		VPS53			9	rs549111595		VPS53;VPS53	0.00402732
cg11760342	R	4		ODZ3			1	rs186204893		ODZ3	0.00402779
cg08719551	R	6		GTF2H4	Promoter_Associated	S_Shore	9	rs1052693	chr6:30875642-30875957	GTF2H4;GTF2H4	0.00402878
cg18208707	R	17		B4GALNT2	Unclassified_Cell_type_specific	Island			chr17:47209811-47210740	B4GALNT2;B4GALNT2;B4GALNT2	0.00402956
cg24960875	R	4					19	rs77489253			0.00402979
cg00054791	R	17		UBE2Z	Promoter_Associated	N_Shore	33	rs73329966	chr17:46985588-46986537	UBE2Z	0.00403275
cg16822882	F	22					7;23;24;28;29;45;48	rs537345687;rs568524173;rs574097758;rs536619540;rs553381304;rs573290546;rs545475640			0.0040368
cg26493726	F	19		CLIP3		S_Shelf	27	rs35067733	chr19:36505200-36505481	CLIP3	0.00404041
cg22369225	F	11		INSC			0	rs111680076		INSC;INSC	0.00404043
cg23405218	R	19		ZNF781	Unclassified_Cell_type_specific	S_Shore	6;5;4	rs184849170;rs118180580;rs114979174	chr19:38182793-38183327	ZNF781	0.00404208
cg08732684	F	6	RDMR	ATF6B		N_Shelf	3	rs546404665	chr6:32097820-32098086	ATF6B;ATF6B	0.00404606
cg25291613	F	6					0	rs566804258			0.00404702
cg01909818	R	16		FAM92B			39;31;17;6;5	rs564226500;rs577838608;rs188667889;rs16975245;rs528444003		FAM92B	0.0040496
cg13851767	R	9				Island	14	rs145901748	chr9:123656750-123656972		0.00404978
cg18565470	R	5		CDC25C	Promoter_Associated	Island	21	rs531082201	chr5:137673380-137674328	CDC25C;FAM53C;CDC25C;FAM53C;FAM53C	0.00405516
cg19430897	F	6		HIST1H2AB		S_Shore			chr6:26031880-26032264	HIST1H2AB	0.00405524
cg01368133	F	4		HERC3	Promoter_Associated	Island	4	rs545800095	chr4:89513028-89514481	HERC3	0.00405592
cg05934196	F	8		TNFRSF10B		Island			chr8:22925655-22926912	TNFRSF10B;TNFRSF10B;TNFRSF10B	0.00405692
cg05392844	R	2					29;16;7;2	rs62180108;rs17829022;rs572794964;rs539821996			0.00405714
cg10270595	R	4		RASSF6			2	rs551608494		RASSF6;RASSF6;RASSF6;RASSF6	0.00406094
cg23875059	R	22		PRR5		N_Shore			chr22:45064159-45065092	PRR5;PRR5	0.00406198
cg04736791	R	12		CABP1	Unclassified	Island			chr12:121078161-121079483	CABP1;CABP1	0.00406394
cg06927625	F	7		SRPK2			1;2	rs141136014;rs556989286		SRPK2;SRPK2;SRPK2	0.00406399
cg01511356	F	6					36;45	rs370971388;rs538065221			0.00406427
cg21167135	F	9		WNK2		N_Shore	1;8;9;10;36	rs146227782;rs569389992;rs181462740;rs148423696;rs573289726	chr9:96080113-96080330	WNK2	0.00406503
cg20578159	F	12					39	rs192960124			0.00406538
cg04690110	F	6			Unclassified_Cell_type_specific		6;9;14;16;24;28;33;48	rs149649999;rs186758617;rs80287740;rs143390864;rs554544919;rs558145254;rs576683130;rs14			0.00406645
cg21991536	F	20		NOL4L			9;10	rs560217364;rs527568601		NOL4L;NOL4L	0.00406799
cg18513517	R	10					51;2;1	rs558445325;rs578254797;rs543802914			0.00406935
cg05721199	R	3		SAMD7			15;14	rs115001948;rs549777109		SAMD7	0.00406951
cg13665263	R	7		MTPN	Promoter_Associated	Island	37;28	rs571342558;rs1055280	chr7:135661841-135662272	MTPN;MTPN;LUZP6;LUZP6	0.00406998
cg11037416	F	2		MDH1			27;36	rs527491180;rs376834475		MDH1;MDH1;MDH1	0.00407071
cg24880821	R	2		TIGD1	Promoter_Associated	S_Shore	10;9;2	rs185342712;rs553029763;rs573099907	chr2:233415005-233415811	TIGD1;EIF4E2	0.00407508
cg05112835	R	16					1	rs373960272			0.00408143
cg04843630	F	1					0;1	rs565577319;rs11248972			0.00408301
cg22303739	F	20				Island	1;6	rs553128711;rs574330233	chr20:30220394-30220662		0.00408725
cg14626375	F	13	DMR	WASF3		Island	33;47	rs554953018;rs574666987	chr13:27131568-27132677	WASF3	0.00408735
cg25828872	R	2		OSBPL6		Island	48;37	rs556945300;rs16866156	chr2:179058611-179060144	OSBPL6	0.00408888
cg12153785	R	14		ABHD4	Promoter_Associated	N_Shore	51;48;36;12	rs190563556;rs114422910;rs555558118;rs566199399	chr14:23067443-23067773	ABHD4	0.0040904
cg06011461	R	2		HOXD-AS2		N_Shore	1	rs188192594	chr2:177004452-177004693	HOXD-AS2	0.00409083
cg15279002	F	1		SFT2D2	Promoter_Associated	Island	20;35	rs570880563;rs138834549	chr1:168194945-168195839	SFT2D2	0.00409137
cg06174962	R	10					2;1	rs546822758;rs146817521			0.00409241
cg26725838	F	17		LHX1		Island	1;12;43	rs111571482;rs77646323;rs149879844	chr17:35291899-35300875	LHX1	0.0040933
cg16682657	F	4		GYPE			0	rs369312401		GYPE;GYPE	0.00409481
cg12728958	F	8		SGK196	Promoter_Associated	N_Shore	7	rs539305588	chr8:42948532-42948928	SGK196	0.00409595
cg10591825	F	19		ZNF443	Promoter_Associated	S_Shore	9;14;16;23	rs3745656;rs575290566;rs539287260;rs557959327	chr19:12551471-12551877	ZNF443	0.00409707
cg20368841	R	19		ALDH16A1		Island	47;43;23;9;1	rs374982664;rs369105748;rs2293009;rs144710024;rs139981295	chr19:49967448-49967851	ALDH16A1;ALDH16A1	0.00409799
cg17063962	F	7			Unclassified	Island			chr7:91808331-91808632		0.004098
cg07352001	R	10		ZNF32		Island	43	rs111324239	chr10:44143856-44144698	ZNF32;ZNF32	0.00410237
cg08471835	F	19		ZNF486	Unclassified_Cell_type_specific		25	rs10410951		ZNF486	0.00410629
cg25356940	F	17					12	rs574992718			0.00410659
cg15642840	F	22					0	rs554621723			0.00410791
cg07325827	R	17			Promoter_Associated		51;42;29	rs11652553;rs112643152;rs549319022			0.00411046
cg08124804	R	16		ORC6L	Promoter_Associated	Island	41;25	rs369655552;rs79904644	chr16:46722564-46724107	ORC6L;VPS35	0.00411219
cg15057150	F	1		RASSF5		Island	41	rs12066369	chr1:206680236-206681444	RASSF5;RASSF5	0.00411417
cg12124911	R	12		RACGAP1P			45;31;9	rs533149301;rs191884603;rs563382015		RACGAP1P	0.00411824
cg12058507	F	1		ALDH4A1		Island	17;21;30;38;42;48;50	rs79637190;rs527298059;rs141419279;rs150413209;rs531481821;rs200142816;rs72936434	chr1:19209626-19209914	ALDH4A1;ALDH4A1;ALDH4A1	0.00411901
cg04383817	F	6		NCOA7	Promoter_Associated	S_Shore	0;45	rs376524003;rs143765649	chr6:126111537-126112480	NCOA7;NCOA7;NCOA7;NCOA7;NCOA7	0.00411945
cg00129273	F	8	DMR				7	rs180851664			0.00412005
cg06767701	F	1		S100A11	Promoter_Associated	Island	33	rs536943483	chr1:152008838-152009112	S100A11	0.00412045
cg17713912	F	7		RELN			0;3;16;38	rs147083966;rs571492672;rs34778492;rs188505623		RELN;RELN	0.00412253
cg19727491	R	7		SDK1	Unclassified_Cell_type_specific		21;20;12	rs377140035;rs554018887;rs191156655		SDK1;SDK1	0.00412657
cg06515404	R	7		COX19		Island	42;6;1	rs75326730;rs141727809;rs115997437	chr7:1007159-1007558	COX19	0.0041267
cg02489438	R	19			Unclassified_Cell_type_specific	Island			chr19:3721464-3721788		0.00412907
cg05280797	F	10		RPS24		N_Shore	18	rs538374431	chr10:79793494-79793952	RPS24;RPS24;RPS24;RPS24;RPS24;RPS24	0.0041301
cg26795848	F	8					14;33;40;50	rs376106573;rs9693852;rs13255719;rs181661395			0.00413193
cg05156062	R	2		CCNT2-AS1	Unclassified	Island	49;46;33;28;26	rs530083292;rs41362150;rs111652392;rs563303508;rs530929694	chr2:135675772-135677088	CCNT2-AS1;CCNT2;CCNT2;CCNT2	0.00413374
cg15064466	R	4		SCFD2			23;3;2	rs564783395;rs114506224;rs543735997		SCFD2	0.00413411
cg01738022	R	16		ADCY9	Unclassified_Cell_type_specific	N_Shelf	34	rs535394059	chr16:4015001-4015232	ADCY9	0.00413577
cg05363616	R	1		TBX15		N_Shore	47	rs113505267	chr1:119529819-119530712	TBX15	0.00413672
cg16390570	R	7		PLOD3	Promoter_Associated	Island	44	rs571213061	chr7:100860297-100861029	PLOD3;PLOD3;ZNHIT1	0.00413877
cg05608188	F	7		TMEM168	Promoter_Associated	Island	51	rs563374368	chr7:112429980-112430566	TMEM168	0.00413924
cg14163408	F	2		FAM136A	Promoter_Associated	Island	29;33	rs74577100;rs112790117	chr2:70528608-70529337	FAM136A	0.00414057
cg27294841	R	11		C11orf91	Promoter_Associated	N_Shore	49;46	rs534797181;rs568375498	chr11:33722142-33722599	C11orf91	0.00414444
cg23247842	R	16					29;12;11;2	rs181718230;rs565089801;rs113143799;rs547743397			0.00414612
cg26538624	R	1		LGR6			12	rs558981077		LGR6;LGR6;LGR6	0.00414659
cg05243629	F	7									0.00415013
cg03344985	F	20		MIR646HG	Promoter_Associated		44;46	rs146140438;rs187457652		MIR646HG	0.00415139
cg16081737	F	10	CDMR			N_Shore	0	rs537044536	chr10:57388068-57388528		0.00415221
cg12526724	R	2		PLCD4						PLCD4	0.00415221
cg08406082	R	12					51;38	rs574033214;rs185637211			0.00415443
cg19242820	R	13		HSPH1			34;1	rs145924909;rs556434537		HSPH1;HSPH1;HSPH1;HSPH1	0.00415498
cg06239208	F	20		TOX2	Unclassified	Island	32	rs541824451	chr20:42543097-42545137	TOX2;TOX2;TOX2	0.00415513
cg18082014	R	19		OPA3	Promoter_Associated	Island	48;31;3	rs562596364;rs531516946;rs139963999	chr19:46087866-46088345	OPA3;OPA3	0.00416167
cg26913927	R	10		LDB1	Promoter_Associated	Island			chr10:103879633-103880628	LDB1;LDB1	0.00416215
cg19380250	F	10		LDB1	Promoter_Associated		13;39	rs374501490;rs533733648		LDB1;LDB1	0.0041646
cg18665648	R	16		KLHDC4	Promoter_Associated	Island	29;24	rs377213640;rs555657089	chr16:87799123-87799747	KLHDC4;KLHDC4;KLHDC4	0.00417139
cg04429609	R	5					33;5;2	rs112320699;rs545645390;rs562739153			0.0041747
ch.2.3753920R	F	2		ZC3H15						ZC3H15	0.00417949
cg13948430	F	2				Island	36;38;47;50	rs112292118;rs367938986;rs7559926;rs547175458	chr2:132152766-132153044		0.00417986
cg20977192	R	8					25;11;1	rs557697453;rs574354287;rs541485198			0.00418065
cg23235291	R	2		ANKZF1	Promoter_Associated	Island	51;45;29;5	rs570514141;rs188202690;rs553169170;rs145887981	chr2:220093972-220094697	ANKZF1;ANKZF1;ATG9A;ANKZF1;ATG9A	0.00418113
cg04799493	R	8					34;29;28;27;23;22;17;1	rs2655190;rs568160880;rs537000457;rs556046485;rs147951665;rs538906030;rs2615098;rs57219			0.00418248
cg23029851	F	11		ATHL1		S_Shelf	0;1;36;50	rs7395921;rs139567808;rs149726558;rs61876229	chr11:289771-290010	ATHL1	0.00418581
cg08718230	R	6		SOX4	Promoter_Associated	Island	49;45;30;20;10;9;5	rs372757653;rs79958549;rs557312513;rs575573467;rs113534734;rs537058170;rs555683849	chr6:21594613-21596437	SOX4;SOX4	0.00418684
cg26170245	R	15		HDDC3	Promoter_Associated	Island	14	rs143797628	chr15:91475626-91475926	HDDC3;UNC45A	0.00418846
cg15516191	F	11		SPTBN2			1;3;8;25;37;43;44	rs576311723;rs143155918;rs199940982;rs35463342;rs201394078;rs145249947;rs561053672		SPTBN2	0.00418981
cg15334124	R	17									0.00419386
cg27062795	R	19	DMR	ZNF542	Unclassified	Island	46;7;6;2	rs556265128;rs200221809;rs569394036;rs139304758	chr19:56879417-56879995	ZNF542;ZNF542;ZNF542;ZNF542	0.00419454
cg20394487	F	3		GSK3B			0;43	rs549731473;rs563170552		GSK3B;GSK3B	0.00419789
cg12740527	F	11	DMR		Unclassified_Cell_type_specific	Island			chr11:8289532-8290322		0.00419971
cg04671803	F	8					11;20;21;42;47;51	rs562836071;rs186390302;rs13261123;rs564753547;rs527445225;rs138760684			0.00420246
cg27075939	F	13		CARKD	Promoter_Associated	Island	33;37	rs578077510;rs533471312	chr13:111267780-111268778	CARKD	0.00420293
cg05317956	F	10		PI4K2A			1;14	rs577478082;rs115231675		PI4K2A	0.0042047
cg23375948	F	7		MAD1L1	Promoter_Associated_Cell_type_specific	N_Shore	1;16;39;40	rs577951964;rs113446087;rs559366811;rs528370159	chr7:2107080-2107381	MAD1L1;MAD1L1;MAD1L1	0.00420828
cg10827984	R	17		ARL16	Promoter_Associated	Island	25;17	rs551826459;rs114274845	chr17:79650194-79651447	ARL16;HGS;HGS	0.00420904
cg07554703	R	6		SLC17A5	Promoter_Associated	Island	29;14;8	rs539408816;rs557732725;rs62440490	chr6:74363202-74364006	SLC17A5	0.00420909
cg24958278	F	2		LINC01250			0;1;3;15;16;27;43;50	rs115927887;rs536823838;rs551957573;rs145063247;rs534960488;rs183125532;rs1667060;rs535		LINC01250	0.00421179
cg01736253	R	17		B3GNTL1		S_Shore	51;34;8	rs577115393;rs147322545;rs188855050	chr17:80922368-80922812	B3GNTL1	0.00421321
cg09330116	F	1		LOC728661		S_Shore	1;16	rs561055278;rs530253864	chr1:1602391-1602686	LOC728661;CDK11B;CDK11B;CDK11B;CDK11B;CDK11B;CDK11B	0.00421342
cg20234542	R	5	DMR	FBXL7		Island	51;49;45;17	rs192506210;rs542684816;rs373409040;rs528066589	chr5:15500076-15500923	FBXL7;FBXL7	0.00421725
cg06181518	R	6		EYA4		Island			chr6:133562086-133563586	EYA4;EYA4;EYA4	0.00421751
cg15352533	F	14		ZNF839	Promoter_Associated	N_Shelf	16	rs11404221	chr14:102785930-102786538	ZNF839	0.00421937
cg23134318	F	22					2;43	rs77801281;rs559970865			0.00421967
cg10786870	F	19		ZNF225		N_Shore	11;33	rs528654266;rs77827647	chr19:44617490-44617831	ZNF225	0.00422036
cg23687258	R	6			Unclassified	Island	30;17	rs189623408;rs533008287	chr6:106808487-106809171		0.00422729
cg06566158	R	17		TRPV1		S_Shore	28;25	rs535619092;rs56315286	chr17:3474582-3474897	TRPV1;TRPV1;TRPV1;TRPV1	0.00423059
cg03647317	F	4				Island	38;44;45	rs542538057;rs188155357;rs572366553	chr4:187880885-187894299		0.00423496
cg26335943	F	1		CTNNBIP1			1	rs181633776		CTNNBIP1;CTNNBIP1	0.00423505
cg18574725	R	17		GGNBP2	Promoter_Associated	Island	13	rs572653290	chr17:34900150-34901450	GGNBP2	0.00423729
cg08770734	F	6		RPS6KA2			11;20	rs566521027;rs533644233		RPS6KA2;RPS6KA2	0.00424002
cg17940190	F	20		ADNP	Promoter_Associated	N_Shore			chr20:49548194-49548525	ADNP;ADNP	0.00424067
cg21101743	R	7		LOC646999	Unclassified	Island	17	rs538972660	chr7:39649253-39649510	LOC646999	0.00424194
cg15307476	F	2					30;50;51	rs116485366;rs5833504;rs571651987			0.0042432
cg26675934	F	16		NDUFB10	Promoter_Associated	Island	22;41	rs2302175;rs202058422	chr16:2009496-2009919	NDUFB10	0.00424386
cg13634713	R	1		PRDM2		Island	50;39	rs143050507;rs549051302	chr1:14026481-14027200	PRDM2	0.00424583
cg15928480	R	1		PIGR			25;8;6	rs545094654;rs564790265;rs201106224		PIGR	0.00424771
cg05977551	F	10		ASAH2B	Promoter_Associated_Cell_type_specific	Island	11;23;30	rs556284988;rs116813142;rs200268280	chr10:52499392-52500021	ASAH2B	0.00424901
cg10406414	F	8			Unclassified_Cell_type_specific		1;14;27;28;37	rs150330769;rs562608904;rs530169157;rs548746597;rs182116349			0.00425241
cg25543948	R	19		ZNF101	Promoter_Associated	Island	48;1	rs534799665;rs554997306	chr19:19779475-19780146	ZNF101	0.00425432
cg20387100	F	7	CDMR		Unclassified		27	rs149966419			0.00425479
cg00861464	R	5		LOC102577426		Island	49;40;37;36;27	rs77274424;rs141956155;rs7731826;rs555409043;rs549250959	chr5:180616157-180619114	LOC102577426	0.00425684
cg00555112	R	16		CPNE2			1	rs531262681		CPNE2	0.0042576
cg27638203	F	5					0;23	rs554196406;rs578249214			0.00425914
cg14774290	F	8		PTK2			1	rs372278124		PTK2;PTK2	0.00425925
cg05865906	R	16		ITGAM			31;12;1	rs552558540;rs536104124;rs141412416		ITGAM;ITGAM	0.00425966
cg21939635	R	2		GTF3C3		S_Shore	10	rs377088626	chr2:197664212-197664572	GTF3C3	0.00426223
cg00995582	R	8		HEATR7A		N_Shore			chr8:145257800-145258277	HEATR7A;HEATR7A;HEATR7A	0.00426398
cg18739345	F	16		RFWD3	Gene_Associated		1;26;29;41	rs150221303;rs562970351;rs149759685;rs145714627		RFWD3	0.00426566
cg17400701	R	2		AGAP1			26;13	rs569601334;rs533378036		AGAP1;AGAP1	0.00426883
cg16624231	F	19		TCF3		N_Shore	0;11;21;22;41;50	rs570405177;rs530543747;rs549252416;rs567458425;rs528285939;rs563710102	chr19:1619170-1619447	TCF3;TCF3	0.00426907
cg12076945	R	12		RAP1B	Promoter_Associated	S_Shore	35;27	rs540923732;rs570860029	chr12:69004220-69005377	RAP1B;RAP1B	0.00427239
cg04902851	F	8		NSMAF		S_Shore	11;32	rs540501019;rs139813149	chr8:59571603-59572526	NSMAF;NSMAF	0.00427448
cg07910460	R	12		ANKS1B		N_Shelf			chr12:99139386-99139769	ANKS1B;ANKS1B	0.00427687
cg17276289	F	3		CLDN16						CLDN16	0.00427772
cg26571926	R	1		RERE			38;2	rs185869227;rs542379918		RERE;RERE	0.00427786
cg21497659	R	17		SUPT4H1	Promoter_Associated	Island	34;28;15;9	rs2632519;rs16942979;rs536626670;rs554968842	chr17:56429455-56429906	SUPT4H1;SUPT4H1;BZRAP1-AS1;BZRAP1-AS1;BZRAP1-AS1;BZRAP1-AS1;BZRAP1-AS1;BZRAP1-AS1;BZRAP	0.00427845
cg26992539	R	8					46;1	rs377127616;rs149062310			0.00428893
cg09706281	F	9		ST6GALNAC4		Island	21;37	rs141790807;rs2296703	chr9:130674546-130674958	ST6GALNAC4;ST6GALNAC4	0.00429117
cg26675469	F	16		RANBP10						RANBP10	0.00429177
cg05236967	F	11									0.0042945
cg26860970	R	6		VARS2	Promoter_Associated	Island	47;1	rs147646663;rs546540965	chr6:30881533-30882296	VARS2;VARS2;VARS2;GTF2H4	0.00429653
cg00767846	R	2		SSB	Promoter_Associated	Island	36;23	rs532481845;rs552147437	chr2:170655289-170655757	SSB;SSB	0.00429928
cg15617775	F	7		MAD1L1	Promoter_Associated		0;6	rs183284862;rs552311321		MAD1L1;MAD1L1;MAD1L1;MAD1L1;MAD1L1;MAD1L1	0.00430019
cg27484769	R	10		EBF3			45;18;11;2	rs575924018;rs145540598;rs542133613;rs561717492		EBF3	0.00430073
cg09034264	F	3				S_Shelf	0;1;23;24	rs546634905;rs568079222;rs4518076;rs117790059	chr3:126398076-126398365		0.004303
cg18665816	R	16					7	rs149260569			0.00431116
cg02824202	R	18				Island			chr18:6729693-6730037		0.00431287
cg07043025	F	17		MIR635			0;1	rs538777921;rs114591160		MIR635;WIPI1	0.00431579
cg04463111	R	16					51;22;2	rs537137443;rs555958214;rs187527652			0.00431815
cg13176715	R	16		NAGPA-AS1	Promoter_Associated_Cell_type_specific	Island	46	rs567399771	chr16:5083244-5084032	NAGPA-AS1;NAGPA;NAGPA	0.00432332
cg10131319	F	8					46;50;51	rs6601722;rs559957278;rs77109582			0.00432867
cg22857271	F	3		GPR160		S_Shelf	41	rs536755387	chr3:169755594-169756847	GPR160	0.00433114
cg23240145	F	13		KLHL1		S_Shore	48	rs542021113	chr13:70681732-70682219	KLHL1;ATXN8OS	0.00433176
cg17916490	R	2	DMR	NTSR2		Island	47;41;9;7	rs577425485;rs545156343;rs186016078;rs575673335	chr2:11809606-11810433	NTSR2	0.00433223
cg20841906	R	3	DMR	B3GALNT1	Unclassified_Cell_type_specific	Island	43;21;9	rs373494126;rs34262149;rs368209855	chr3:160822494-160823260	B3GALNT1;B3GALNT1;B3GALNT1;B3GALNT1;B3GALNT1	0.00433375
cg27518977	R	7		TXNDC3			47	rs55654570		TXNDC3	0.00433927
cg04479219	F	13	CDMR	SLITRK5		Island	11;13;21;51	rs140512329;rs539542917;rs150451632;rs138509416	chr13:88326600-88326919	SLITRK5	0.00434001
cg07760773	R	14		LTB4R2	Promoter_Associated	Island	43;33;28	rs544367385;rs147179126;rs115630307	chr14:24779874-24780932	LTB4R2;LTB4R2;LTB4R2;LTB4R;CIDEB;CIDEB	0.00434144
cg19037350	F	5		PCDHGA4	Unclassified	N_Shore			chr5:140734720-140735028	PCDHGA4;PCDHGA4;PCDHGA2;PCDHGA1;PCDHGB1;PCDHGA3	0.00434289
cg03091590	F	19				N_Shore	3;29;33	rs573471006;rs540514791;rs562260799	chr19:42700686-42700975		0.00434414
cg06456789	F	3		TMCC1	Promoter_Associated	Island	32	rs560133526	chr3:129611920-129612884	TMCC1;TMCC1-AS1	0.00434547
cg16201893	F	9		AKAP2			19	rs552670636		AKAP2;PALM2-AKAP2;PALM2-AKAP2;AKAP2;AKAP2	0.00434715
cg18062628	R	5					1	rs563025415			0.00434976
cg13456321	F	18		NFATC1	Unclassified_Cell_type_specific	S_Shore	0;17	rs185645702;rs533631594	chr18:77246356-77247889	NFATC1;NFATC1;NFATC1;NFATC1	0.00435165
cg01774256	F	9		MED22	Promoter_Associated	Island	7;11;25;30;35	rs587668377;rs28429028;rs587627023;rs587688238;rs553877	chr9:136214430-136215760	MED22;MED22;SNORD24;MED22;MED22;RPL7A	0.00435251
cg03440588	F	1	CDMR	FOXD2		Island	0;13	rs151199947;rs558445541	chr1:47899661-47900385	FOXD2;MGC12982	0.0043526
cg12639019	R	17			Unclassified_Cell_type_specific						0.0043529
cg06540283	F	11		MAP6			1;9	rs150808955;rs545184712		MAP6;MAP6	0.00435748
cg26216730	R	15		OCA2			27	rs542958337		OCA2	0.00435911
cg24693760	F	1			Gene_Associated		3;13;48	rs138751374;rs542884527;rs111597888			0.00436093
cg24951286	R	5	RDMR	PCDHB15		N_Shore	42;36	rs377042821;rs77130508	chr5:140626444-140627373	PCDHB15	0.0043647
cg12102514	F	11		MUC6	Unclassified_Cell_type_specific	N_Shelf	6;20;49	rs575068205;rs542196295;rs560920526	chr11:1024003-1024492	MUC6	0.00436822
cg22906878	R	8		PTK2			11;1	rs549466787;rs149168892		PTK2;PTK2;PTK2	0.00437002
cg27227050	F	14		TMX1			8;50	rs376369443;rs556321611		TMX1	0.00437456
cg08440490	R	16		CDH3	Unclassified_Cell_type_specific	Island	30;29;28;10	rs552426178;rs570629864;rs538354602;rs550203444	chr16:68678686-68680149	CDH3;CDH3	0.00437658
cg23623625	R	1		OTUD7B						OTUD7B	0.00437841
cg11889334	R	3			Unclassified		1	rs570625314			0.0043815
cg03286215	R	11		SHANK2			24;2	rs540419752;rs190912754		SHANK2	0.00439172
cg02182308	R	10	DMR		Unclassified_Cell_type_specific	S_Shore	43;35;10	rs529823100;rs181664771;rs567557503	chr10:8077829-8078378		0.00439191
cg20706583	R	20		MAVS	Promoter_Associated	Island	15	rs190589677	chr20:3827225-3828031	MAVS	0.00439213
cg25035908	F	1		DENND2C	Promoter_Associated	Island	30;36	rs181178526;rs533171170	chr1:115212239-115212985	DENND2C	0.00439316
cg01704332	F	1		C1orf56	Promoter_Associated	Island	13	rs587600278	chr1:151020162-151020627	C1orf56;C1orf56	0.0043981
cg19149019	R	2		LINC01291			6	rs181978477		LINC01291	0.00440109
cg06331899	F	17		HRNBP3			0;5;24;33	rs563187855;rs28449390;rs546919180;rs571480057		HRNBP3	0.00440362
cg18567174	F	15		LBXCOR1		Island			chr15:68126022-68126569	LBXCOR1	0.00440639
cg24900671	F	6			Promoter_Associated	Island	10;12;41;49	rs560431506;rs532344644;rs545550040;rs115180879	chr6:28984418-28984686		0.00440951
cg27475522	F	10		ST8SIA6		S_Shore	23;39	rs138075890;rs187152903	chr10:17495407-17496721	ST8SIA6	0.00440965
cg05622324	R	16		ZNF263		S_Shore	38;37;1	rs537043093;rs557730171;rs145142755	chr16:3332472-3333847	ZNF263	0.00440994
cg03737691	R	20		SOX18	Unclassified_Cell_type_specific	N_Shore	15	rs554263768	chr20:62681074-62681332	SOX18	0.00441277
cg01074643	F	2		TSSC1			11	rs562397536		TSSC1	0.00441686
cg04856086	R	5		LSM11	Promoter_Associated	Island	49	rs546120812	chr5:157170505-157171321	LSM11	0.00441777
cg17196246	R	12		BCAT1			2	rs113231876		BCAT1;BCAT1;BCAT1	0.00441888
cg11406662	F	18					1;9;42	rs142617964;rs7232120;rs557015725			0.00442214
cg26797721	R	5		LINC01170			2	rs17151727		LINC01170	0.00442303
cg00538591	F	16		CBFA2T3	Promoter_Associated	S_Shore	51	rs576556953	chr16:89006334-89008600	CBFA2T3;CBFA2T3	0.00442355
cg01625621	R	15		AVEN						AVEN;CHRM5	0.00442404
cg01652180	R	3		ACTR8			13	rs569041085		ACTR8	0.00442471
cg14983586	F	6					6;20	rs528673986;rs3823426			0.00442494
cg21414754	R	2		ACOXL		N_Shore	48;2	rs570482829;rs532908717	chr2:111489977-111490884	ACOXL	0.00442625
cg21597570	R	2		CAMKMT			1	rs189419087		CAMKMT	0.00442641
cg13163782	F	10		LARP4B	Gene_Associated_Cell_type_specific	S_Shore	1;34;36;40	rs575354061;rs544368251;rs560835872;rs529773577	chr10:855626-855885	LARP4B	0.00442945
cg10453390	F	11		B4GALNT4			33	rs78855826		B4GALNT4	0.00443241
cg21649934	F	6		C6orf203	Unclassified_Cell_type_specific	N_Shore	24;25;46	rs544366354;rs561079129;rs73761779	chr6:107349276-107349720	C6orf203;C6orf203;C6orf203	0.00443259
cg19074165	R	15	RDMR	SENP8		N_Shore	8	rs556275174	chr15:72409862-72411002	SENP8;SENP8;SENP8;MYO9A	0.00443844
cg11502392	R	11		BBS1			49;40;30;15;2;1	rs144882260;rs201687418;rs186822905;rs542052064;rs544997496;rs200688985		BBS1;BBS1	0.00444029
cg20062097	R	7		2021-09-13	Promoter_Associated	Island	20;17;16;5;3	rs183214163;rs541312457;rs553029834;rs574333065;rs541426731	chr7:45808183-45808745	2021-09-13	0.00444052
cg15734794	R	4				Island	45	rs575271483	chr4:93103617-93103953		0.00444222
cg15885337	F	11		OPCML		Island	1;11;27;49	rs532302189;rs547694321;rs565507355;rs76378551	chr11:132813562-132814395	OPCML;OPCML	0.00444344
cg10073625	R	17		ZFP3	Promoter_Associated	Island	45;35	rs74843683;rs570925600	chr17:4981357-4981979	ZFP3	0.00444386
cg02075970	R	22		PDGFB		N_Shore	34;12;1	rs186459410;rs12157563;rs536878423	chr22:39627590-39627811	PDGFB;PDGFB	0.00445386
cg21825757	F	3		ACAD9		S_Shelf	12;48	rs545252038;rs559925496	chr3:128598176-128598703	ACAD9	0.00445412
cg16368760	F	14					26;39;46	rs142315741;rs1534833;rs190136539			0.00445453
cg10122766	F	19		TLE6	Unclassified	Island	0;15;16;21;28;29	rs566837710;rs534185440;rs559306382;rs552739117;rs185586516;rs538423515	chr19:2977241-2977471	TLE6;TLE6	0.00445476
cg10955208	F	12		WSCD2			6;29;50	rs569832300;rs537120527;rs137898269		WSCD2	0.0044551
cg01227827	F	10		GOLGA7B		Island	49	rs529883479	chr10:99609425-99610116	GOLGA7B	0.00445756
cg01461770	R	10			Unclassified	N_Shore	42;39;14;13;2	rs74132120;rs548984520;rs111812633;rs560995532;rs188342286	chr10:47151424-47151676		0.00446168
cg22062659	F	8		SLCO5A1		Island	7;10	rs72544137;rs528602360	chr8:70744098-70747441	SLCO5A1	0.00446284
cg04535746	F	3		MITF			17;41	rs578040764;rs141467928		MITF;MITF;MITF;MITF	0.00446295
cg21583088	R	22					49;17;2	rs113366076;rs540128727;rs192758677			0.0044656
cg11377650	R	6		TRIM39			14	rs182908321		TRIM39;TRIM39	0.00446562
cg02537902	R	15		SNUPN	Promoter_Associated	Island	38;5;1	rs552511568;rs373175056;rs28372917	chr15:75917646-75918212	SNUPN;SNUPN;SNUPN	0.00446664
cg18872441	R	5		CEP72		N_Shelf	47;42;38;1	rs144726752;rs527403573;rs148249239;rs542279058	chr5:623167-623555	CEP72	0.00447403
cg19715546	R	5				N_Shore	37;2	rs185187645;rs573110151	chr5:126853265-126853925		0.00447521
cg13802595	R	4		G3BP2		N_Shelf	22;2	rs145190079;rs542974951	chr4:76597635-76598920	G3BP2;G3BP2;G3BP2	0.00447568
cg12515908	F	5					5;16;29;41	rs149764237;rs115885139;rs574396354;rs543298048			0.00448184
cg27657608	F	8		CSGALNACT1			7;22;42;43;51	rs147183212;rs140618125;rs528443073;rs541895609;rs575188937		CSGALNACT1;CSGALNACT1;CSGALNACT1	0.00448212
cg10578952	F	1		TBCE	Gene_Associated		39;50	rs577099052;rs538169111		TBCE;TBCE	0.00448383
cg14405553	R	19					35;12	rs561049916;rs529770549			0.00448681
cg01109432	R	19		SSBP4	Promoter_Associated	Island			chr19:18527651-18531118	SSBP4;SSBP4	0.00448723
[truncated: 844,235+ more rows]
