# Supplementary material for: Genome-wide methylome-based molecular pathologies associated with depression and suicide
Source: Neuropsychopharmacology. 2024 Dec 7;50(4):705–16. doi: 10.1038/s41386-024-02040-9 (PMC11845511; doi:10.1038/s41386-024-02040-9)
Supplement: Supplementary file 4 — Supplementary Table 5 [file 41386_2024_2040_MOESM4_ESM.xlsx]

## Sheet: Table
Table S5: Differential methylation profile and genomic features determined in C vs. MDD+S analysis
Methylation Site ID	Strand	Chromosome	Diffentially Methylated Region (DMR)	Gene Symbol	Regulatory Feature Group	Relation to UCSC CpG Island	SNP DISTANCE	SNP ID	UCSC CpG Islands Name	UCSC RefGene Name	p-value
cg02106223	R	4	DMR	HELT		Island			chr4:185939222-185942747	HELT	5.40682e-07
cg04446455	R	13				Island			chr13:29393783-29394898		1.52835e-06
cg26645494	F	7		AEBP1		Island	25;30;38;45	rs549720969;rs202072841;rs532446849;rs113676804	chr7:44153157-44153501	AEBP1	1.87026e-06
cg04910690	R	1		CD164L2		S_Shore	10	rs734725	chr1:27709600-27709831	CD164L2	2.39671e-06
cg12457773	F	6	DMR	NRSN1		Island			chr6:24126309-24126512	NRSN1;NRSN1	2.66634e-06
cg26354180	F	17		AATF		N_Shore	51	rs149580042	chr17:35305758-35306757	AATF	2.91451e-06
cg23805780	F	6		L3MBTL3	Promoter_Associated	Island			chr6:130340556-130342450	L3MBTL3;L3MBTL3	4.06375e-06
cg20053981	F	10		HNRNPH3	Promoter_Associated	Island	11;41	rs549085175;rs28365926	chr10:70091055-70092573	HNRNPH3;HNRNPH3;PBLD;PBLD	4.66773e-06
cg27037943	F	1		SPATA1	Promoter_Associated	Island			chr1:84971344-84972491	SPATA1;GNG5	6.01873e-06
cg14186558	F	9		RNF183						RNF183	6.79961e-06
cg09980315	F	11					0	rs533947745			7.02288e-06
cg20744110	R	5		HARS2		N_Shore	49;21;9	rs201398055;rs11548125;rs201729757	chr5:140070804-140071328	HARS2;HARS2;HARS2;HARS;HARS;HARS;HARS;HARS;HARS;HARS;HARS;HARS;HARS;HARS;HARS;HARS;HARS	8.00418e-06
cg19771773	F	19			Promoter_Associated	S_Shore	3;20;23	rs562159589;rs112555765;rs550885097	chr19:48707169-48707461		8.02892e-06
cg02980670	R	4		FAM53A			51;24;17;16	rs553960575;rs188432352;rs140823471;rs144681515		FAM53A	8.20828e-06
cg02834497	F	19		ZNF44	Unclassified	S_Shore	13;23;39;40	rs538187766;rs183331854;rs571248462;rs143944203	chr19:12405197-12405571	ZNF44;ZNF44	9.7201e-06
cg05641351	R	1		EFNA1	Unclassified_Cell_type_specific	Island			chr1:155098434-155100451	EFNA1;EFNA1	1.07811e-05
cg26467269	R	11		LRP5		Island	30;19;1	rs577932894;rs545636414;rs191125304	chr11:68178918-68179162	LRP5	1.15983e-05
cg12481425	R	4					51;39;18;13	rs183342598;rs539412239;rs549405479;rs73084315			1.34296e-05
cg03866835	R	16		FAM65A	Unclassified	Island			chr16:67562575-67563390	FAM65A	1.41575e-05
cg08164582	R	20		PHACTR3			51;26;20;2	rs552489654;rs11696781;rs534288194;rs116080693		PHACTR3;PHACTR3;PHACTR3;PHACTR3;PHACTR3;PHACTR3	1.62722e-05
cg01839264	R	14			Unclassified		22	rs552784275			1.86499e-05
cg24577766	R	5		TXNDC15	Promoter_Associated	S_Shore	1	rs550057524	chr5:134209887-134210504	TXNDC15	2.00274e-05
cg04407228	F	1		NADK	Promoter_Associated	Island			chr1:1709394-1710582	NADK	2.14989e-05
cg04127739	F	19		BHMG1		Island	26;51	rs537234950;rs183914145	chr19:46236428-46236957	BHMG1	2.28016e-05
cg24900096	F	20		LSM14B		Island	18	rs546338632	chr20:60696561-60698342	LSM14B	2.37767e-05
cg09107957	F	1		C1orf131	Unclassified	Island	0;4;42;44	rs529367950;rs112452735;rs200639005;rs518686	chr1:231376796-231377243	C1orf131;GNPAT;GNPAT	2.54011e-05
cg01368133	F	4		HERC3	Promoter_Associated	Island	4	rs545800095	chr4:89513028-89514481	HERC3	2.70908e-05
cg08048699	R	11		TIMM10						TIMM10	2.80377e-05
cg08747892	F	11		OPCML						OPCML;OPCML	2.87916e-05
cg04633058	F	17		LRRC59	Unclassified	N_Shore	46	rs552104513	chr17:48474516-48475047	LRRC59	3.05035e-05
cg06910125	R	5		B4GALT7	Unclassified	N_Shore	43;37;34;16;1	rs201868342;rs373068387;rs532945440;rs201942042;rs137913131	chr5:177035351-177035660	B4GALT7	3.07871e-05
cg27306382	R	3		LAMB2	Promoter_Associated	S_Shore			chr3:49157768-49158463	LAMB2;USP19	3.10971e-05
cg25590734	R	19		CCDC124		S_Shore			chr19:18043480-18044143	CCDC124;CCDC124	3.13254e-05
cg11570367	F	13	RDMR	RASA3		N_Shore	11;14;51	rs140914933;rs150272401;rs529281439	chr13:114897358-114898516	RASA3	3.14835e-05
cg15516191	F	11		SPTBN2			1;3;8;25;37;43;44	rs576311723;rs143155918;rs199940982;rs35463342;rs201394078;rs145249947;rs561053672		SPTBN2	3.25348e-05
cg12516512	R	21		MRAP			1	rs111900901		MRAP;MRAP;MRAP;URB1	3.28716e-05
cg25494302	F	19					12;27	rs533828749;rs558508048			3.34848e-05
cg26853640	R	19		SPRED3		S_Shore			chr19:38876614-38878950	SPRED3;SPRED3;GGN	3.35032e-05
cg14283380	F	10		HHEX	Promoter_Associated	Island	36;37	rs555690607;rs575746087	chr10:94448693-94450479	HHEX	3.45525e-05
cg11832956	F	15	DMR			Island	38;51	rs190451634;rs183618804	chr15:98196021-98196391		3.6026e-05
cg10442251	F	1		IGSF21		N_Shelf	1;39	rs545771257;rs10157902	chr1:18703295-18703496	IGSF21	3.78261e-05
cg03076824	F	19		ZNF527	Unclassified	Island			chr19:37861691-37862233	ZNF527	3.91728e-05
cg17938623	F	10	DMR	ITGA8		S_Shore			chr10:15761423-15762101	ITGA8	4.02112e-05
cg10734734	F	19		A1BG	Promoter_Associated	Island	12;20;24;34;45	rs549593190;rs559517090;rs528615958;rs113490434;rs1265959	chr19:58858453-58859223	A1BG	4.03068e-05
cg08764522	F	21		C21orf122		N_Shore	17;18	rs574373724;rs111813185	chr21:46494173-46495472	C21orf122	4.20162e-05
cg11381792	R	21		TRAPPC10	Promoter_Associated	Island	13	rs551064836	chr21:45431646-45432978	TRAPPC10	4.62137e-05
cg10289190	R	9		GRHPR	Promoter_Associated	Island	17;7	rs546235477;rs562744658	chr9:37422568-37422915	GRHPR	4.87683e-05
cg06703078	R	15		INO80			33;26;22	rs555363630;rs367895070;rs145568814		INO80;INO80	5.01904e-05
cg07750706	F	6		PLAGL1	Promoter_Associated	Island	40	rs529567619	chr6:144384894-144385888	PLAGL1;PLAGL1	5.02203e-05
cg08442581	F	1			Unclassified_Cell_type_specific		0;1	rs532024304;rs550143114			5.10863e-05
cg16522620	R	3		P4HTM	Promoter_Associated	Island	8;2	rs567002086;rs531438423	chr3:49027116-49028356	P4HTM;P4HTM;P4HTM;P4HTM	5.26761e-05
cg08797793	R	17		ZNF286A	Promoter_Associated	Island	16	rs572791204	chr17:15602778-15603315	ZNF286A;ZNF286A;ZNF286A;ZNF286A;ZNF286A;ZNF286A;ZNF286A;ZNF286A;ZNF286A;ZNF286A	5.30405e-05
cg27315841	R	6					36;33;5;1	rs540538697;rs2875943;rs534777988;rs140427547			5.39029e-05
cg19139809	F	11			Promoter_Associated	Island	0;32	rs190555111;rs113023368	chr11:9385837-9386241		5.47746e-05
cg11385769	F	12		TMEM233		Island	31	rs191136449	chr12:120031494-120033212	TMEM233	6.1806e-05
cg26362531	R	11		ST5	Promoter_Associated	Island	32;27;2	rs185296496;rs557228700;rs370192864	chr11:8932573-8933294	ST5;AKIP1;AKIP1;AKIP1;AKIP1;AKIP1;AKIP1	6.48012e-05
cg27576415	F	15		RTF1	Promoter_Associated	Island	31;38	rs538025912;rs554443043	chr15:41708907-41709951	RTF1	6.91847e-05
cg02484119	F	1		EIF2B3						EIF2B3;EIF2B3	6.94325e-05
cg00087005	F	10		CTBP2		Island	41	rs538797416	chr10:126847224-126851327	CTBP2;CTBP2	7.12914e-05
cg13484988	R	20	RDMR	SDCBP2	Promoter_Associated	Island	42;2	rs181285457;rs118123385	chr20:1305899-1306554	SDCBP2;SDCBP2;FKBP1A-SDCBP2;SDCBP2-AS1;SDCBP2-AS1;SDCBP2-AS1	7.15008e-05
cg05985448	R	10		INPP5A		N_Shore	16	rs575767617	chr10:134359533-134359780	INPP5A	7.22712e-05
cg01068006	R	1		PEX14	Promoter_Associated	N_Shore	51;2	rs115474604;rs182683299	chr1:10534918-10535172	PEX14	7.36408e-05
cg13046832	F	14		C14orf23		Island	32;41	rs538563783;rs147889897	chr14:29254365-29255069	C14orf23	7.42549e-05
cg20936172	F	8					0;1;14;29;30;33;44	rs567026083;rs534390654;rs185543288;rs567944937;rs150963669;rs556492907;rs79852542			7.51785e-05
cg01366454	F	8			Promoter_Associated	N_Shore	16;39	rs534657101;rs553124082	chr8:142318353-142319155		7.59447e-05
cg02613917	F	4		DHX15		S_Shore			chr4:24585435-24586175	DHX15	7.65718e-05
cg06630932	F	17		LINC00469			22	rs192616822		LINC00469	7.68657e-05
cg01920829	F	2		CDK5R2	Unclassified	Island	51	rs368889776	chr2:219824151-219825864	CDK5R2	7.80999e-05
cg02900034	F	8		HSF1	Unclassified_Cell_type_specific		12;16	rs533394672;rs201488133		HSF1	7.87199e-05
cg08842563	F	19		APC2	Unclassified_Cell_type_specific	N_Shore	19;41;47	rs113149407;rs553346530;rs578205784	chr19:1450056-1450387	APC2	8.02773e-05
cg07160574	F	6	RDMR	SCAND3	Promoter_Associated	S_Shore	40	rs371204025	chr6:28554863-28555124	SCAND3	8.41471e-05
cg06587659	F	19					10;11	rs200928265;rs139380606			8.52224e-05
cg09671060	F	21	DMR		Unclassified	Island			chr21:47061773-47064308		8.55931e-05
cg23702510	F	7					2;11;15;27;35;46;50	rs570605989;rs4540368;rs184765511;rs574410843;rs541849993;rs556993546;rs576048018			8.59934e-05
cg10732506	F	3	DMR	LRRN1		Island	28;32;46	rs3088204;rs536036944;rs555881279	chr3:3840513-3842772	LRRN1	8.64206e-05
cg23339038	R	12		KSR2						KSR2	8.7894e-05
cg12373617	F	5		KCNN2		Island	12;29;31;49	rs555838803;rs567706065;rs184147412;rs544525765	chr5:113696516-113699195	KCNN2;KCNN2	8.83224e-05
cg21139209	F	5		CAST	Promoter_Associated	Island	38;39	rs199812306;rs565934362	chr5:95997717-95999117	CAST;CAST;CAST;CAST;CAST	8.86026e-05
cg16260720	F	9									8.90615e-05
cg06711448	R	12		KSR2	Unclassified					KSR2	9.02689e-05
cg06392913	R	3	RDMR	ZNF589	Promoter_Associated	Island	45;30;15	rs368048943;rs559804478;rs527331316	chr3:48282425-48282817	ZNF589	9.31688e-05
cg07185468	F	1					25	rs562375516			9.35653e-05
cg25898483	R	2		UGGT1	Promoter_Associated	N_Shore	42;36;14;1	rs569364154;rs538483277;rs555195799;rs568795163	chr2:128848663-128849210	UGGT1;UGGT1	9.35687e-05
cg14522483	R	9		C9orf128	Promoter_Associated	Island	48;40	rs113130018;rs555428629	chr9:35828737-35829423	C9orf128;TMEM8B;TMEM8B;TMEM8B	9.57003e-05
cg01223422	R	19		RABAC1	Promoter_Associated	Island	36;28	rs572367622;rs557167878	chr19:42462945-42463695	RABAC1	9.59391e-05
cg02266211	F	20					0;4;10	rs531254936;rs541886341;rs145593463			9.76696e-05
cg11367048	F	11		HMBS		S_Shelf			chr11:118955574-118955832	HMBS;HMBS;HMBS;HMBS	9.9474e-05
cg26229382	F	20		NFATC2		S_Shore	39	rs6021268	chr20:50139690-50140540	NFATC2;NFATC2;NFATC2;NFATC2;NFATC2;NFATC2;NFATC2;NFATC2	0.000102113
cg21752637	F	7		ZP3						ZP3;SRCRB4D	0.0001042
cg26216141	R	6		GPLD1			35;6;2	rs760904;rs186905755;rs368704508		GPLD1;GPLD1	0.000105353
cg04095165	R	17					24	rs188783388			0.000105453
cg09528988	R	5		DDX4		Island	29;24;18	rs185398340;rs560603422;rs190552946	chr5:55033694-55033993	DDX4;DDX4;DDX4	0.000107685
cg13470015	F	12					11;22;43	rs577004901;rs541190001;rs559527059			0.000110973
cg27539627	R	3		DIRC2		N_Shore	31	rs556494259	chr3:122513726-122514477	DIRC2;HSPBAP1	0.000112063
cg06581710	F	17		CCDC46	Promoter_Associated	Island	0;16;29;37	rs559755855;rs189912907;rs180777270;rs554132855	chr17:64187712-64188586	CCDC46	0.000113976
cg03742705	R	1		ATAD3B		N_Shore	2	rs139613227	chr1:1406844-1407821	ATAD3B	0.000115112
cg01113811	F	11		MAML2			22;25	rs549044608;rs77046256		MAML2	0.000115516
cg09469033	F	2		SLC30A6	Promoter_Associated	S_Shore			chr2:32390677-32390948	SLC30A6	0.000116762
cg02490708	R	1	DMR			Island	46;34;12;6;2	rs587717397;rs3009402;rs587645364;rs117154720;rs587600633	chr1:147775221-147775584		0.000117495
cg06023646	R	3		WDR48	Promoter_Associated	Island	50;44;36;17	rs200853836;rs201517129;rs145086991;rs200385273	chr3:39093469-39094025	WDR48	0.000119376
cg08411435	F	17		PPP1R1B		S_Shore	1	rs574687118	chr17:37783314-37783919	PPP1R1B;PPP1R1B	0.000121574
cg19772754	R	7		NAMPT		Island	45;36	rs555965204;rs144433076	chr7:105924650-105925975	NAMPT	0.000121896
cg02423661	R	12		GNPTAB			8;2;1	rs117141746;rs188605422;rs116575328		GNPTAB	0.000122204
cg13971260	F	10		PPA1	Promoter_Associated	Island	7;25;29;30;31;32;39	rs536406696;rs534972967;rs553504085;rs578123105;rs538875333;rs557513721;rs575875472	chr10:71992414-71993467	PPA1	0.000122872
cg16994669	F	8		RNF19A	Unclassified_Cell_type_specific	S_Shelf	12;16	rs560559022;rs190972052	chr8:101321568-101322714	RNF19A	0.000123503
cg03417325	R	5		AGGF1	Promoter_Associated	N_Shore			chr5:76326120-76326871	AGGF1	0.000125626
cg01284702	F	19		C19orf52	Promoter_Associated	Island			chr19:11038956-11040285	C19orf52;YIPF2	0.000127931
cg07072357	F	10				S_Shelf			chr10:128076155-128077482		0.00012794
cg25503505	F	5		DPYSL3			45;49;50	rs201466771;rs190923347;rs182631155		DPYSL3;DPYSL3	0.000131177
cg24004478	F	7		UNC84A		Island			chr7:855308-856747	UNC84A;UNC84A	0.000131781
cg13054563	F	14		OXA1L		Island	4;10;21;30;31;49;50	rs561401014;rs201009341;rs115891437;rs200428603;rs533479174;rs75618032;rs373094747	chr14:23235774-23236578	OXA1L	0.000134098
cg27615388	R	5		HTR1A		Island	50;24;12;11;2	rs146873107;rs149016851;rs115753404;rs145641566;rs201954577	chr5:63256548-63257886	HTR1A	0.000136848
cg19197496	R	1		MROH7			36;17;6;2	rs182212758;rs3816071;rs74071891;rs141017885		MROH7;MROH7;MROH7;MROH7;MROH7-TTC4;MROH7-TTC4;MROH7-TTC4	0.000140226
cg15184507	R	17		PDK2		Island	51;42	rs200906356;rs537623975	chr17:48172460-48172994	PDK2;PDK2;PDK2;PDK2	0.000140391
cg20840825	R	17		CYTSB	Unclassified	Island	41	rs551873946	chr17:20059028-20060060	CYTSB;CYTSB;CYTSB;CYTSB	0.000143293
cg19245686	R	20		SCAND1	Promoter_Associated	Island	50	rs550518174	chr20:34541602-34543012	SCAND1;SCAND1;SCAND1	0.000145626
cg14246568	R	6				N_Shore	30	rs574314695	chr6:105388190-105389545		0.000146234
cg12151820	F	14		RDH11	Promoter_Associated		2;11;39	rs560844936;rs182067184;rs17104597		RDH11	0.000146589
cg03028104	F	7		TPST1	Promoter_Associated	N_Shore	2;46	rs542210583;rs560003428	chr7:65669965-65670945	TPST1	0.000147645
cg07821629	F	7	DMR	AMPH		Island	13;34	rs553502545;rs576744407	chr7:38670439-38671008	AMPH;AMPH	0.00014839
cg14742970	F	11		KDM4D			0;41;46	rs150271801;rs35631512;rs76057256		KDM4D	0.000149426
cg02441015	R	19		PTPRS		Island	41;32	rs144686472;rs148079367	chr19:5243869-5244393	PTPRS;PTPRS;PTPRS;PTPRS	0.000149992
cg17548735	F	6		APOBEC2			49	rs200026110		APOBEC2;APOBEC2	0.000152565
cg02941431	F	16			Promoter_Associated	Island	4;24;26;27;28	rs76717374;rs192393900;rs572123847;rs184360678;rs528666579	chr16:68563759-68564281		0.000153623
cg14195027	F	1		ALPL			12;49	rs528479316;rs547037527		ALPL;ALPL;ALPL	0.000155534
cg10182541	R	17		GABARAP	Promoter_Associated	Island	51;1	rs200745072;rs147634798	chr17:7145479-7146709	GABARAP;GABARAP	0.000156626
cg04446749	R	5		CDK7	Promoter_Associated	Island	35;21;1	rs531015229;rs376869207;rs369322481	chr5:68530597-68531001	CDK7	0.000157857
cg21895280	F	12					15;25	rs562259584;rs529726872			0.000159208
cg10518439	R	11	CDMR	OPCML	Unclassified	N_Shelf	45;38;7;1	rs534414084;rs143830357;rs147256697;rs538232374	chr11:132951692-132952260	OPCML	0.000161369
cg16143763	R	17	RDMR	AARSD1	Promoter_Associated	Island	42;25	rs568134651;rs535332301	chr17:41116349-41116551	AARSD1;AARSD1	0.000163749
cg07351424	F	16		LMF1		S_Shelf	0;1;5;19	rs148201499;rs548283854;rs8061755;rs537057293	chr16:928142-928380	LMF1;LMF1;LMF1	0.000164074
cg02556753	F	17		RPS6KB1	Unclassified	Island	48;51	rs556307532;rs574617167	chr17:57970011-57971021	RPS6KB1;RPS6KB1;RPS6KB1;RPS6KB1;RPS6KB1;TUBD1;TUBD1;TUBD1;TUBD1;TUBD1;TUBD1	0.000165533
cg17347633	F	8		NSMCE2			5;38	rs200074935;rs145953938		NSMCE2	0.000168148
cg18183214	F	17		CYTH1			9;30	rs149509106;rs188104384		CYTH1;CYTH1	0.000169373
cg24847541	R	13	DMR	GPC5	Unclassified	Island	38;19;18;13;12	rs535044366;rs145701530;rs571730863;rs537547851;rs192154155	chr13:92051153-92051716	GPC5;GPC5	0.000169468
cg12073353	F	17		MRPS23	Promoter_Associated	Island	14;36	rs528995239;rs547168094	chr17:55927212-55928098	MRPS23	0.000171179
cg07892422	F	12		HOXC13	Unclassified_Cell_type_specific	Island	12	rs551689682	chr12:54332805-54333731	HOXC13	0.000173243
cg15847565	R	4		C4orf36	Unclassified	Island	14	rs534498937	chr4:87813172-87813718	C4orf36;C4orf36	0.000175641
cg22016747	R	1					44;1	rs2745271;rs537498095			0.00017573
cg01646147	F	11		KIAA0652	Promoter_Associated	Island			chr11:46638637-46639486	KIAA0652;KIAA0652;KIAA0652;KIAA0652;KIAA0652;HARBI1;KIAA0652;KIAA0652	0.000176384
cg23817170	F	3		CCDC50	Promoter_Associated	Island	10;45;46	rs368705093;rs558308250;rs572003667	chr3:191046948-191047710	CCDC50;CCDC50;CCDC50;CCDC50;UTS2D	0.000179225
cg19105821	R	15		NUSAP1	Promoter_Associated	Island	41;38;18;1	rs533250629;rs141522981;rs568706892;rs537788212	chr15:41624362-41625340	NUSAP1;NUSAP1;OIP5;NUSAP1;NUSAP1;NUSAP1;NUSAP1	0.000179925
cg25126678	F	2		AGBL5	Promoter_Associated	Island	15	rs544759550	chr2:27274165-27274953	AGBL5;AGBL5	0.000181114
cg26865201	R	12		C12orf35	Promoter_Associated	Island	42;17;6	rs553373861;rs147315198;rs74333556	chr12:32112161-32112833	C12orf35	0.000182303
cg04049556	F	2		MPHOSPH10	Promoter_Associated	Island	1;35	rs573038992;rs534060643	chr2:71357187-71357952	MPHOSPH10;MPHOSPH10;MCEE	0.000182545
cg17780995	F	17		FTSJ3	Promoter_Associated	S_Shore	45	rs567786986	chr17:61904726-61905184	FTSJ3;PSMC5	0.000183348
cg17140180	R	10		ADARB2		S_Shore	43;42;37;36	rs538721263;rs558608158;rs553546500;rs569382207	chr10:1595542-1595792	ADARB2;ADARB2-AS1	0.000185362
cg15172240	F	16		SNX29	Promoter_Associated	Island			chr16:12070257-12070870	SNX29	0.000186035
cg06317351	F	1				N_Shore	50	rs188712246	chr1:146549850-146550075		0.000189017
cg06681566	F	3		RAB6B		Island	29	rs548254223	chr3:133613566-133615174	RAB6B;RAB6B	0.000189747
cg02497414	F	19		ZNF583	Promoter_Associated_Cell_type_specific	N_Shore	29	rs148214952	chr19:56915356-56915856	ZNF583;ZNF583;ZNF583	0.000189988
cg15116095	R	5		PCDHA1		N_Shore	45;14	rs191020588;rs201112028	chr5:140167091-140168139	PCDHA1;PCDHA1;PCDHA1	0.00019096
cg25921418	F	6		BAT3	Promoter_Associated	Island	3;18;46	rs150032928;rs538940951;rs182103503	chr6:31620740-31621158	BAT3;BAT3;BAT3;BAT3	0.00019168
cg24272902	F	3		PIK3CA		S_Shore	5	rs144183442	chr3:178866068-178866908	PIK3CA	0.000192547
cg22413205	F	8		PDP1	Promoter_Associated	Island	18	rs531569833	chr8:94928518-94930124	PDP1;MIR378D2;PDP1;PDP1;PDP1	0.000194787
cg17167924	R	1		ENO1	Promoter_Associated	Island	22;1	rs555035042;rs558181384	chr1:8938098-8939409	ENO1	0.000195004
cg26830834	F	2		DUSP11	Promoter_Associated	Island	4;16;45	rs560096856;rs527718167;rs548971059	chr2:74006849-74007274	DUSP11;DUSP11	0.000195516
cg15998780	R	16			Promoter_Associated	Island			chr16:3156249-3156889		0.000202761
cg22364869	R	1		CAMTA1	Unclassified	Island	39;29;18;1	rs578045334;rs545454943;rs564274427;rs528251482	chr1:7740143-7741117	CAMTA1	0.000203392
cg06609997	F	12		FBXO21	Promoter_Associated	Island	15;17;34	rs557219429;rs112327443;rs79995445	chr12:117627650-117628488	FBXO21;FBXO21	0.00020354
cg00177101	F	9					0;34	rs187759091;rs140766495			0.000203698
cg10098358	F	19		LINC01530	Promoter_Associated	N_Shore	23	rs75095793	chr19:52097252-52098000	LINC01530	0.000206973
cg24791880	R	19		GATAD2A		S_Shelf	51;30	rs200484933;rs141678692	chr19:19611938-19612307	GATAD2A	0.000207895
cg21479903	F	19		C19orf26	Unclassified_Cell_type_specific	N_Shore			chr19:1236946-1238311	C19orf26	0.000210657
cg17338133	R	3		DVL3		Island	40	rs116002660	chr3:183887815-183888478	DVL3	0.00021228
cg25211927	R	20									0.000213165
cg23545258	F	14									0.000213784
cg08130968	R	12					13;2	rs562069095;rs530927713			0.000214549
cg09241332	F	3	RDMR	ZIC1		N_Shore	19	rs79800454	chr3:147126988-147128999	ZIC1	0.00021469
cg10453390	F	11		B4GALNT4			33	rs78855826		B4GALNT4	0.000214736
cg04691703	F	2									0.000215277
cg12729357	F	14		ALKBH1	Promoter_Associated	Island	0;8;11;24;26;35	rs536615652;rs553540850;rs201625168;rs199550172;rs148907079;rs199732122	chr14:78174054-78174550	ALKBH1;SLIRP;SLIRP;SLIRP;SLIRP	0.000216892
cg09085842	F	6		HSPA1A	Promoter_Associated	Island	40	rs564099149	chr6:31782872-31785190	HSPA1A;HSPA1L	0.000217041
cg02072002	F	16		MGRN1		S_Shelf	28;33;34;35;39	rs139266385;rs570236977;rs149737173;rs551971108;rs841224	chr16:4732830-4733184	MGRN1;MGRN1;MGRN1;MGRN1	0.000217344
cg16402006	R	6		MYLK4		N_Shore	45;42;38;25;15;12;1	rs555574258;rs111712495;rs541209611;rs184641180;rs144058311;rs189554387;rs563304383	chr6:2685400-2685625	MYLK4	0.000217884
cg09597470	R	2		NCKAP5		S_Shore			chr2:134023947-134024467	NCKAP5;NCKAP5	0.000218467
cg27000368	R	6		TRIM10			31;15;14;1	rs2517647;rs534260019;rs146382928;rs139417693		TRIM10;TRIM10	0.000219239
cg01049674	F	19		SPTBN4	Unclassified_Cell_type_specific	N_Shore	27	rs570500591	chr19:41073494-41074151	SPTBN4	0.000220469
cg03346041	R	8		ARFGEF1	Promoter_Associated	Island	37	rs538436941	chr8:68255129-68256274	ARFGEF1	0.000221332
cg23961059	R	19	DMR	ZNF547	Promoter_Associated	Island	44;31	rs376142597;rs201012811	chr19:57874763-57875110	ZNF547;TRAPPC2P1	0.000225055
cg03505583	F	3		BCL6		N_Shore	43	rs564152686	chr3:187461974-187462197	BCL6	0.000225533
cg25973293	R	1					47;29	rs34381538;rs143232026			0.000225775
cg04330777	F	1		RASSF5		Island			chr1:206680236-206681444	RASSF5;RASSF5	0.0002261
cg08447922	F	3		ABCF3			0;10;42	rs113607041;rs577625968;rs10937164		ABCF3	0.000226329
cg17336496	R	1		BOLA1	Promoter_Associated	N_Shore	45;44	rs1376675;rs1349532	chr1:149871079-149871946	BOLA1	0.000226916
cg03463303	R	18				S_Shelf			chr18:12657044-12658727		0.000227038
cg10816921	R	4			Unclassified_Cell_type_specific	Island	19	rs185970419	chr4:24471700-24474929		0.000227736
cg19956062	F	3		PCBP4	Promoter_Associated					PCBP4	0.00022858
cg12621022	R	2		FAM161A	Promoter_Associated	N_Shore	12;10;2	rs187943579;rs191983970;rs545192680	chr2:62080892-62081363	FAM161A	0.000229529
cg11808228	F	2		STRADB		S_Shore	13;18	rs2270315;rs529894261	chr2:202315853-202317008	STRADB;TRAK2	0.000230285
cg04182751	R	22		PMM1	Promoter_Associated	S_Shore	14	rs557586240	chr22:41985525-41986045	PMM1	0.000230305
cg19136717	R	15		ARIH1	Promoter_Associated	Island	30	rs553510646	chr15:72766260-72767693	ARIH1;ARIH1	0.000230662
cg08331427	R	5		ECSCR			1	rs188821534		ECSCR	0.000233226
cg15144156	F	7		BBS9	Promoter_Associated	Island	13	rs75629414	chr7:33168674-33169243	BBS9;BBS9;BBS9;BBS9	0.000233975
cg11592619	R	2		FAM132B	Unclassified_Cell_type_specific	Island	5;3	rs527492499;rs548957687	chr2:239067512-239068028	FAM132B	0.000234398
cg08388455	F	17			Unclassified_Cell_type_specific		1	rs538339075			0.000234835
cg14884588	F	8		SMIM19		Island	7;15	rs571490740;rs62509293	chr8:42396235-42397195	SMIM19;SMIM19;SMIM19;SMIM19;SMIM19;SLC20A2;SLC20A2	0.000234965
cg08825817	F	12		MMP17		Island	0;51	rs199918543;rs150618864	chr12:132324953-132325406	MMP17	0.000235614
cg00870662	F	18		PARD6G	Unclassified	S_Shore	37;46	rs529476067;rs113405548	chr18:78004028-78005438	PARD6G	0.000238293
cg04719819	F	11		KCNA4		Island	27	rs543228921	chr11:30037672-30037944	KCNA4	0.000240077
cg14376275	R	1	DMR	DNM3		Island			chr1:171810467-171811325	DNM3;DNM3	0.000240258
cg04258919	R	15		MAPK6		Island	35;30	rs556099136;rs577756118	chr15:52311220-52312180	MAPK6	0.00024029
cg11832404	R	12	DMR		Unclassified_Cell_type_specific	Island	37;26;14	rs113307156;rs35181569;rs115014657	chr12:65218245-65219143		0.000240352
cg26309060	F	21		PCNT	Gene_Associated		1;2	rs572539780;rs533522591		PCNT	0.000240461
cg20153409	R	2		GAD1	Unclassified_Cell_type_specific	Island	46;45;35;26	rs560889153;rs45617531;rs551237040;rs113194472	chr2:171672310-171675447	GAD1;GAD1	0.000242178
cg21131339	R	12				Island	30;23	rs574655778;rs28397122	chr12:123848617-123849919		0.000242876
cg07167933	R	2		SFTPB						SFTPB;SFTPB	0.000243206
cg12643458	R	11		ODZ4			47;11	rs374780385;rs556434614		ODZ4	0.000243426
cg20456465	R	6		KIF25			48;42;35;20;14;7;1	rs55935925;rs200713327;rs73260902;rs370684837;rs561838179;rs202177362;rs199617561		KIF25;KIF25;KIF25	0.000244342
cg00405620	F	20		CCM2L	Unclassified	S_Shore			chr20:30618793-30619138	CCM2L	0.000244855
cg18653350	F	13		SACS			28;35;41	rs371964922;rs1109437;rs537987062		SACS;SACS	0.000244872
cg00887258	R	18		ALPK2						ALPK2	0.000244894
cg09865676	R	1			Promoter_Associated	Island	20	rs76340948	chr1:43389835-43390551		0.000245248
cg25706530	R	18		NOL4		Island	50;26;16	rs558406200;rs575182106;rs150367289	chr18:31802358-31803792	NOL4;NOL4;NOL4;NOL4;NOL4	0.000245255
cg21951070	F	3		ETV5	Promoter_Associated	Island			chr3:185825462-185827003	ETV5	0.000245516
cg10128037	F	13		SPACA7			15	rs7334061		SPACA7	0.000245761
cg26276996	F	3		TBCCD1		S_Shore	15;17;22	rs569675864;rs530422481;rs148363713	chr3:186288248-186288638	TBCCD1;TBCCD1;DNAJB11	0.000245809
cg24314434	R	19		FUT3			39	rs80213446		FUT3;FUT3;FUT3;FUT3	0.000247549
cg15100227	R	5	DMR	PRDM6	Unclassified_Cell_type_specific	Island	51;39	rs71572187;rs553356738	chr5:122426125-122426836	PRDM6	0.000248203
cg14316898	R	19		NCAN		N_Shore	15	rs574252133	chr19:19322675-19322916	NCAN	0.000250073
cg03394909	F	2		SPEG		N_Shore	25;39	rs562605464;rs531698320	chr2:220306855-220307096	SPEG	0.000251065
cg17015033	F	8		PROSC	Promoter_Associated	Island	17;27;33;37	rs116231061;rs142026785;rs528997109;rs6468438	chr8:37619779-37620770	PROSC	0.000251253
cg11359684	R	2		FMNL2		Island	47;15	rs543702308;rs552306808	chr2:153191492-153192974	FMNL2	0.00025208
cg18449389	R	14		BCL2L2			30	rs530500899		BCL2L2	0.000253614
cg06653422	F	3		NISCH		N_Shore	8;8;8;10;35;45	rs112686091;rs3066892;rs71276876;rs3821838;rs2215466;rs534574427	chr3:52489417-52490008	NISCH;NISCH;NISCH;TNNC1	0.000254572
cg00949639	F	17		CYTSB	Unclassified	Island	5;25	rs576655419;rs545630620	chr17:20059028-20060060	CYTSB;CYTSB;CYTSB;CYTSB	0.000254819
cg14372037	F	4		SORCS2			24;31;45;46	rs562366981;rs533022683;rs114541849;rs189503698		SORCS2	0.000255034
cg22154593	R	16		KIF22	Promoter_Associated	Island			chr16:29801696-29802545	KIF22;KIF22;KIF22	0.000255735
cg07876897	R	7		NFE2L3	Promoter_Associated	N_Shore	32	rs144919983	chr7:26191794-26192757	NFE2L3	0.000256243
cg02145411	F	1		AHCYL1		Island	37;46	rs545292131;rs114426421	chr1:110527248-110528026	AHCYL1	0.000256734
cg23884187	F	20		C20orf95	Unclassified	Island	6;21	rs529209175;rs73905662	chr20:37274691-37275134	C20orf95	0.000257606
cg08119275	F	16		MT3	Unclassified_Cell_type_specific	Island	8;48	rs370256755;rs45457394	chr16:56623068-56623914	MT3	0.000258724
cg16564822	F	3		IFRD2	Promoter_Associated	S_Shore	28	rs149282865	chr3:50329399-50330116	IFRD2;HYAL3;HYAL3;HYAL3;HYAL3;HYAL3	0.000260584
cg04387984	F	3		LPP			1;16	rs139564377;rs113985091		LPP;LPP;LPP	0.000261185
cg03741275	R	7				S_Shore	43;35;7;6	rs574743580;rs531706388;rs139110622;rs190311361	chr7:151828355-151828642		0.000263658
cg26426898	R	20	DMR		Unclassified	Island	7	rs148177889	chr20:708601-709290		0.000264001
cg08904373	F	5		SLC9A3		N_Shore	2;6;11;14;19;20;27;41	rs113171364;rs111300545;rs115289191;rs535216860;rs557045364;rs575230314;rs545822470;rs7	chr5:498111-498430	SLC9A3	0.000264247
cg24732796	F	11		LOC100128239	Unclassified_Cell_type_specific	S_Shore			chr11:133906735-133907359	LOC100128239	0.000264814
cg07043025	F	17		MIR635			0;1	rs538777921;rs114591160		MIR635;WIPI1	0.000265185
cg12601062	R	14		EGLN3	Unclassified	Island			chr14:34419508-34420438	EGLN3;EGLN3;EGLN3	0.000265692
cg01652180	R	3		ACTR8			13	rs569041085		ACTR8	0.000266797
cg22858562	F	19		APC2	Unclassified_Cell_type_specific	N_Shore	12;34;40	rs113149407;rs553346530;rs578205784	chr19:1450056-1450387	APC2	0.000267328
cg20219880	R	1					47;6	rs651524;rs147706605			0.000268126
cg02851825	F	11		ARHGAP1	Promoter_Associated	Island	27;33	rs555411909;rs571948386	chr11:46721979-46722428	ARHGAP1;ARHGAP1;ZNF408	0.000268196
cg05318427	F	2		KCMF1		Island			chr2:85197445-85199321	KCMF1	0.000268663
cg26614325	F	19		PSG11	Unclassified_Cell_type_specific		0;1;9;33;35;36	rs180873186;rs376808892;rs56782462;rs138872041;rs556021106;rs190923048		PSG11;PSG11;PSG11	0.000270127
cg25889117	R	11		ROBO4			15	rs139788376		ROBO4;ROBO4	0.000272716
cg18687468	F	8					0;41;42	rs141173918;rs542840751;rs536495228			0.000272832
cg03495753	F	8		NKX2-6		Island	1	rs13259516	chr8:23562475-23565175	NKX2-6	0.000273016
cg06204495	F	2					0;1;6;22;42	rs376762565;rs149657652;rs145524931;rs533277742;rs148417159			0.000273218
cg04026647	F	1		RYR2			5;42	rs546010130;rs147760534		RYR2	0.000273806
cg03586564	F	18		NFATC1	Unclassified_Cell_type_specific	Island	0;19;32	rs558643942;rs577152487;rs544605024	chr18:77153292-77160759	NFATC1;NFATC1;NFATC1	0.000274734
cg06755955	R	10		FZD8		Island	36;33;23;17;16;15	rs373590168;rs367641187;rs71003903;rs552560418;rs572546710;rs569524518	chr10:35928501-35931893	FZD8	0.000275357
cg19750120	F	12					14;26;36	rs7295425;rs555899359;rs190016091			0.000275584
cg08124213	R	20					27;1	rs191045559;rs563836005			0.000276531
cg08334899	R	8		LOC401463		Island	34;27;13	rs549772485;rs555837776;rs571575168	chr8:65488536-65489116	LOC401463	0.000283621
cg10018105	R	16		METTL9	Promoter_Associated	Island	3	rs563817561	chr16:21610692-21611694	METTL9;METTL9	0.000284068
cg10757027	F	7		AGAP3		Island			chr7:150783480-150785040	AGAP3;AGAP3	0.000284789
cg04025701	F	5		RPS14	Unclassified	Island	6	rs111517888	chr5:149828881-149829631	RPS14;RPS14;RPS14;RPS14;RPS14	0.000285514
cg18966265	R	2		OTX1	Unclassified	Island	16	rs534244670	chr2:63274475-63279430	OTX1	0.000286861
cg11580790	R	10		DHDPSL			44;40;13;12;2	rs540178259;rs564847427;rs143469435;rs182448085;rs147978301		DHDPSL;DHDPSL	0.000286991
cg07095995	F	4	DMR	COL25A1	Unclassified_Cell_type_specific	Island	19;22;36	rs541408819;rs557878165;rs577669514	chr4:110222970-110224257	COL25A1;COL25A1	0.00028885
cg17603132	F	11		RIC3	Unclassified_Cell_type_specific	N_Shore	11;22;23	rs555587541;rs67163850;rs544517762	chr11:8190226-8190671	RIC3;RIC3	0.000289677
cg04352026	R	19	DMR	ZNF544	Unclassified	Island	40;38;35;28;27;26	rs540030586;rs549938939;rs569749935;rs260438;rs555358679;rs571907360	chr19:58739943-58740554	ZNF544	0.00029205
cg06783686	F	9		KDM4C	Promoter_Associated	Island	11;19;24;26;30	rs576055616;rs543473967;rs562306668;rs147041553;rs548157448	chr9:6757336-6758872	KDM4C;KDM4C;KDM4C;KDM4C;KDM4C;KDM4C;KDM4C	0.000293351
cg21242327	F	4		C4orf14			27	rs563583487		C4orf14	0.00029451
cg23116684	F	10		CELF2		Island			chr10:11207178-11207980	CELF2;CELF2;CELF2;CELF2;CELF2;CELF2;CELF2;CELF2	0.000294837
cg08646125	R	3		LRRC3B		Island			chr3:26664104-26664796	LRRC3B	0.000295446
cg14665716	F	19		ZNF433	Unclassified	Island	17;19;38;42	rs62109814;rs537349985;rs542025888;rs373784333	chr19:12146030-12146649	ZNF433;ZNF433	0.000296264
cg21985356	F	5		LOC728723	Promoter_Associated	S_Shore			chr5:76382727-76383167	LOC728723;ZBED3	0.000297931
cg22705012	F	19					1;5	rs561667850;rs529018724			0.000298345
cg20930618	R	1	RDMR	VPS72						VPS72	0.000300101
cg21100958	F	10		ZNF488	Promoter_Associated	Island	39	rs568218284	chr10:48354459-48355197	ZNF488	0.000301808
cg14375807	R	2			Unclassified		44;28;3	rs186735963;rs570753710;rs534600259			0.000302165
cg19578881	R	10		CUEDC2	Promoter_Associated	Island	51	rs552490000	chr10:104191984-104192527	CUEDC2	0.00030241
cg13223473	R	15		PARP6		N_Shelf	51;22;5	rs6494997;rs193086671;rs185584288	chr15:72564442-72565165	PARP6	0.000302796
cg21962374	R	20		NPEPL1		Island			chr20:57267527-57268420	NPEPL1;STX16-NPEPL1;NPEPL1;NPEPL1	0.000304322
cg18565470	R	5		CDC25C	Promoter_Associated	Island	21	rs531082201	chr5:137673380-137674328	CDC25C;FAM53C;CDC25C;FAM53C;FAM53C	0.000305097
cg00892228	R	1		TAS1R2			35;24;2;1	rs549221188;rs561130693;rs4076838;rs546669385		TAS1R2	0.00030565
cg18639052	R	11		ZDHHC5	Promoter_Associated	Island	49;43;30	rs542294123;rs557160857;rs575431064	chr11:57435204-57436146	ZDHHC5;ZDHHC5	0.000305653
cg17228821	R	11		POLR2G	Promoter_Associated	Island	38;16;1	rs571234011;rs141678614;rs199874136	chr11:62528903-62529428	POLR2G	0.000306257
cg12003473	F	7		ZSCAN25		S_Shore	18	rs191472448	chr7:99214144-99214885	ZSCAN25	0.000307879
cg14354529	F	1					21;31;35	rs141060031;rs371699126;rs74125007			0.000310074
cg25501116	R	11		PRDM11			51;40;2	rs536381443;rs147753949;rs573371591		PRDM11;PRDM11	0.000310135
cg14888846	R	17		MIR423	Promoter_Associated	Island	51;50;30;11	rs201491188;rs200235259;rs552423690;rs75424180	chr17:28443746-28444011	MIR423;CCDC55	0.000311579
cg22295292	R	11		STARD10	Unclassified_Cell_type_specific	Island	43	rs180999000	chr11:72465884-72466209	STARD10	0.000314066
cg25669164	R	14		GMFB	Promoter_Associated	S_Shore	38	rs564093504	chr14:54955388-54955831	GMFB	0.000314435
cg24091570	F	5		WDR36	Promoter_Associated	Island	0;1;17;24;25;37;41;42;43;49;51	rs138320480;rs148831021;rs374180797;rs145437203;rs200984589;rs561130503;rs148041801;rs1	chr5:110427777-110428270	WDR36	0.000314493
cg02888131	R	15	DMR	ALDH1A2	Unclassified	Island			chr15:58357309-58358776	ALDH1A2;ALDH1A2	0.000315481
cg23557809	F	11					12;42	rs191742136;rs535484011			0.000316314
cg13381844	R	1		ARHGEF10L			44;24;13;2	rs552628150;rs149486280;rs534792667;rs554600432		ARHGEF10L;ARHGEF10L	0.000316538
cg11496438	R	7		CYCS	Promoter_Associated	Island	34	rs535708557	chr7:25164548-25165236	CYCS	0.000318445
cg24770867	R	17		LOC101927666		S_Shore	44;41	rs187040181;rs567320783	chr17:56160754-56161494	LOC101927666;DYNLL2	0.000319275
cg20382233	R	11		CNIH2	Unclassified	S_Shore			chr11:66045211-66045708	CNIH2;CNIH2	0.000321254
cg09466880	F	19			Unclassified	Island			chr19:44439200-44439612		0.000322975
cg11784785	R	11		SLC6A5		S_Shore	40	rs7126902	chr11:20618197-20619920	SLC6A5	0.000323409
cg27662204	R	7				S_Shore	40	rs542237271	chr7:102256802-102257489		0.000324775
cg19472303	F	3		TOP2B		Island	33	rs529559347	chr3:25705556-25706570	TOP2B	0.000325254
cg16602614	R	3		PRKCI	Promoter_Associated	N_Shore	37;29;10;8	rs535903334;rs554245299;rs572768105;rs150750951	chr3:169940157-169940778	PRKCI	0.000325374
cg21587472	R	19				N_Shelf	8;2	rs139713352;rs183509335	chr19:11708277-11708683		0.000325425
cg06451822	R	17				S_Shelf	21;2	rs575964039;rs532762404	chr17:36102033-36104766		0.000325727
cg08048620	R	17		MGC16275	Promoter_Associated	Island	32;23	rs531974450;rs199580181	chr17:72209669-72210290	MGC16275;TTYH2;TTYH2	0.000326354
cg25911451	F	7		VKORC1L1	Unclassified_Cell_type_specific	N_Shore	8;11;13	rs545084019;rs564974062;rs375918409	chr7:65338006-65338212	VKORC1L1;VKORC1L1	0.000327648
cg02274869	R	19		ZNF833		N_Shore	36;20;19	rs139965192;rs536572043;rs554864020	chr19:11785042-11785282	ZNF833	0.000327699
cg26216680	F	3		NDUFB4	Promoter_Associated	Island	0;8	rs549954140;rs532036232	chr3:120314958-120315490	NDUFB4;NDUFB4	0.00032859
cg25208925	R	11	DMR	IGSF22	Unclassified_Cell_type_specific	Island	35;8	rs578159338;rs545384609	chr11:18727320-18727727	IGSF22;IGSF22	0.000329224
cg01344119	R	21		ITGB2	Gene_Associated_Cell_type_specific	N_Shore			chr21:46306508-46306795	ITGB2;ITGB2	0.00032927
cg09106984	F	6		GRM4		S_Shore	1;13;37;48	rs200716598;rs561013910;rs372537504;rs550034856	chr6:34003551-34004227	GRM4	0.00032978
cg00460689	F	12		PPTC7	Promoter_Associated	Island	40	rs561343142	chr12:111020507-111021192	PPTC7	0.000330441
cg23614947	R	14		PSMC6	Promoter_Associated	N_Shore	20	rs562829915	chr14:53173752-53174112	PSMC6	0.000331191
cg25990647	F	8		OPRK1		Island	24	rs200193637	chr8:54163303-54164443	OPRK1;OPRK1	0.000331812
cg05492170	F	4	RDMR			N_Shelf	8;34;50	rs533913794;rs573043915;rs139274782	chr4:111539228-111539483		0.000332069
cg14615192	F	6		FOXP4		S_Shore	0;4	rs189035379;rs138928561	chr6:41561221-41561473	FOXP4;FOXP4;FOXP4	0.000332287
cg04187187	F	11		BANF1	Promoter_Associated	Island	1;6;47;49	rs542326938;rs141605220;rs530626206;rs78790365	chr11:65769397-65770057	BANF1;BANF1;EIF1AD;BANF1;BANF1	0.00033551
cg04337651	F	2		ASB1		S_Shore	1;17;35	rs539137731;rs549852974;rs571084250	chr2:239344401-239344627	ASB1	0.000336914
cg13440265	F	4		PACRGL	Promoter_Associated	Island	11;24;33	rs548309064;rs560511541;rs528398863	chr4:20701817-20702336	PACRGL;PACRGL	0.000338885
cg15268244	F	15			Promoter_Associated	N_Shore			chr15:77197258-77197895		0.000339006
cg02620335	R	17					38;1	rs530981735;rs11650681			0.000339124
cg18440316	R	19		KCNN1	Unclassified	N_Shore			chr19:18077752-18078259	KCNN1	0.000339438
cg08495456	F	10		FZD8		Island	15;25;31	rs528986742;rs549596889;rs569513962	chr10:35928501-35931893	FZD8	0.000343415
cg06101738	F	15		NARG2	Promoter_Associated	Island	19	rs182787432	chr15:60771068-60771558	NARG2;NARG2	0.000344049
cg07712243	R	19		MLLT1	Promoter_Associated	Island	18	rs185464242	chr19:6279483-6280231	MLLT1	0.000347044
cg07023226	F	16		SEPX1	Promoter_Associated	Island	20	rs142946256	chr16:1992668-1993646	SEPX1	0.000347278
cg02474578	F	3		LINC00620			20;22;37;45	rs571691550;rs190938208;rs550915631;rs75369321		LINC00620	0.000349278
cg01002146	R	11		CCS	Promoter_Associated	Island	44;30	rs201829400;rs577291920	chr11:66360097-66360834	CCS;CCDC87	0.000349677
cg00109643	R	11		PICALM	Promoter_Associated	Island	45;26;19	rs192903423;rs370347716;rs568939146	chr11:85779725-85780397	PICALM;PICALM;PICALM;PICALM	0.00035098
cg11145044	F	14		TRAPPC6B	Promoter_Associated	S_Shore	6;7;21	rs546450796;rs17108899;rs535325900	chr14:39639364-39639635	TRAPPC6B;TRAPPC6B	0.000351077
cg12448989	R	13	DMR	KCTD12	Promoter_Associated	Island	44;34;31;19	rs552984411;rs201853457;rs574472215;rs541832052	chr13:77459322-77461099	KCTD12	0.000356856
cg00094095	F	1		SNRPE		S_Shelf	0;19;25;28;29;48	rs534166795;rs6421775;rs566792064;rs187901154;rs537862803;rs555641064	chr1:203830507-203830901	SNRPE	0.000358805
cg23537959	R	5	DMR	RNF180		Island	42;29;5	rs564899546;rs527261344;rs572512403	chr5:63461448-63462106	RNF180;RNF180	0.000360644
cg03364193	R	7			Promoter_Associated	Island			chr7:100167136-100168144		0.000362212
cg23328647	F	2			Unclassified	Island	24;34;41	rs555981162;rs575790675;rs535364362	chr2:43054714-43055298		0.000362731
cg13453139	F	17		PIK3R5			32	rs570473994		PIK3R5;PIK3R5	0.000363554
cg13424673	F	1		AGBL4		Island	31	rs547281730	chr1:50489417-50489846	AGBL4	0.000363822
cg15559398	F	3		NDUFB5	Promoter_Associated	Island	40;42;44	rs116660956;rs560150756;rs532429716	chr3:179322346-179322788	NDUFB5;MRPL47;MRPL47	0.000366597
cg05349077	R	16		PIGQ		S_Shore	22;19;10	rs147872253;rs141506517;rs199720782	chr16:629463-629903	PIGQ;PIGQ	0.000366864
cg20334243	F	4		MAP9	Unclassified	Island	13	rs575929628	chr4:156297601-156298094	MAP9;MAP9	0.000368826
cg17138030	R	11					13;9	rs143814092;rs556031470			0.000369174
cg21532618	R	6		MAP3K7	Promoter_Associated	Island	21;18	rs282070;rs185878786	chr6:91296358-91297081	MAP3K7;MAP3K7;MAP3K7;MAP3K7	0.000369744
cg26296364	R	10		TMEM26		N_Shore	42	rs530543092	chr10:63212495-63213009	TMEM26	0.000374071
cg22658649	F	17		PFAS	Promoter_Associated	N_Shore			chr17:8152514-8152833	PFAS;C17orf68	0.000374536
cg17428789	F	1					35;36	rs145012475;rs149076387			0.000374923
cg21560798	F	9		KIAA1958		S_Shore	43	rs144069056	chr9:115248728-115249744	KIAA1958;KIAA1958;KIAA1958	0.000376528
cg26205131	F	5	DMR	SLC6A3		Island			chr5:1444678-1446648	SLC6A3	0.000378937
cg10061138	F	3		STAB1						STAB1	0.00038071
cg14741804	F	11		PRDX5	Promoter_Associated	Island	33;37;50	rs566585721;rs535656969;rs555514278	chr11:64084646-64086057	PRDX5;PRDX5;TRMT112;PRDX5	0.000381657
cg06538333	F	16		COG7			0	rs569866478		COG7	0.000383086
cg04238913	R	20					26;2	rs561090824;rs531591296			0.000385804
cg01202751	R	6		HIVEP2	Promoter_Associated	Island	21	rs140019886	chr6:143247809-143248438	HIVEP2	0.000386471
cg10318510	R	14	DMR	PRKD1		Island	22	rs560038811	chr14:30396210-30397420	PRKD1	0.000387895
cg03999361	R	19		DHDH	Promoter_Associated	Island	50;42;37;35;24;18;10	rs532086864;rs543937405;rs562725066;rs529876230;rs548351455;rs143830300;rs527583314	chr19:49436695-49437055	DHDH	0.000388574
cg15308432	F	20		BCAS4	Promoter_Associated	Island	17	rs368396458	chr20:49411401-49412142	BCAS4;BCAS4;BCAS4	0.000390663
cg03506045	R	4		CNO	Unclassified	N_Shore	45;42;36;26;21;6;4	rs112602357;rs565592856;rs191665139;rs183544211;rs188322534;rs376781649;rs192614413	chr4:6717899-6718549	CNO	0.00039465
cg00900054	F	1		AKR1A1	Promoter_Associated	Island	0;9;13;35	rs547173274;rs34922216;rs35600468;rs560582330	chr1:46016403-46016694	AKR1A1;AKR1A1;AKR1A1;AKR1A1	0.000395242
cg12097243	F	14				Island	17;26	rs565711836;rs61978859	chr14:19960562-19961171		0.000400212
cg21008828	F	3		TNK2	Promoter_Associated	N_Shore	2;28;41;44	rs141713554;rs13059257;rs569951034;rs73087353	chr3:195635359-195636895	TNK2	0.000400851
cg11190890	F	17		TRIM47		Island	0;9;21;28;32	rs200428444;rs146859906;rs140656782;rs149303059;rs146628245	chr17:73870722-73870957	TRIM47	0.000401975
cg07569925	F	22					19;23;27;28;33;37	rs76796440;rs146200835;rs182817327;rs543572572;rs557575212;rs574252780			0.000402145
cg18576687	R	10					43;41;30;1	rs57630255;rs7098604;rs193093102;rs183632820			0.000403874
cg22815181	R	19		ZNF331	Unclassified	Island	45;38;37;3	rs544974965;rs563453835;rs11666642;rs542442931	chr19:54057414-54058254	ZNF331;ZNF331;ZNF331;ZNF331;ZNF331;ZNF331;ZNF331	0.000405218
cg04010296	F	11		PGA5						PGA5	0.000405237
cg14240735	R	16				Island	51;2	rs187588223;rs550075655	chr16:18478279-18482541		0.000405377
cg01006193	R	12		VWF	Unclassified		46	rs216884		VWF	0.000405419
cg20396707	F	5		YIPF5	Promoter_Associated	Island	4;7	rs563617663;rs532459623	chr5:143549939-143550333	YIPF5;YIPF5;KCTD16	0.000406266
cg27228168	R	16	DMR	IRX3		Island			chr16:54317821-54324604	IRX3	0.000406459
cg18403283	F	9					42	rs539014925			0.000407398
cg24387198	F	3		TOPBP1	Promoter_Associated	S_Shore			chr3:133380458-133380989	TOPBP1	0.000409216
cg18440470	R	1		XPR1	Promoter_Associated	Island			chr1:180601027-180601816	XPR1;XPR1	0.000409779
cg23662713	R	14									0.000410429
cg08397818	R	19	DMR	ZNF606		Island	42;14;10	rs534618875;rs551630052;rs571484868	chr19:58513455-58514498	ZNF606	0.00041088
cg18574725	R	17		GGNBP2	Promoter_Associated	Island	13	rs572653290	chr17:34900150-34901450	GGNBP2	0.000411894
cg16785412	R	11	CDMR			Island			chr11:19366653-19368234		0.000412406
cg11536788	R	9		DCAF10		N_Shore	44;30	rs118085789;rs535912258	chr9:37800565-37801563	DCAF10;DCAF10	0.000412683
cg05688026	R	4		AP1AR	Promoter_Associated	Island	43;29;27;3	rs542243469;rs189611971;rs576028872;rs543122102	chr4:113152512-113153656	AP1AR;AP1AR	0.000412729
cg04068686	F	19		TMEM146	Promoter_Associated	Island	18;21;30;49	rs533509620;rs554472632;rs577434402;rs79241408	chr19:5719624-5720796	TMEM146;LONP1	0.000413217
cg19426678	F	12		TESC		Island			chr12:117536290-117537421	TESC;TESC;TESC	0.000415447
cg07101909	R	16			Promoter_Associated	S_Shore	13	rs530805802	chr16:3200384-3200619		0.000416678
cg24718819	F	3			Unclassified	Island	7;27	rs528258893;rs565116299	chr3:194033392-194033697		0.000418438
cg06155077	F	7	DMR	CALCR		N_Shore			chr7:93204085-93204381	CALCR;CALCR;CALCR;CALCR	0.000419228
cg03800721	F	12		CCDC64	Promoter_Associated	S_Shore			chr12:120524686-120525099	CCDC64	0.000421031
cg03001276	F	6		KIF25			6;12;29;46	rs150809533;rs569721031;rs73260865;rs138710124		KIF25;KIF25	0.000421459
cg02826844	R	4		NAA15	Promoter_Associated	N_Shore	45;25;7	rs569462339;rs527309184;rs151050864	chr4:140222426-140223335	NAA15	0.000422089
cg10989504	R	6	DMR			N_Shore	49;45;31;14	rs571190455;rs538915881;rs300137;rs572312488	chr6:166421891-166422241		0.000422863
cg06772717	F	8				N_Shore			chr8:72468560-72469561		0.000425869
cg21015705	F	10		INPP5A						INPP5A	0.000427283
cg12548985	F	15		MRPL46	Promoter_Associated_Cell_type_specific	Island	0;28;38	rs201382153;rs114253630;rs558372805	chr15:89010444-89011232	MRPL46;MRPS11;MRPS11	0.000427674
cg00993674	F	21		ICOSLG	Promoter_Associated	Island	10;18;21	rs192246351;rs77299181;rs378299	chr21:45660557-45663172	ICOSLG	0.00042981
cg14917057	F	6		UST						UST	0.000432265
cg09669356	F	19	DMR	ZNF461	Promoter_Associated	N_Shore	36	rs7248477	chr19:37157632-37158119	ZNF461	0.000434924
cg19566051	F	18					1;5;7;37	rs1770759;rs1770760;rs563178195;rs1770761			0.000436347
cg24825262	F	5		C5orf52	Unclassified_Cell_type_specific	Island	25;44	rs11134885;rs114950542	chr5:157098263-157099041	C5orf52	0.000439312
cg10255141	R	12		ALKBH2	Promoter_Associated	Island	46;29;11;4	rs190597538;rs112749495;rs567233703;rs115201694	chr12:109531107-109531359	ALKBH2;ALKBH2;ALKBH2;ALKBH2;ALKBH2;ALKBH2;ALKBH2	0.000439963
cg16658737	R	19	DMR	ZNF529	Unclassified	Island			chr19:37063892-37064749	ZNF529;ZNF529;ZNF529	0.00044061
cg09363206	F	1		TP73			1;13;32;46;48	rs72846527;rs563815467;rs533012513;rs183080243;rs375276677		TP73;TP73;TP73;TP73	0.000443714
cg01430725	R	1		MRPS15	Promoter_Associated	Island	38;20	rs540980391;rs3806289	chr1:36929414-36930131	MRPS15;MRPS15	0.000443822
cg10856238	R	2					30;29	rs538013025;rs182170160			0.000448911
cg07706362	R	19		ZNF91	Promoter_Associated		10	rs183242211		ZNF91	0.000449424
cg01153132	F	6		FAM184A	Promoter_Associated_Cell_type_specific	Island	12;41	rs530471248;rs139886848	chr6:119399091-119400223	FAM184A;FAM184A	0.000450746
cg19201068	R	17				N_Shelf	46;2;1	rs576547372;rs544035556;rs142265047	chr17:54587954-54588499		0.000451155
cg15470725	F	14		SDR39U1	Promoter_Associated	S_Shore	9	rs569463977	chr14:24911411-24912119	SDR39U1;SDR39U1;SDR39U1;SDR39U1;LOC101927045	0.000453464
cg09717923	R	16				Island	46;25;20;10	rs111326899;rs534029090;rs553806362;rs573939400	chr16:1440474-1440689		0.000453501
cg04798095	R	20		LAMA5		Island	44	rs557760409	chr20:60941619-60942684	LAMA5	0.000455386
cg07518035	F	19		MBOAT7	Promoter_Associated	Island	9;21;31	rs543283433;rs3810233;rs527245323	chr19:54693034-54695497	MBOAT7;MBOAT7;MBOAT7;MBOAT7;TSEN34;TSEN34	0.000455539
cg06891178	F	10					17;19;41	rs79376853;rs543687023;rs563687048			0.000456912
cg02570061	R	5	RDMR	HNRNPH1		Island	47;40	rs4078141;rs572772341	chr5:179049815-179051611	HNRNPH1	0.000457406
cg01832294	R	12		GPR133			46;9	rs555251209;rs574577290		GPR133	0.00045875
cg02673880	F	1		TMCC2	Unclassified	S_Shore	22;50	rs187671423;rs561257169	chr1:205197632-205197959	TMCC2;TMCC2	0.000460064
cg13356342	R	9		TLE4	Promoter_Associated	Island			chr9:82185479-82188560	TLE4;TLE4;TLE4;TLE4;TLE4;TLE4	0.000462382
cg03311606	F	2		ITGA6	Promoter_Associated_Cell_type_specific	Island	0;11;18;37;39	rs564668995;rs201590863;rs531972975;rs550482326;rs562335726	chr2:173292099-173293183	ITGA6;ITGA6	0.000462409
cg05833251	R	14		NGDN	Unclassified		45	rs188025466		NGDN;NGDN	0.000462534
cg04706404	R	1		NFIA		N_Shore	41;27	rs541372781;rs559655219	chr1:61548753-61549564	NFIA;NFIA;NFIA;NFIA	0.000463979
cg08715142	R	10		ACBD5	Promoter_Associated	Island	47;42;30	rs541378084;rs368813762;rs149347945	chr10:27530938-27531363	ACBD5;ACBD5;ACBD5	0.000464772
cg13775054	F	21		LSS	Promoter_Associated	Island	3;14;49	rs562624647;rs529841039;rs201581263	chr21:47648191-47649622	LSS;LSS;MCM3APAS;LSS;LSS;LSS	0.000467451
cg11456296	R	11		FAT3			31;20	rs192847522;rs555950318		FAT3	0.000467523
cg18070676	R	14		FLRT2		Island	48;14	rs564632280;rs114770747	chr14:85997468-85998637	FLRT2	0.000467725
cg18065597	F	7		AEBP1		Island	30	rs533272939	chr7:44153157-44153501	AEBP1	0.000468017
cg05005432	F	11		OR52B2			0;6;13	rs11040779;rs535403560;rs555306264		OR52B2	0.00047065
cg18817984	R	1		SRM		N_Shelf	39	rs569885634	chr1:11119030-11120634	SRM	0.000470993
cg17418440	F	6			Promoter_Associated	Island	0;13;36	rs550683150;rs567323793;rs34440012	chr6:3068530-3069354		0.000471116
cg18665648	R	16		KLHDC4	Promoter_Associated	Island	29;24	rs377213640;rs555657089	chr16:87799123-87799747	KLHDC4;KLHDC4;KLHDC4	0.000472953
cg00976036	R	9		DNAJB5	Promoter_Associated	Island	36	rs191225217	chr9:34989555-34989875	DNAJB5;DNAJB5-AS1;DNAJB5;DNAJB5;DNAJB5	0.000473157
cg26616378	F	1		SH3GLB1	Promoter_Associated	Island	6;18;25;26;33	rs533965223;rs553726810;rs150358871;rs137998117;rs142528189	chr1:87169875-87171015	SH3GLB1	0.000473623
cg26567480	R	10					42;41;40;1	rs557626436;rs572531765;rs184768505;rs114344017			0.000474281
cg16321608	F	14				N_Shore	16	rs180910583	chr14:106188128-106188860		0.000475228
cg09906751	R	10	DMR	ZNF365	Unclassified_Cell_type_specific	Island			chr10:64133789-64134420	ZNF365;ZNF365;ZNF365	0.000479021
cg15720926	R	19		MYADM	Promoter_Associated	N_Shore	2	rs115528893	chr19:54371854-54372990	MYADM;MYADM;MYADM	0.000480618
cg06972019	F	1	DMR	ENO1		N_Shore	28	rs540172601	chr1:8938098-8939409	ENO1	0.000482611
cg02905871	R	2		MYCN		Island	50;41	rs532287757;rs550706958	chr2:16079801-16083032	MYCN;MYCNOS	0.000483606
cg23017753	R	5		LOC728411	Promoter_Associated	Island	49;45;12;4	rs12516075;rs561188697;rs529939450;rs540557292	chr5:21459469-21459852	LOC728411;LOC728411;LOC728411	0.000483663
cg04996668	F	22		ZNF70	Promoter_Associated	Island			chr22:24093026-24093621	ZNF70	0.000485163
cg01085228	R	10		PSD	Promoter_Associated_Cell_type_specific	Island			chr10:104178528-104179548	PSD;FBXL15	0.000486101
cg22117107	F	15				N_Shelf	0;1;13	rs192416929;rs538383394;rs555031396	chr15:45996453-45996735		0.000487115
cg13405443	F	5		FSTL4	Unclassified					FSTL4	0.000487319
cg10059378	F	16		ZNF500	Promoter_Associated	Island	15;22	rs531343780;rs551438893	chr16:4816764-4817353	ZNF500	0.000489751
cg25505611	F	1		RRNAD1	Promoter_Associated	Island	2;13;20;39	rs575387816;rs141023815;rs554232576;rs573501452	chr1:156698111-156698916	RRNAD1;RRNAD1;RRNAD1;RRNAD1;ISG20L2	0.000491238
cg06635392	R	6	DMR	TBX18		Island	45;43	rs146091347;rs564598348	chr6:85472702-85474132	TBX18	0.000491861
cg16865611	R	2				N_Shore	45;44	rs185548659;rs139632092	chr2:558069-558469		0.00049213
cg15073624	R	19			Promoter_Associated	Island	14	rs557362708	chr19:48707169-48707461		0.000493181
cg22071573	F	19				N_Shelf	41	rs146468224	chr19:8509635-8510765		0.000493486
cg22495191	R	1		KCNN3			5;2;1	rs183339683;rs573369728;rs187551466		KCNN3	0.000494152
cg04822806	F	2		TGFBRAP1			27	rs573860374		TGFBRAP1;TGFBRAP1	0.000496138
cg16324876	F	22		RBM9		Island	38	rs568484824	chr22:36424219-36425303	RBM9;RBM9;RBM9;RBM9	0.000496275
cg03183234	R	9		C9orf167		Island			chr9:140172613-140176105	C9orf167	0.000497213
cg09431544	F	19		DNAJB1	Promoter_Associated	Island	1;17;21;22;26;35;40	rs373231244;rs371405566;rs567078979;rs200088135;rs549452073;rs567680854;rs538219120	chr19:14628406-14629689	DNAJB1;DNAJB1	0.000498234
cg02497783	R	10		SH3PXD2A			20;2;1	rs550382483;rs137963026;rs536556972		SH3PXD2A	0.000499198
cg10938656	R	7		IQCE			37;34;31;17	rs116453294;rs545547108;rs149462805;rs76626560		IQCE;IQCE	0.000500297
cg26567359	F	20		UBE2V1	Promoter_Associated	S_Shore	5;15	rs191250203;rs139025804	chr20:48729268-48729798	UBE2V1;UBE2V1;UBE2V1;TMEM189-UBE2V1;UBE2V1	0.000502009
cg02291164	R	14					13;12	rs116049059;rs575004679			0.00050334
cg00877401	R	10		MRPL43	Promoter_Associated	Island	27	rs143218652	chr10:102746533-102747501	MRPL43;C10orf2;C10orf2;MRPL43;MRPL43;C10orf2;MRPL43;C10orf2	0.000503527
cg13751723	F	7					5;30	rs183831266;rs538619541			0.000504779
cg07609388	F	8	CDMR	MMP16	Unclassified_Cell_type_specific	S_Shore	42;50	rs181191037;rs139040641	chr8:89339965-89340481	MMP16;MMP16	0.000506552
cg14789039	F	11			Unclassified	Island	8;50	rs117978202;rs570927468	chr11:33850451-33850970		0.000508902
cg09424759	F	1	DMR	SLC35F3	Unclassified_Cell_type_specific	Island			chr1:234040298-234041457	SLC35F3;SLC35F3	0.000510555
cg16574643	R	5		TERT		Island	8	rs529179931	chr5:1253737-1253951	TERT;TERT	0.000511661
cg04723343	F	2		LRRFIP1		S_Shelf	1	rs377591900	chr2:238643905-238644109	LRRFIP1;LRRFIP1;LRRFIP1;LRRFIP1;LRRFIP1	0.000512142
cg13485685	R	4		SLIT2		Island	4	rs570546129	chr4:20253276-20256868	SLIT2	0.000512411
cg25104716	R	18				Island	1	rs567651936	chr18:45934453-45937265		0.00051271
cg25594040	F	1		VAMP3		N_Shore	0;1;18;51	rs530433403;rs542513979;rs563949851;rs115447228	chr1:7831378-7831846	VAMP3	0.000517093
cg18190824	F	5		ANKH						ANKH	0.000518508
cg01958230	F	17		STAT5B	Promoter_Associated	Island	22	rs564523653	chr17:40427951-40429036	STAT5B	0.000519403
cg25416230	R	7		ZNF282		Island	12	rs146328587	chr7:148921021-148921837	ZNF282	0.000520247
cg19634573	F	10		FAM53B			49	rs371350124		FAM53B	0.000523226
cg10833826	F	17		USP36	Promoter_Associated	Island	11;17;20;21;22;41	rs571508842;rs527541476;rs140233656;rs567440674;rs145655217;rs151054144	chr17:76836060-76837438	USP36	0.000524397
cg03364167	R	11		CCDC83	Promoter_Associated	Island	38;14;4	rs577126387;rs540981032;rs11234445	chr11:85565908-85566451	CCDC83	0.00052475
cg11863989	R	14		WDR20			16;6;1	rs201008328;rs144037992;rs145954368		WDR20;WDR20;WDR20;WDR20	0.000525787
cg19679281	R	2		FANCL	Promoter_Associated	Island	45;33;32;30;27;26	rs113983570;rs569352488;rs374960980;rs548766150;rs41281511;rs199661008	chr2:58468113-58468632	FANCL;FANCL;FANCL;FANCL	0.000526429
cg01025762	R	7		DLD	Promoter_Associated	N_Shore	41	rs529556289	chr7:107531480-107531983	DLD	0.000527833
cg27624212	F	21		TIAM1						TIAM1	0.000527942
cg04983142	R	10	DMR	GFRA1	Unclassified_Cell_type_specific	Island	37;26;12	rs560225465;rs527599466;rs138725596	chr10:118030732-118034230	GFRA1;GFRA1;GFRA1	0.000528475
cg02576132	R	16		CACNG3			51;43;1	rs547528515;rs35127768;rs530235932		CACNG3	0.000530804
cg08494708	F	6		FOXO3		Island	0;30;36;43;51	rs141079241;rs551629421;rs571408576;rs144799963;rs557148213	chr6:108878830-108883404	FOXO3;FOXO3	0.000531064
cg25198326	R	8				Island	50;49;37;36;35;33;16;14	rs149760068;rs559428427;rs144691348;rs549570975;rs561539915;rs76960892;rs11775979;rs117	chr8:144966638-144966880		0.000533326
cg20453222	R	6		C6orf120	Promoter_Associated	N_Shore	24	rs531531975	chr6:170101662-170103059	C6orf120;WDR27	0.000533432
cg02273422	F	7		TSGA13	Promoter_Associated	Island	2;11;51	rs550205901;rs201291303;rs200035353	chr7:130353070-130353979	TSGA13;COPG2	0.000533693
cg10373196	F	16		CA7	Unclassified_Cell_type_specific	Island	16;48	rs573477981;rs542545729	chr16:66878172-66879072	CA7;CA7	0.000535041
cg10949451	F	1		PHF13	Promoter_Associated	Island	1;5	rs536961731;rs558305668	chr1:6672786-6675741	PHF13	0.000537236
cg27537591	R	10		TRUB1	Promoter_Associated	Island	41	rs141193231	chr10:116697893-116698376	TRUB1	0.000539477
cg21303226	R	2					31;17;12	rs575362917;rs143587347;rs138212712			0.000539727
cg26279070	F	2				S_Shore	37;44	rs560664529;rs528020587	chr2:130970933-130971242		0.000540893
cg04559128	R	2		EFHD1	Unclassified	Island	27;22;15	rs7571133;rs200654338;rs536946992	chr2:233470646-233471077	EFHD1	0.000542831
cg20843613	F	16		RANBP10	Promoter_Associated	Island	40;51	rs576005918;rs543471475	chr16:67840275-67841106	RANBP10;TSNAXIP1;TSNAXIP1;TSNAXIP1;TSNAXIP1;TSNAXIP1;TSNAXIP1	0.00054539
cg24740531	R	18		BCL2	Promoter_Associated	Island			chr18:60985503-60985741	BCL2;BCL2	0.000547416
cg24552773	R	1		SLC2A5		Island	33;29;28	rs138084863;rs1060998;rs575314518	chr1:9099280-9100513	SLC2A5;SLC2A5	0.000548104
cg24163194	F	7		MAD1L1		N_Shore	1;12;43	rs549381846;rs562898116;rs530823606	chr7:2185771-2186205	MAD1L1;MAD1L1;MAD1L1;MAD1L1;MAD1L1	0.000549203
cg13308930	F	1					15;16;49	rs142849738;rs181059251;rs183712730			0.000549641
cg03107538	F	19				S_Shelf	40;50	rs549573828;rs569843798	chr19:37808538-37809033		0.000550962
cg07478392	R	4	DMR		Unclassified_Cell_type_specific	Island	29	rs565117010	chr4:186048541-186050220		0.000551356
cg03742338	F	11		FDXACB1	Promoter_Associated	Island	4;13;30;44	rs200885903;rs540161316;rs201373827;rs567119306	chr11:111749570-111750078	FDXACB1;C11orf1;FDXACB1	0.000552233
cg12995370	F	4		SGCB	Promoter_Associated_Cell_type_specific	Island			chr4:52904454-52904912	SGCB	0.000552981
cg20236877	F	13		KATNAL1	Promoter_Associated	Island	0;11	rs544894750;rs372505050	chr13:30880899-30881939	KATNAL1;KATNAL1	0.000555885
cg15425276	R	14		ACTN1		S_Shore	31;19;1	rs535198159;rs553627673;rs41285480	chr14:69341427-69341820	ACTN1;ACTN1;ACTN1	0.000556643
cg16880436	R	4		CCNG2	Promoter_Associated	Island	33	rs4150045	chr4:78077995-78079591	CCNG2	0.000556957
cg15482623	F	14		BAG5	Promoter_Associated	Island	0;7;9	rs570804179;rs539738142;rs556096722	chr14:104028308-104029671	BAG5;BAG5;BAG5;BAG5;BAG5;C14orf153	0.000558477
cg16092645	R	19			Promoter_Associated	Island	50;42;26;20;15;9	rs117156481;rs539069478;rs556244709;rs569945990;rs146712213;rs555569149	chr19:3970847-3971478		0.000559392
cg21248520	F	16		FAM173A		N_Shore	34	rs181254523	chr16:770620-772158	FAM173A;FAM173A	0.00056126
cg11151396	R	22		DDX17	Promoter_Associated	N_Shore	47;31	rs181128417;rs563978684	chr22:38901553-38902905	DDX17;DDX17	0.000561398
cg10824491	F	17		SDF2	Promoter_Associated	Island	13	rs190147576	chr17:26988721-26989391	SDF2;SUPT6H	0.000561605
cg19673155	R	10		UNC5B			37;2;1	rs76448100;rs141402544;rs543073473		UNC5B	0.000562486
cg14222842	F	16		XPO6			1	rs191509849		XPO6;XPO6	0.000563221
cg26905398	R	8		DEPTOR			43;1	rs571497002;rs538877160		DEPTOR;DEPTOR	0.000563308
cg24991001	R	8		PDP1	Promoter_Associated	Island	28;14	rs570396595;rs202016823	chr8:94928518-94930124	PDP1;PDP1;PDP1;PDP1;PDP1;PDP1;PDP1;PDP1	0.000563748
cg25359168	F	20					1;23	rs534836816;rs143867112			0.000564647
cg16790390	R	8			Unclassified_Cell_type_specific	N_Shore	19	rs530803503	chr8:142425440-142425716		0.000565035
cg16520898	F	12									0.000565484
cg12282552	R	11		LTBP3		Island			chr11:65321225-65321823	LTBP3;LTBP3;LTBP3	0.000566188
cg21500247	F	6		GMDS						GMDS	0.00056694
cg22049404	R	19		ALKBH7	Promoter_Associated	Island	45;40;23	rs191196661;rs115731288;rs577613000	chr19:6372722-6373218	ALKBH7;ALKBH7	0.00056719
cg12440350	F	1		MST1P9		N_Shore	4;26;32;49	rs573584338;rs2260181;rs199796523;rs536242753	chr1:17085411-17086974	MST1P9	0.000574205
cg03251287	R	19			Promoter_Associated	Island			chr19:50836390-50837447		0.000577312
cg20065022	R	6		SLC39A7	Unclassified	Island	10	rs117878435	chr6:33167885-33168715	SLC39A7;SLC39A7;RXRB	0.000577647
cg20877587	R	6		RPS6KA2		Island	4;2;1	rs562251665;rs12209440;rs550695829	chr6:166868758-166869230	RPS6KA2;RPS6KA2	0.000577706
cg20296800	F	17		PEMT			1;15;50;51	rs140577760;rs186836337;rs371685387;rs729975		PEMT;PEMT;PEMT;PEMT;PEMT	0.000577825
cg11888757	R	16		KLHDC4	Promoter_Associated	Island	34;15	rs112713109;rs149413831	chr16:87799123-87799747	KLHDC4	0.000578599
cg04377061	R	17	CDMR				45;44	rs566385653;rs181706234			0.000579623
cg21169767	R	12		XPOT	Promoter_Associated	N_Shore			chr12:64797934-64798944	XPOT	0.000579992
cg24937642	R	6	DMR	RIPPLY2		Island	47;40;13;2	rs528040689;rs546601099;rs9344362;rs200603790	chr6:84562820-84563758	RIPPLY2;RIPPLY2;RIPPLY2	0.000580318
cg12217987	F	4		UGT8		Island	14	rs77177351	chr4:115519422-115520932	UGT8	0.000580481
cg03024374	F	4		GUF1	Promoter_Associated	Island	17;49	rs561585320;rs140189615	chr4:44680343-44680741	GUF1	0.000581131
cg17452277	R	8		EBAG9	Promoter_Associated	Island	51	rs560664361	chr8:110551736-110552643	EBAG9;EBAG9;EBAG9	0.000586004
cg22984041	F	3		C3orf57	Unclassified_Cell_type_specific	Island	19;37;51	rs567338076;rs149192011;rs549559212	chr3:161089626-161090649	C3orf57	0.000586303
cg21746828	R	13		ZIC2	Unclassified_Cell_type_specific	S_Shore	46;32	rs187051419;rs564147631	chr13:100631752-100635526	ZIC2	0.000587741
cg02611892	R	15	DMR	ISLR2	Unclassified_Cell_type_specific	Island	1	rs529098513	chr15:74425091-74428821	ISLR2;ISLR2;ISLR2;ISLR2	0.000588119
cg24112090	R	14		RIN3			44;43;11	rs61977342;rs58283858;rs191084043		RIN3	0.000588316
cg19887178	R	3		NCEH1	Promoter_Associated	S_Shore	34;13	rs574552788;rs541667570	chr3:172428416-172428950	NCEH1;NCEH1;NCEH1;NCEH1	0.000591542
cg20277157	F	6		ARMC2	Promoter_Associated	S_Shore	3;27	rs192703491;rs182999713	chr6:109169468-109170103	ARMC2	0.000592314
cg27197021	R	9		COL5A1			1	rs547139366		COL5A1;COL5A1	0.000593096
cg22831269	R	11		HCCA2	Unclassified	N_Shore	39;12	rs552928066;rs115063759	chr11:1595809-1596143	HCCA2;LOC338651	0.000594961
cg21435336	R	19		ANKLE1	Promoter_Associated	Island	31;17	rs530622139;rs535241573	chr19:17392383-17393775	ANKLE1	0.000595356
cg19618483	F	5	DMR	NPR3		Island	3;26	rs538733853;rs368476386	chr5:32709910-32714450	NPR3	0.000595467
cg15876685	R	20				S_Shelf	20;8;7	rs567619255;rs530350524;rs78962064	chr20:4741345-4741945		0.000596282
cg08027286	R	2					47;35;6	rs577909539;rs545069521;rs566226134			0.000597759
cg18075287	F	12		GABARAPL1	Promoter_Associated	Island	12	rs558989021	chr12:10365369-10365721	GABARAPL1	0.00059784
cg16969227	F	13					5;37	rs532926838;rs115683028			0.000598894
cg19252551	R	1		KIF26B		Island	38	rs557364684	chr1:245316547-245320247	KIF26B;KIF26B	0.000602416
cg00522581	F	3		PLXND1	Promoter_Associated	S_Shore			chr3:129323915-129325332	PLXND1	0.000603516
cg07075512	R	4		SMAD1	Promoter_Associated	Island	18;16;8	rs12646702;rs549487045;rs569246733	chr4:146402870-146403983	SMAD1;SMAD1	0.000604094
cg07049833	F	1		MIA3	Promoter_Associated	Island	20;36;39	rs566115013;rs533874543;rs555239385	chr1:222790947-222791220	MIA3	0.000604795
cg08657729	R	22		RBFOX2			32	rs557119555		RBFOX2;RBFOX2;RBFOX2;RBFOX2;RBFOX2;RBFOX2	0.000604852
cg06494227	R	22		CCDC157	Promoter_Associated	Island			chr22:30752583-30753214	CCDC157;SF3A1;CCDC157;SF3A1	0.000605752
cg18232125	R	5					17;13	rs189223962;rs546425652			0.00060622
cg03062648	F	6		PPP1R11		N_Shelf	1;8;9;10;33	rs576510557;rs9261285;rs190465394;rs61742625;rs142937663	chr6:30038881-30039477	PPP1R11	0.00060627
cg02619661	F	12					49	rs528569440			0.000606679
cg02251349	R	8		C8orf84		N_Shore	46	rs548834115	chr8:74005021-74005856	C8orf84	0.000613142
cg20838992	R	12									0.000613608
cg07245341	R	3	DMR	KCNAB1		S_Shore	47;27;4	rs16825964;rs376778469;rs181223496	chr3:156008991-156009320	KCNAB1;KCNAB1;KCNAB1;KCNAB1	0.00061363
cg17197519	F	15					17	rs557379509			0.000614671
cg11118448	R	4					5;4	rs546621478;rs116067011			0.000615112
cg22487624	F	1		DENND2C	Promoter_Associated	Island	4;12;27	rs572479091;rs188564069;rs561759109	chr1:115212239-115212985	DENND2C;DENND2C	0.000615398
cg00962991	R	7			Unclassified		49	rs570541306			0.000616084
cg10568429	R	16		SLC7A6			15;13	rs74024439;rs552600161		SLC7A6;SLC7A6	0.000616231
cg08579858	F	22		RASL10A		Island	25	rs148691912	chr22:29709281-29712013	RASL10A;RASL10A	0.000617297
cg19202384	R	17		PYCR1		N_Shore	13;1	rs2272031;rs541784191	chr17:79894668-79895533	PYCR1;PYCR1	0.000618454
cg05721858	R	3		ITIH4			49;42;33;21;1	rs2071040;rs538582130;rs12633643;rs2276819;rs541247697		ITIH4;ITIH4	0.000620363
cg21355941	R	22				S_Shore	47	rs562118021	chr22:34315841-34318637		0.000620917
cg27400923	F	3		ETV5	Promoter_Associated	Island			chr3:185825462-185827003	ETV5	0.000622095
cg17741501	R	15			Unclassified_Cell_type_specific	Island	43;37;35;26;21;3	rs566696258;rs192080591;rs57942058;rs58616708;rs114267763;rs556986639	chr15:29077251-29077684		0.000624966
cg16694011	R	7		CNTNAP2		Island			chr7:148036494-148036848	CNTNAP2	0.000625588
cg11056224	R	13			Unclassified_Cell_type_specific	S_Shore	27;10	rs375908610;rs556347413	chr13:24553676-24554007		0.000627753
cg02054619	F	10		C10orf79	Promoter_Associated	Island	1	rs10883986	chr10:105991899-105992248	C10orf79	0.00063145
cg13209980	F	1		KIRREL			0;9	rs188990440;rs545493082		KIRREL	0.000631815
cg10626559	R	6	DMR	POU3F2	Unclassified	Island	29;22;1	rs183853037;rs532720607;rs551309902	chr6:99279317-99283842	POU3F2	0.000632025
cg26971330	R	12		ATP5G2	Promoter_Associated	N_Shore			chr12:54071053-54071265	ATP5G2;ATP5G2;ATP5G2	0.000632523
cg21619153	F	11				N_Shelf	1;9	rs545110985;rs563958021	chr11:17297779-17298694		0.000632782
cg04941728	R	16		RHOT2	Promoter_Associated	Island	6;1	rs371123366;rs145507268	chr16:717931-719064	RHOT2	0.000635558
cg06954835	F	3					1	rs184000474			0.000636097
cg00328434	R	11		SCUBE2			16;4	rs7395330;rs563496846		SCUBE2;SCUBE2	0.00063611
cg10480704	R	15		SLCO3A1	Unclassified		35;2	rs186997441;rs191943717		SLCO3A1;SLCO3A1	0.000636124
cg26492480	F	2					8;44;48	rs151251359;rs115964410;rs556993603			0.00063918
cg26663754	F	7		BET1	Promoter_Associated	Island	7;27	rs566726114;rs532369969	chr7:93633439-93633910	BET1	0.000639477
cg19100900	F	10				Island	0;20;27;29;30	rs58501694;rs2767431;rs551756038;rs568782170;rs138666515	chr10:134622423-134622641		0.000640437
cg09576415	R	20		KCNQ2		Island	50;46;36	rs532966142;rs76106082;rs551361303	chr20:62059391-62059606	KCNQ2;KCNQ2;KCNQ2;KCNQ2	0.000642271
cg03976842	R	7		POM121	Promoter_Associated	Island			chr7:72395367-72396135	POM121;POM121	0.000643743
cg26535072	R	9		APBA1	Promoter_Associated	S_Shore	30;22	rs3069283;rs553746492	chr9:72286804-72288081	APBA1	0.000644124
cg19173512	R	5		ARRDC3	Promoter_Associated	S_Shelf	40	rs532175327	chr5:90675822-90676930	ARRDC3;ARRDC3-AS1	0.000644967
cg11342415	F	10		GTPBP4	Promoter_Associated	Island	15;46	rs552389239;rs111879375	chr10:1033790-1034615	GTPBP4	0.000645236
cg15130541	R	1	DMR	NR5A2		Island	45	rs144055475	chr1:200004474-200004933	NR5A2;NR5A2	0.000645999
cg02965039	R	14		TMEM63C	Promoter_Associated	Island	21	rs533986157	chr14:77648108-77648328	TMEM63C;TMEM63C	0.000647963
cg12288985	R	13		EEF1DP3	Unclassified	N_Shore	47;14	rs559349622;rs73163372	chr13:32420630-32421274	EEF1DP3	0.000652003
cg03969305	R	6	DMR			Island	51;40;28	rs56991517;rs549027142;rs565930321	chr6:161188084-161188639		0.000653161
cg04351763	R	16					41;20;11	rs11646233;rs537255774;rs150007808			0.000653191
cg09522706	R	7		MCM7			48;20	rs561579028;rs72631824		MCM7;MCM7;MIR25;MIR93	0.000653926
cg18049105	R	10		PCBD1		Island	9;8;6	rs2854614;rs2854613;rs827239	chr10:72647738-72648317	PCBD1;PCBD1	0.000653983
cg17271428	F	12				S_Shore	18;20;51	rs531705995;rs111827039;rs550309583	chr12:28127890-28128575		0.000654602
cg26533925	R	2					46;33;29	rs147092144;rs59710729;rs543821540			0.000654635
cg20424398	F	19		SIRT6	Promoter_Associated	Island	40	rs145959288	chr19:4182259-4182803	SIRT6;ANKRD24	0.00065479
cg20008357	F	6		RNF5P1	Promoter_Associated		33	rs542758753		RNF5P1;RNF5;AGPAT1	0.000654892
cg24860819	F	1		CHRNB2		Island	36	rs140739605	chr1:154543818-154544713	CHRNB2	0.000656216
cg22792510	F	11			Unclassified_Cell_type_specific	S_Shore	34	rs533168469	chr11:315739-316539		0.00065667
cg19845481	R	10					41;2	rs560229194;rs563669030			0.000657276
cg03081205	R	11		PRRG4	Unclassified	Island			chr11:32851160-32851951	PRRG4	0.000661104
cg02839202	R	11		FAM168A			2	rs140634395		FAM168A	0.000661165
cg20938555	F	17		GEMIN4		N_Shore	0	rs141582972	chr17:655026-656707	GEMIN4	0.000661183
cg01794260	R	4		LVCAT8			30;2	rs188275894;rs565247100		LVCAT8;LVCAT8;LVCAT8	0.000661822
cg14239021	F	22		MYH9			4	rs577167312		MYH9	0.000661985
cg02932691	F	19			Promoter_Associated	Island	6;29;48	rs539863110;rs143690778;rs186753385	chr19:15947230-15947926		0.000665286
cg15322430	R	1		HPCAL4	Promoter_Associated	Island	42;37;30;23;16;14;10	rs548430846;rs190743548;rs530864366;rs550347757;rs75241107;rs570356966;rs539545514	chr1:40156930-40158514	HPCAL4	0.00066579
cg10485774	F	3		ZNF717	Promoter_Associated_Cell_type_specific	S_Shore	2;8;9;18;23;29;32;35;46;48;51	rs74663193;rs59646614;rs199949308;rs74468227;rs77908467;rs531360694;rs543539824;rs75022	chr3:75834254-75834761	ZNF717;ZNF717;ZNF717;ZNF717	0.00066606
cg11700630	R	17				S_Shelf	28;2	rs557104437;rs181303329	chr17:73851260-73852222		0.000666919
cg20982475	F	12		CIT	Promoter_Associated	Island	0;1;19;26	rs542027702;rs555713879;rs193020756;rs544197589	chr12:120314847-120315169	CIT	0.000668377
cg09388301	F	8					14;38;42	rs544981060;rs557172208;rs3105454			0.000668518
cg03669663	R	13		RASL11A	Promoter_Associated	Island	1	rs552738023	chr13:27844658-27845525	RASL11A;RASL11A	0.000669011
cg12027647	R	8					48;28;21;1	rs183316107;rs539316521;rs78670909;rs145506476			0.000669601
cg26421997	F	17		C17orf79			19;23	rs181069895;rs534335505		C17orf79	0.000670946
cg27647384	F	19	DMR	SYT5	Promoter_Associated	Island			chr19:55690182-55691623	SYT5	0.000671131
cg23759053	R	7		BMPER	Unclassified_Cell_type_specific		20;9;8;7	rs557715506;rs577529762;rs188119151;rs180927652		BMPER	0.000671159
cg08017189	F	16		KIAA0182	Unclassified_Cell_type_specific	N_Shelf	31;39	rs556332432;rs576125297	chr16:85684107-85684491	KIAA0182;KIAA0182	0.00067152
cg27464311	R	17		HOXB8	Unclassified	S_Shore			chr17:46690390-46691055	HOXB8	0.000673454
cg11964345	R	12		GIT2	Promoter_Associated	Island	27;25;18;3	rs190350571;rs541494485;rs563566412;rs531126214	chr12:110433797-110434205	GIT2;GIT2;GIT2;GIT2;GIT2;GIT2;GIT2;GIT2;GIT2;GIT2;GIT2;GIT2	0.000674472
cg02238407	R	16		HS3ST2		Island	19;9;5	rs73549710;rs535762096;rs554595220	chr16:22824616-22826459	HS3ST2	0.000674844
cg10459344	R	12		RNF10	Promoter_Associated	S_Shore	43;22	rs377054423;rs574404871	chr12:120972167-120972447	RNF10	0.000674929
cg23047271	F	3		PRICKLE2	Unclassified_Cell_type_specific		36	rs143342419		PRICKLE2;PRICKLE2	0.000676412
cg10234506	R	1		SNORA14B	Promoter_Associated_Cell_type_specific	N_Shore	8	rs147736070	chr1:235291740-235292387	SNORA14B;TOMM20	0.00067668
cg13489958	R	1		SNORD76	Promoter_Associated	Island	39	rs534725244	chr1:173837172-173837917	SNORD76;SNORD74;SNORD75;GAS5;ZBTB37;ZBTB37	0.000679075
cg22678136	F	15		SNRPN		Island	21;37	rs11636986;rs116253818	chr15:25093191-25093582	SNRPN;SNRPN;SNRPN	0.000680746
cg11021995	R	7	DMR	ELMO1	Promoter_Associated	Island	44	rs556456540	chr7:37487354-37488672	ELMO1	0.000681391
cg14381047	F	7		MKLN1	Promoter_Associated	N_Shore	19;26;41	rs184829564;rs367971515;rs111821582	chr7:131012460-131013190	MKLN1;MKLN1-AS;MKLN1	0.000682033
cg04754720	R	19		GATAD2A			33;13	rs543352784;rs563018224		GATAD2A;GATAD2A	0.000682072
cg13736068	R	3	DMR	KCNAB1		S_Shore			chr3:156008991-156009320	KCNAB1;KCNAB1;KCNAB1;KCNAB1	0.000683166
cg02903691	F	16		NOMO2		Island	36	rs577899663	chr16:18573029-18573610	NOMO2;NOMO2	0.000683899
cg16892681	F	21		DONSON		Island			chr21:34960388-34961252	DONSON	0.000684089
cg17918089	F	1		SETDB1	Promoter_Associated	S_Shore	23;42	rs202068664;rs375624421	chr1:150898619-150898839	SETDB1;SETDB1;SETDB1	0.000684239
cg06498153	F	6		TFEB		Island	0;10;29	rs572741066;rs535468411;rs192872525	chr6:41701881-41703481	TFEB;TFEB;TFEB;TFEB;TFEB;TFEB	0.000685223
cg05180672	F	12		BHLHE41	Unclassified	N_Shore			chr12:26278540-26279707	BHLHE41	0.000685872
cg27097438	F	5		FLJ44606	Promoter_Associated	Island	23;24;34;35;43	rs535923486;rs189436132;rs572224579;rs13154281;rs557935776	chr5:126409006-126409327	FLJ44606;FLJ44606;FLJ44606;FLJ44606	0.00068589
cg13140565	F	7		SNX8	Promoter_Associated	S_Shore	18;28;38	rs34519622;rs55871547;rs142470016	chr7:2353629-2354075	SNX8	0.000686539
cg23180978	F	17		ABR		Island	24;45;49	rs111231759;rs2663344;rs12946654	chr17:926234-926439	ABR;ABR;ABR	0.000686915
cg05083147	F	20					0	rs561022927			0.000691934
cg10181968	F	7		HIPK2		Island			chr7:139477406-139478496	HIPK2;HIPK2;TBXAS1;TBXAS1;HIPK2;HIPK2	0.000692251
cg02738983	F	2		TRAK2	Promoter_Associated	N_Shore			chr2:202315853-202317008	TRAK2;STRADB	0.000693775
cg25150333	F	12		SFRS8	Promoter_Associated	Island			chr12:132195034-132196454	SFRS8	0.000694069
cg21989399	R	6		TMEM14A	Promoter_Associated	Island			chr6:52535714-52535988	TMEM14A	0.000695049
cg20435623	F	11		RAB30	Promoter_Associated		21	rs541819338		RAB30	0.000695856
cg16027343	F	5	RDMR	TRIM7	Unclassified_Cell_type_specific	S_Shore	45	rs139001300	chr5:180630981-180632569	TRIM7;TRIM7	0.000695976
cg15839376	F	15					29	rs531857583			0.000696987
cg11823214	R	1		NUF2	Promoter_Associated	Island	36;4	rs78066836;rs556338018	chr1:163291479-163292021	NUF2;NUF2	0.000697772
cg05584675	F	12		SARNP	Unclassified	S_Shore	20;29;45	rs376368188;rs551211514;rs566653742	chr12:56211325-56211553	SARNP;SARNP;ORMDL2;SARNP;ORMDL2	0.000698754
cg19515510	R	17		NUP85	Promoter_Associated	N_Shore	41;40	rs141942437;rs569239317	chr17:73201326-73202122	NUP85	0.000700713
cg08291069	F	19	DMR	PDE4A		Island			chr19:10529627-10532004	PDE4A	0.000702657
cg06219577	R	22		RANGAP1	Promoter_Associated	Island	38;36;35	rs188607036;rs555302539;rs573486155	chr22:41681616-41682543	RANGAP1	0.000703586
cg20073808	F	11		UBASH3B			41;43	rs60097576;rs527737271		UBASH3B	0.000705389
cg07291889	R	8				S_Shore	45;33;16;6	rs182952208;rs572467173;rs185671146;rs554525521	chr8:11471014-11471249		0.000705421
cg14851468	F	5		C5orf60			0	rs577072403		C5orf60	0.000707561
cg18988560	R	10		NRG3	Unclassified_Cell_type_specific	S_Shore	45;1	rs565953641;rs534367249	chr10:83633820-83635729	NRG3;NRG3;NRG3	0.000708211
cg04502129	F	16					7;24	rs564473685;rs528513588			0.000708592
cg24510285	R	12		CACNA2D4			18;1	rs528199293;rs546679115		CACNA2D4	0.000709365
cg25509428	F	10		TTC18	Promoter_Associated	Island	27	rs528361319	chr10:75118205-75118679	TTC18	0.000710094
cg04090021	R	1									0.000711712
cg07953677	F	2			Unclassified_Cell_type_specific		0	rs554794669			0.000713342
cg19013489	R	17		DYNLL2	Promoter_Associated	N_Shore	18	rs530108220	chr17:56160754-56161494	DYNLL2	0.000713385
cg00160462	R	6		ZNF323	Promoter_Associated		31;25	rs59598126;rs146453482		ZNF323;ZNF323;ZNF323;ZNF323;ZNF323;ZNF323;ZNF323	0.000714441
cg27321057	F	16		C16orf89						C16orf89;C16orf89	0.000714804
cg24041541	R	8		LOC100192378		N_Shelf	48;38;10	rs554242079;rs572447623;rs546339717	chr8:77590167-77590373	LOC100192378	0.000715239
cg12960201	R	11		DHCR7		S_Shelf	44;42;12;2	rs74742701;rs572395354;rs28364773;rs150290316	chr11:71146442-71146862	DHCR7;DHCR7	0.000715833
cg24830957	F	2									0.000717143
cg00926192	F	17		UBTF	Promoter_Associated	Island			chr17:42295861-42299719	UBTF;UBTF;UBTF	0.000717465
cg07432626	R	5				Island	33;14	rs182077268;rs558914800	chr5:146888750-146889840		0.000718054
cg03478398	R	19		ZNF528	Promoter_Associated_Cell_type_specific	Island	16;12	rs11883016;rs575797537	chr19:52901306-52901527	ZNF528	0.000718613
cg14120147	F	11		SLC43A3	Promoter_Associated	N_Shore	30	rs140402577	chr11:57194340-57194650	SLC43A3;SLC43A3;SLC43A3;SLC43A3;SLC43A3	0.000719432
cg14160968	F	4				N_Shore	33;44	rs77318279;rs565331477	chr4:77723092-77723424		0.000720336
cg18617256	R	6		PHIP			37	rs185950407		PHIP	0.000721405
cg26186732	F	22				Island	41;43	rs577404480;rs61968503	chr22:16155753-16158017		0.000722315
cg14619201	F	6					8;18;41;47	rs577505603;rs3105253;rs556288713;rs550054867			0.000722466
cg10945885	R	1				N_Shelf	5	rs572292773	chr1:22668638-22668862		0.000724669
cg14188639	F	11		INS-IGF2		Island			chr11:2158951-2162484	INS-IGF2;IGF2AS;IGF2;IGF2;IGF2AS;IGF2	0.000725196
cg16368760	F	14					26;39;46	rs142315741;rs1534833;rs190136539			0.000725699
cg17434273	F	12		RACGAP1	Promoter_Associated	S_Shore	38;49	rs558108206;rs578119610	chr12:50418935-50419400	RACGAP1;RACGAP1;RACGAP1	0.000726525
cg23994748	R	2		FAM168B	Promoter_Associated	N_Shore	33	rs548211468	chr2:131850472-131851362	FAM168B	0.000728096
cg23475710	F	9					4;50	rs149966380;rs534102854			0.000728584
cg17340948	F	2	RDMR	LMAN2L	Promoter_Associated	Island	49	rs6751132	chr2:97405448-97405880	LMAN2L;LMAN2L;LMAN2L;LMAN2L;LMAN2L;LMAN2L	0.000729243
cg10747656	R	6		TMEM181			43;4	rs367861670;rs368958519		TMEM181	0.000733235
cg02317848	F	21				N_Shore	0;31;34;41;51	rs75041506;rs539526609;rs552868879;rs192649161;rs150591776	chr21:45138293-45139831		0.000734857
cg05936555	F	6		ABCF1	Promoter_Associated	S_Shore	42	rs535954430	chr6:30538983-30539487	ABCF1;ABCF1	0.000734912
cg02014733	R	19		WTIP		S_Shore	27;7;1	rs534535115;rs534441127;rs570862827	chr19:34988748-34988951	WTIP	0.000736632
cg26669270	F	2			Unclassified_Cell_type_specific	S_Shore	50	rs192782847	chr2:218898490-218898835		0.000737113
cg23048660	R	19		ZNF180	Promoter_Associated	Island	37;18;7	rs141862948;rs189793381;rs561342558	chr19:45004129-45004846	ZNF180	0.000738476
cg24307449	R	22		CYP2D6		S_Shore	39;27;18	rs540805349;rs559242956;rs533222097	chr22:42524731-42525908	CYP2D6;CYP2D6;LOC101929829	0.000739405
cg26744332	F	19		RAB11B		S_Shore	10;17;31;48	rs570758931;rs533242991;rs549896988;rs569929034	chr19:8468304-8468944	RAB11B	0.000739604
cg17011745	F	19		KISS1R	Unclassified	Island	24	rs562630811	chr19:917034-920787	KISS1R	0.000740562
cg00449929	R	16		ZFP90	Promoter_Associated	Island	6	rs138886232	chr16:68572891-68573740	ZFP90	0.000740929
cg22882449	R	9		C9orf89	Promoter_Associated	Island			chr9:95857703-95859132	C9orf89	0.000741521
cg20476223	R	20		SOX18	Unclassified_Cell_type_specific	N_Shore	27	rs534272797	chr20:62681074-62681332	SOX18	0.000741688
cg08611714	R	17		KRT32			38;33;1	rs575410993;rs147022315;rs191900019		KRT32	0.000742639
cg03485316	F	20		LSM14B		Island	12	rs546338632	chr20:60696561-60698342	LSM14B	0.000746541
cg02388495	R	8		PTK2B						PTK2B;PTK2B;PTK2B;PTK2B	0.000747442
cg06239208	F	20		TOX2	Unclassified	Island	32	rs541824451	chr20:42543097-42545137	TOX2;TOX2;TOX2	0.0007483
cg08642613	F	5		CPLX2		N_Shore	11	rs2443543	chr5:175223609-175224679	CPLX2	0.000750199
cg19046253	F	2		CACNB4		S_Shore	41	rs575789156	chr2:152954633-152955784	CACNB4;CACNB4;CACNB4	0.000752312
cg27471925	F	19		LOC729966	Unclassified		30;38;43;51	rs77194252;rs537704482;rs111324274;rs56154436		LOC729966	0.000752455
cg25842602	R	18		BRUNOL4		Island			chr18:35144907-35147628	BRUNOL4;BRUNOL4;BRUNOL4;BRUNOL4	0.000753603
cg18630552	R	19		SUPT5H	Promoter_Associated	N_Shore	46;45	rs148106480;rs566399438	chr19:39935931-39936638	SUPT5H;SUPT5H;SUPT5H;SUPT5H	0.000753657
cg20550224	F	17			Promoter_Associated	Island	15;18;44;49	rs567777688;rs536884545;rs12051875;rs576852376	chr17:47928266-47929357		0.000754247
cg26373379	R	2		SEMA4C	Promoter_Associated	Island			chr2:97534100-97536270	SEMA4C	0.000755038
cg10140454	F	17		RAI1	Unclassified_Cell_type_specific	Island	9	rs139861652	chr17:17625605-17628500	RAI1	0.000755423
cg01304278	R	14		GLRX5		S_Shore	49;17;9	rs7158611;rs182664765;rs185798305	chr14:96000676-96001865	GLRX5;SNHG10;SNHG10	0.000759474
cg15244043	F	7		SHH		N_Shore			chr7:155604725-155605095	SHH	0.000760879
cg01986786	R	12		GSG1	Promoter_Associated	Island	39	rs577762238	chr12:13254049-13254631	GSG1;GSG1	0.000761029
cg08896852	F	9									0.000761432
cg10565996	R	4		DCUN1D4	Promoter_Associated	Island	36;24	rs571328979;rs537115558	chr4:52708767-52709538	DCUN1D4;DCUN1D4	0.000763224
cg06328855	F	10	DMR	RBM20	Unclassified_Cell_type_specific	S_Shore	16	rs376936285	chr10:112402953-112404328	RBM20	0.000764281
cg17924971	R	10	RDMR	FAM107B		S_Shore			chr10:14645752-14646705	FAM107B;FAM107B;FAM107B;FAM107B	0.000764329
cg02835343	F	8		DPYSL2		Island	33	rs184160158	chr8:26434372-26436785	DPYSL2	0.000766159
cg19662922	F	12		LOC144571	Unclassified	N_Shore			chr12:9217328-9217715	LOC144571	0.000767477
cg05216029	R	1		NECAP2		N_Shore			chr1:16766998-16767803	NECAP2;NECAP2;NECAP2	0.000769142
cg06593906	F	7		COG5			2;23;33	rs532763259;rs191413633;rs147231707		COG5;COG5;COG5	0.000769265
cg15642704	R	1		PEF1	Promoter_Associated	Island	34;30	rs570625170;rs539621120	chr1:32110210-32110961	PEF1	0.000769554
cg04631281	R	17		MIR212	Unclassified	Island	51;31;12;7	rs576507886;rs535821082;rs201666920;rs555912032	chr17:1952919-1962328	MIR212;MIR132	0.000772225
cg00422532	R	3		PTH1R	Unclassified_Cell_type_specific	Island	45	rs532443298	chr3:46923265-46925182	PTH1R;PTH1R	0.000772911
cg21838880	R	19	DMR	ZNF461	Promoter_Associated	Island	34	rs7248477	chr19:37157632-37158119	ZNF461;ZNF461	0.000772923
cg23886551	R	14		TMEM121		Island	10	rs587604748	chr14:105992499-105996414	TMEM121	0.000775441
cg05744193	F	2		ORC2	Promoter_Associated	Island			chr2:201828015-201828514	ORC2;ORC2	0.00077696
cg06902071	F	5	DMR			N_Shore	8;9	rs6596240;rs575945395	chr5:134879443-134879819		0.000777986
cg03033171	R	2					34	rs527798139			0.000779807
cg11092441	F	16		CLUAP1	Promoter_Associated	S_Shore	23	rs564350255	chr16:3550108-3550346	CLUAP1	0.000780433
cg15218096	R	11		SHANK2			22	rs376267466		SHANK2	0.000781593
cg22639895	R	17	DMR	KCNJ12		Island	18	rs7218814	chr17:21279506-21281574	KCNJ12	0.000782044
cg12791476	R	7		POLR2J4		S_Shore	45;42;19	rs557529262;rs572744789;rs184515309	chr7:44058608-44058988	POLR2J4	0.000784857
cg20497181	F	6			Unclassified_Cell_type_specific	Island	25	rs545729457	chr6:131456364-131457157		0.000786012
cg22437258	F	11		SIK2	Promoter_Associated	Island	28;34	rs570639054;rs59921976	chr11:111472723-111473939	SIK2	0.000789401
cg02611031	F	22		CECR5	Promoter_Associated	Island			chr22:17639481-17640714	CECR5;CECR4;CECR4;CECR5	0.000790274
cg25175469	R	15		FAM63B	Promoter_Associated	N_Shore	45;40;23	rs114962095;rs570739019;rs552684608	chr15:59063287-59064086	FAM63B;FAM63B	0.000791225
cg26502583	R	17		KLHL10	Unclassified	Island	18	rs9897034	chr17:39992021-39992627	KLHL10;NT5C3L	0.000795886
cg23652146	F	17		NARF	Promoter_Associated	Island	11;35	rs535920432;rs12051657	chr17:80416004-80417259	NARF;NARF;NARF;NARF	0.000798596
cg08417338	F	15		ZSCAN29	NonGene_Associated	Island	41	rs537449812	chr15:43662605-43663666	ZSCAN29;TUBGCP4	0.000800759
cg15082635	R	5		GNB2L1	Promoter_Associated	N_Shore	47;24;17;9	rs181424671;rs186534749;rs11249778;rs561495286	chr5:180670373-180670996	GNB2L1;SNORD96A	0.000802929
cg02064516	R	5		PCYOX1L	Promoter_Associated	N_Shore	47	rs567443417	chr5:148737346-148737764	PCYOX1L;PCYOX1L;PCYOX1L	0.000804258
cg00567132	R	22		CENPM	Promoter_Associated		26;11	rs113605045;rs144097124		CENPM;CENPM;CENPM	0.000805954
cg02620470	R	11		EXT2	Promoter_Associated	Island			chr11:44117117-44117994	EXT2;EXT2;EXT2;EXT2	0.000807201
cg00494883	R	6		DLL1		Island	48	rs539873854	chr6:170598214-170601222	DLL1	0.00080758
cg16371889	F	8	CDMR	NEFL		S_Shore	4;14	rs62503767;rs73673679	chr8:24812946-24814299	NEFL	0.000808631
cg25817788	R	6			Promoter_Associated	Island	20;15	rs74354822;rs201513044	chr6:21587421-21589175		0.000809141
cg11859607	R	18		ADCYAP1		Island	48;33;23;20;19;10	rs527972603;rs552200552;rs78532905;rs537983348;rs113902236;rs3833194	chr18:904578-909574	ADCYAP1;ADCYAP1	0.000810655
cg03167339	R	7		MICALL2		Island	43;34;28;23;18;10	rs140243785;rs548522785;rs568394917;rs145201308;rs200238981;rs61090716	chr7:1498575-1499123	MICALL2	0.000813356
cg17332369	F	1		FBLIM1			15;20;25	rs531645387;rs551217733;rs571208306		FBLIM1;FBLIM1	0.000815442
cg21563192	F	11		RPS6KA4		N_Shelf	0;1;29	rs143954292;rs536096531;rs377072730	chr11:64135815-64136381	RPS6KA4;RPS6KA4	0.000815583
cg08008061	R	14		SMOC1			24;23;22	rs542213085;rs183359437;rs573163794		SMOC1;SMOC1	0.000816129
cg05302386	F	14		PTGDR	Unclassified_Cell_type_specific	Island	6;26	rs145500408;rs41311442	chr14:52734207-52735486	PTGDR;PTGDR	0.000818077
cg07092293	R	17		B3GNTL1		N_Shelf	10;1	rs186677583;rs561214325	chr17:80989059-80989392	B3GNTL1	0.000818442
cg08455117	F	12									0.000819163
cg04944177	F	14		ASB2	Promoter_Associated	S_Shore	9	rs138388957	chr14:94405235-94406170	ASB2	0.00081923
cg11336512	F	10		CACNB2		Island	23;35	rs566307514;rs533566529	chr10:18429125-18430234	CACNB2;CACNB2;CACNB2;CACNB2;CACNB2;CACNB2;CACNB2;CACNB2;CACNB2	0.00081965
cg10386463	R	4		SMIM14	Promoter_Associated	Island	23;5;1	rs571949986;rs527975833;rs548000755	chr4:39640156-39640923	SMIM14	0.000821243
cg06648835	R	13				S_Shore	37;36;29	rs59675012;rs553300624;rs6650479	chr13:114023638-114023919		0.000821387
cg18080858	F	1				Island	1;8;48	rs150019976;rs145245666;rs140356465	chr1:39174379-39174940		0.0008214
cg06012493	R	5		PAIP1		N_Shore	43;21;5	rs140128914;rs536477871;rs377081797	chr5:43556419-43557603	PAIP1;PAIP1;PAIP1	0.000822749
cg23542590	R	3		C3orf63	NonGene_Associated	S_Shore	49;30	rs568888861;rs537803523	chr3:56716492-56717658	C3orf63	0.000824126
cg13041269	R	5		SQSTM1		S_Shore	49	rs541880126	chr5:179247784-179248711	SQSTM1;SQSTM1;SQSTM1	0.000828019
cg14449918	F	19		GYS1		Island	16;28	rs529947880;rs548343389	chr19:49472522-49472880	GYS1;GYS1;GYS1	0.000831069
cg27110886	F	10		CRTAC1						CRTAC1	0.000831509
cg21654684	R	7		CREB3L2	Promoter_Associated	Island			chr7:137686291-137687056	CREB3L2;CREB3L2	0.000832494
cg06268174	F	14		ACTN1		Island	41	rs117373452	chr14:69444639-69446826	ACTN1;ACTN1;ACTN1;ACTN1-AS1	0.000833894
cg16237715	R	15		WDR73	Promoter_Associated	Island	37;11	rs535265096;rs554876192	chr15:85197232-85197695	WDR73	0.000834092
cg06497198	F	6		NHLRC1	Promoter_Associated	Island	16;49	rs541268656;rs138113225	chr6:18122250-18122994	NHLRC1	0.000834782
cg02344378	R	15		TMC3-AS1			10	rs115946942		TMC3-AS1	0.000835604
cg03797660	R	16		CBFA2T3	Unclassified	S_Shore	47;46;42;23;13	rs542408302;rs113418473;rs187631642;rs149882583;rs564914954	chr16:89033529-89033786	CBFA2T3	0.000840169
cg07268239	R	1		CCDC28B	Promoter_Associated	N_Shore	2	rs186629770	chr1:32666231-32666460	CCDC28B;CCDC28B	0.000843237
cg09410512	F	2	DMR				45	rs552677237			0.000844078
cg22338352	R	5		UNC5A	Unclassified_Cell_type_specific	Island	21;2	rs533225856;rs551603295	chr5:176236761-176238081	UNC5A	0.000844678
cg09924165	R	2	DMR	IGFBP5	Unclassified_Cell_type_specific	Island			chr2:217559039-217559484	IGFBP5	0.000844927
cg26958597	R	7		EFCAB10	Unclassified_Cell_type_specific	N_Shore	1	rs549619179	chr7:105223524-105223850	EFCAB10	0.000845116
cg19022908	R	4		CCDC110		N_Shore	36;20	rs532416516;rs552160795	chr4:186392574-186393184	CCDC110;CCDC110	0.000846251
cg09369381	R	1		VSIG8	Promoter_Associated_Cell_type_specific	Island	34;33	rs549752537;rs111439060	chr1:159824006-159825011	VSIG8;C1orf204	0.000846353
cg10636442	F	10		CDH23			0;45	rs117688704;rs535334685		CDH23;CDH23;CDH23;CDH23;CDH23	0.000846607
cg05604418	F	12		CCDC64			1;30	rs537064245;rs146015593		CCDC64	0.000855912
cg22579849	R	9		DCTN3	Promoter_Associated	N_Shelf	44;27	rs578025446;rs543843193	chr9:34623512-34624081	DCTN3;DCTN3	0.000855946
cg12632561	R	18									0.000856343
cg13032463	F	6	DMR	T		Island	1	rs566835482	chr6:166579973-166583423	T	0.000856425
cg17428496	F	19		AP3D1	Promoter_Associated	Island	9;29	rs549200846;rs79675264	chr19:2150990-2151963	AP3D1;AP3D1	0.000856426
cg00012203	R	2		ARPC2	Promoter_Associated	Island	33;14	rs529972208;rs546162391	chr2:219081653-219082032	ARPC2;ARPC2	0.000857275
cg24380653	R	13		ALOX5AP			42;1	rs530566109;rs542797429		ALOX5AP	0.000864284
cg11804932	F	10	DMR	SORCS3		Island	17	rs565887202	chr10:106399567-106402812	SORCS3	0.000864622
cg19017135	F	20		CDH22			1;42	rs554799921;rs572797502		CDH22	0.000865583
cg25438963	R	6	RDMR	HIST1H3C	Promoter_Associated	Island	43;39;29;13;9	rs199908521;rs116725397;rs369539577;rs370940167;rs183862239	chr6:26045644-26046033	HIST1H3C	0.000865901
cg07683804	R	2		TRMT61B	Promoter_Associated	Island	32;21;10	rs190593889;rs139528725;rs200689419	chr2:29092728-29093439	TRMT61B;TRMT61B	0.000866338
cg25854303	F	3		SYNPR		Island	13	rs72878302	chr3:63263989-63264205	SYNPR;SYNPR	0.000866604
cg26783691	F	7		LOC100506895			0;1;37	rs572147540;rs568696947;rs145368700		LOC100506895;HECW1;HECW1	0.000867835
cg26197037	R	22		MPPED1		Island			chr22:43830899-43831162	MPPED1	0.000869568
cg08100806	R	16		CDH11		Island	31;16;7	rs565906334;rs528264170;rs367832533	chr16:65154656-65157664	CDH11;CDH11	0.000871529
cg12341075	F	5		CYFIP2			2	rs566888383		CYFIP2;CYFIP2;CYFIP2;CYFIP2	0.000874292
cg24342002	F	20		NANP	Promoter_Associated	Island			chr20:25603815-25605187	NANP	0.000875205
cg16353899	F	1		LMNA	Gene_Associated_Cell_type_specific	S_Shore			chr1:156105707-156106171	LMNA;LMNA;LMNA	0.000876131
cg16046028	F	6	DMR	IRF4	Promoter_Associated	Island	2	rs546812717	chr6:391188-393790	IRF4	0.000876753
cg11196113	R	4		BOD1L1	Unclassified	S_Shore	50;48;46;38;17	rs140564194;rs534210714;rs553783769;rs150454529;rs12499127	chr4:13629245-13629655	BOD1L1	0.000878389
cg07217630	F	13		DIAPH3	Unclassified	Island	6;39	rs538838139;rs557176826	chr13:60737660-60738285	DIAPH3;DIAPH3	0.000878501
cg09761351	F	10		PBLD	Unclassified	Island	21	rs558596725	chr10:70091055-70092573	PBLD;PBLD;HNRNPH3;PBLD;PBLD;HNRNPH3	0.000878827
cg01137737	R	16		GDE1	Promoter_Associated	Island			chr16:19532981-19533516	GDE1;GDE1	0.000880307
cg08287551	F	5	RDMR	LOC645323	Unclassified_Cell_type_specific	N_Shore			chr5:87955638-87955864	LOC645323	0.000881105
cg22087338	F	19		ZNF780B	Promoter_Associated	Island			chr19:40561820-40562150	ZNF780B	0.000881961
cg08083403	F	16		TNRC6A		N_Shore	42;46;48	rs146845921;rs60592267;rs78541129	chr16:24740666-24741802	TNRC6A	0.000882876
cg07080741	F	5		2021-09-08			46	rs78379252		SEPT8;SEPT8;SEPT8;SEPT8;SEPT8;SEPT8	0.000882946
cg15326742	F	17		ACE			0	rs150466411		ACE	0.000884596
cg18928811	R	4		CLOCK	Promoter_Associated	Island	27;2	rs533294603;rs550233859	chr4:56411993-56413357	CLOCK	0.000886465
cg09230679	R	12		MIR620			28;20;2	rs183020858;rs571173411;rs111475859		MIR620;MED13L	0.000887837
cg26469982	F	17		RPTOR		S_Shore	0;5;7;21	rs551345768;rs569583178;rs189896081;rs1468035	chr17:78921897-78922233	RPTOR;RPTOR	0.000888337
cg13695587	F	10		SH3PXD2A						SH3PXD2A	0.000888507
cg25373408	F	20		NCOA3	Promoter_Associated	Island			chr20:46130428-46131057	NCOA3;NCOA3	0.000888773
cg05764376	R	15		LRRC49		Island	38;15	rs540759685;rs560378845	chr15:71184276-71184689	LRRC49;THAP10	0.000889395
cg07686248	R	19		RAB11B	Promoter_Associated	Island	17	rs77960487	chr19:8454831-8455845	RAB11B	0.000890243
cg04970637	R	20				Island	35;21;18;10;1	rs538604352;rs6011605;rs565585379;rs192947183;rs183587840	chr20:61718851-61719091		0.000890802
cg27136772	F	2		TFCP2L1			0;2;4;5	rs186495262;rs150718881;rs551005583;rs7567633		TFCP2L1	0.000890921
cg04037707	F	7			Unclassified	N_Shore	0	rs532271618	chr7:154705746-154706046		0.000891696
cg14846627	F	5					0;39	rs73274040;rs540648684			0.000891702
cg06958118	F	10					1;3	rs574980915;rs185627900			0.000893292
cg20094279	R	12		GALNT9		S_Shore	1	rs567055192	chr12:132853943-132854190	GALNT9;LOC100130238	0.000895032
cg14014854	F	1		IFFO2			5;38	rs150205977;rs375839018		IFFO2	0.000895609
cg08403428	F	12		NCOR2	Unclassified_Cell_type_specific	N_Shore	34;43	rs574613354;rs143421961	chr12:124901064-124901441	NCOR2;NCOR2	0.000896108
cg25991631	R	8					50;45;43;37;36;33;26;20;15;2	rs182350267;rs73670719;rs76122861;rs77604293;rs537091438;rs557021781;rs80063884;rs57729			0.000896259
cg09859898	F	16		CORO1A	Promoter_Associated	Island	51	rs186185074	chr16:30194747-30195357	CORO1A	0.000901877
cg17178966	F	12		LRP6	Promoter_Associated	Island	1;11	rs563741225;rs531403012	chr12:12419679-12420541	LRP6	0.000902005
cg09438147	R	2	DMR	UNC80		Island	44;30	rs201385333;rs539478973	chr2:210636344-210636935	UNC80;UNC80	0.000904614
cg11408986	R	11	DMR		Unclassified_Cell_type_specific	N_Shore	38	rs561027221	chr11:43600712-43601409		0.000905713
cg01712647	R	2					23;16;2	rs62182191;rs559195025;rs570893892			0.000907755
cg12207330	F	3		SRGAP3	Unclassified_Cell_type_specific		29;41	rs576692909;rs141362309		SRGAP3;SRGAP3	0.000909819
cg18860998	F	20		SYNDIG1			0;1;12;22;45	rs559828719;rs528760762;rs544723585;rs564528732;rs55720197		SYNDIG1	0.000909891
cg22533639	F	2					1;27;37	rs567846489;rs79382150;rs113247363			0.000910736
cg17856610	R	1		SLC9A1	Promoter_Associated	Island			chr1:27481345-27481742	SLC9A1	0.000911312
cg06590434	F	16					5;9;19;30;33;39	rs570167474;rs141515265;rs200037347;rs574601736;rs541680679;rs138126811			0.000911476
cg03938516	R	1		LRP8	Gene_Associated_Cell_type_specific		13	rs181112275		LRP8;LRP8;LRP8;LRP8	0.00091226
cg09158821	F	17		SLC43A2		N_Shore	1;3;32;41	rs574290031;rs540078871;rs11652817;rs370324596	chr17:1509882-1510101	SLC43A2	0.000913006
cg12775935	R	11		RNF121	Promoter_Associated		47	rs182984780		RNF121;LOC100133315;RNF121;RNF121	0.000914213
cg09896412	R	1	CDMR			Island	21	rs539163793	chr1:98519001-98519983		0.000915164
cg19079000	R	17		ZNF830	Unclassified	Island	51;45;40;10	rs546541110;rs202072296;rs370595991;rs7216234	chr17:33288174-33288913	ZNF830;CCT6B	0.000916146
cg17840098	F	19		PTGIR	Unclassified_Cell_type_specific	N_Shore	23;35	rs569661762;rs538278240	chr19:47126782-47127478	PTGIR	0.000919512
cg20742865	F	12		LRP1			1;14	rs557230900;rs113953523		LRP1;LRP1-AS	0.000922257
cg03916318	R	12		EIF4B		N_Shore	23;20	rs570352331;rs184677497	chr12:53399872-53400896	EIF4B;EIF4B	0.000922389
cg04235008	R	17				Island			chr17:36584420-36585453		0.000924773
cg01587095	F	19		CCDC97	Promoter_Associated	N_Shore	2;5;21;22;25;49	rs76663089;rs545151515;rs191697570;rs527485764;rs549307697;rs567537743	chr19:41816025-41816350	CCDC97	0.000925416
cg18547942	F	11		C11orf93		Island	29	rs546878910	chr11:111169304-111170428	C11orf93;C11orf93;C11orf92;C11orf92	0.000926228
cg01883540	F	4									0.000927926
cg25634977	F	11		SDHD		S_Shore	0	rs187671581	chr11:111957352-111957681	SDHD;SDHD;SDHD;SDHD;SDHD;TIMM8B;TIMM8B	0.00092882
cg20974077	R	6	DMR		Unclassified_Cell_type_specific	Island			chr6:150311256-150312369		0.000930198
cg12923613	R	4		SEC31A	Promoter_Associated	Island			chr4:83811958-83812708	SEC31A;SEC31A;SEC31A;SEC31A;SEC31A	0.000936332
cg04810065	F	6		POPDC3		S_Shore	10;49	rs376721272;rs550095476	chr6:105627406-105627830	POPDC3	0.000937571
cg16105415	R	7				N_Shore	2	rs113414038	chr7:158963839-158965023		0.000938332
cg18366919	R	19		EPHX3	Unclassified	Island	16;13	rs73506397;rs573847453	chr19:15344091-15344419	EPHX3;EPHX3	0.000940177
cg02441448	R	7					12	rs115767824			0.000943119
cg21790626	F	19		ZNF154		Island	0;16;31	rs535458702;rs555653048;rs572379115	chr19:58220189-58220517	ZNF154;ZNF154	0.000943269
cg11079827	F	11		ACAD8		S_Shelf	5	rs537449617	chr11:134123209-134123996	ACAD8	0.000945674
cg13714570	R	8		KCNK9			1	rs539963104		KCNK9	0.000946448
cg07871393	R	9		FAM205A			5	rs545655246		FAM205A	0.000949182
cg06705366	F	5	RDMR	FAM169A		Island	0;30;49	rs560460641;rs532463286;rs545849580	chr5:74161536-74162716	FAM169A	0.000949414
cg02182308	R	10	DMR		Unclassified_Cell_type_specific	S_Shore	43;35;10	rs529823100;rs181664771;rs567557503	chr10:8077829-8078378		0.000950004
cg12718161	F	1				N_Shelf	1	rs558768814	chr1:43533890-43534334		0.000952362
cg08496452	F	10		TTC18	Promoter_Associated	Island			chr10:75118205-75118679	TTC18	0.000952428
cg02219116	R	9		C9orf167		Island			chr9:140172613-140176105	C9orf167	0.000952956
cg22284975	R	7		C7orf10	Promoter_Associated	Island	14	rs184712328	chr7:40173881-40175018	C7orf10;C7orf11	0.00095368
cg05650453	R	1		CAMTA1			46;38;31;29;11	rs150458205;rs535900893;rs11579620;rs569263132;rs138293945		CAMTA1	0.000954515
cg23920243	R	11		CUL5	Promoter_Associated	Island	34;23;21	rs564608268;rs532078977;rs547071806	chr11:107879500-107880398	CUL5;CUL5	0.000955861
cg25130831	R	12		GPR133			31	rs556449434		GPR133	0.000956252
cg12904274	F	1		AHDC1			11	rs191530051		AHDC1	0.000958813
cg03541759	F	5		BTF3	Unclassified	Island	15;34	rs563401866;rs530929363	chr5:72794040-72794641	BTF3;BTF3	0.000960044
cg16577607	R	1		SESN2	Promoter_Associated	Island			chr1:28585831-28587249	SESN2	0.000960945
cg16747999	R	8		ESRP1		N_Shore			chr8:95653898-95654733	ESRP1;ESRP1;ESRP1;ESRP1;ESRP1	0.000961497
cg11099930	R	5		NIPBL		Island	39;12	rs534928425;rs546632451	chr5:36875927-36877660	NIPBL;NIPBL	0.00096157
cg11363726	R	3		RFTN1	Unclassified_Cell_type_specific		46;23;21;12;3	rs143467684;rs575203250;rs201677703;rs142669277;rs73816455		RFTN1	0.000962171
cg09457469	F	17		YBX2	Unclassified	Island	14	rs531125841	chr17:7197431-7198417	YBX2	0.000963043
cg07733446	R	4	DMR	GRID2		Island			chr4:93226348-93227007	GRID2	0.000963157
cg10661724	R	19		ZNF585A	Promoter_Associated		39;24	rs112163260;rs529916169		ZNF585A;ZNF585A	0.000965555
cg14875093	F	19		WDR87		Island			chr19:38397003-38398165	WDR87;SIPA1L3	0.000966458
cg19018643	F	22		TRMU	Promoter_Associated	N_Shore	40	rs181486718	chr22:46731379-46732337	TRMU	0.000967036
cg19866478	F	19	DMR	ZNF480	Promoter_Associated	S_Shore	9;47	rs113446155;rs185528968	chr19:52800399-52800871	ZNF480	0.000967958
cg09199031	F	1		ATP6V0B		Island	49	rs112918429	chr1:44440142-44441256	ATP6V0B;ATP6V0B	0.000970218
cg05399225	R	12		RIMBP2		N_Shore			chr12:130935712-130935963	RIMBP2	0.000971638
cg14690580	R	12									0.000971814
cg15356713	R	10	DMR	CYP26C1	Unclassified_Cell_type_specific	Island			chr10:94820026-94823252	CYP26C1	0.000972127
cg18837051	R	15		HERC1		N_Shore			chr15:64125514-64126665	HERC1	0.000976275
cg06552549	F	19		MKNK2	Promoter_Associated	Island	51	rs569348173	chr19:2050630-2051566	MKNK2;MKNK2	0.000976393
cg18065542	R	11		LRP5			5;2	rs192147801;rs534188223		LRP5;LRP5	0.000978086
cg26330076	R	12		FICD		S_Shelf	48;47;19;16	rs139289717;rs201381788;rs552468185;rs571003666	chr12:108908702-108909475	FICD	0.000979782
cg06326865	R	16		CBFA2T3	Unclassified_Cell_type_specific	S_Shelf	49;46;39;36;20;10;1	rs184076022;rs113576147;rs563760168;rs62045793;rs543019246;rs562048396;rs545197750	chr16:88975850-88976169	CBFA2T3;CBFA2T3	0.000979788
cg16069910	F	19		NXNL1						NXNL1	0.000980597
cg07451886	F	16		MMP25		S_Shore			chr16:3095600-3097033	MMP25	0.000981538
cg16892303	R	17		FOXN1			8;2	rs182713378;rs114866329		FOXN1	0.000982164
cg23143154	F	7		FAM3C	Promoter_Associated	Island	16	rs143597774	chr7:121035820-121036670	FAM3C;FAM3C;FAM3C;FAM3C	0.000983446
cg14585852	F	14		C14orf43	Promoter_Associated	Island	0	rs565262306	chr14:74253387-74254188	C14orf43	0.000984132
cg25963925	F	5		LOC101927421			21;35;38;39;43	rs59435469;rs564621368;rs531944496;rs140632823;rs72787439		LOC101927421	0.000984333
cg15567159	F	8					6;34	rs10090612;rs75643473			0.000984813
cg03569073	F	5		AHRR		N_Shore			chr5:307286-307592	AHRR;PDCD6	0.000985223
cg19736671	R	1		PPT1	Promoter_Associated	Island	32	rs542546691	chr1:40562666-40563128	PPT1;PPT1	0.000985788
cg19671849	F	17		FLJ90757	Promoter_Associated	Island	20;36	rs8072683;rs28666997	chr17:79008929-79009762	FLJ90757;BAIAP2;BAIAP2;BAIAP2;BAIAP2	0.000986755
cg27194966	R	6		KCNQ5		Island	40;33	rs528985490;rs541189857	chr6:73330942-73333109	KCNQ5;KCNQ5;KCNQ5;KCNQ5;KCNQ5	0.000987664
cg24873695	R	1		PRDM16			16;10;2	rs182515436;rs562947470;rs528927711		PRDM16;PRDM16	0.000988657
cg27006547	R	11		WDR74		N_Shore	35;2	rs562492688;rs531524666	chr11:62606541-62607120	WDR74	0.000988931
cg21438101	F	18		ADCYAP1		Island	36	rs576442689	chr18:904578-909574	ADCYAP1;ADCYAP1	0.000989518
cg05948588	F	19		ARHGEF1		Island			chr19:42386865-42387485	ARHGEF1;ARHGEF1;ARHGEF1	0.000990413
cg15063511	R	2									0.000990861
cg00910333	R	12		TARBP2	Promoter_Associated	Island	46;1	rs148956859;rs559790740	chr12:53894450-53895313	TARBP2;TARBP2;TARBP2	0.000991711
cg13154622	R	6		TNXB			22;17	rs35206129;rs563910971		TNXB	0.000992487
cg09032310	F	5				N_Shore	42	rs574513128	chr5:141262988-141263195		0.000992488
cg23873021	R	11		MPZL3	Promoter_Associated					MPZL3	0.000992627
cg19042949	R	5				N_Shore	28;2;1	rs137903968;rs560922317;rs529827575	chr5:172655840-172656202		0.000993263
cg18938797	R	11				N_Shore	19;1	rs185253188;rs146576408	chr11:68437639-68438019		0.000994955
cg00037441	F	6		RFX6		Island			chr6:117198089-117198705	RFX6;RFX6	0.000996024
cg10840526	F	7			Unclassified	N_Shelf	36;43;45	rs73713803;rs554460100;rs68044265	chr7:100815484-100816995		0.000996898
cg16071998	F	4		SMAD1-AS2			16	rs531196940		SMAD1-AS2;SMAD1;SMAD1	0.000996955
cg20010012	F	5		OXCT1	Promoter_Associated	Island	15	rs7728678	chr5:41869663-41870876	OXCT1	0.00099833
cg04808813	F	16		AXIN1		S_Shore	7;8;27	rs536813820;rs80220623;rs547166593	chr16:341081-341421	AXIN1;AXIN1	0.000998661
cg11974096	F	2		EFHD1	Unclassified	Island			chr2:233470646-233471077	EFHD1	0.00100254
cg24328684	F	10			Unclassified		9;20;21;24	rs546669555;rs561578228;rs528839760;rs11816703			0.00100532
cg09996344	R	7		KCTD7	Promoter_Associated	Island			chr7:66093348-66094174	KCTD7;KCTD7	0.00100541
cg10957584	R	16		FAM86A	Promoter_Associated	Island	3	rs537276045	chr16:5147250-5148840	FAM86A;FAM86A	0.00100746
cg14054275	F	10		CRTAC1			25;28	rs148523851;rs575358662		CRTAC1	0.00101121
cg19202030	R	4									0.00101364
cg03622002	F	11		KLC2	Promoter_Associated	N_Shore	16	rs544841722	chr11:66035216-66035447	KLC2;RAB1B;KLC2;KLC2;KLC2	0.00101392
cg13454251	R	1		HIST2H2BE		Island			chr1:149857769-149859470	HIST2H2BE;HIST2H2AC;HIST2H2BE	0.00101531
cg03264960	F	2		ZC3H15	Unclassified	Island	23	rs548388400	chr2:187350497-187351609	ZC3H15	0.00101609
cg11992940	R	17		MMP28	Unclassified	S_Shore	34	rs187016691	chr17:34093571-34093836	MMP28	0.0010163
cg07057931	F	8					0;15	rs192755877;rs531952158			0.00101715
cg15778071	R	12		MVK			33;10;1	rs72648011;rs546742899;rs561887998		MVK;MVK;MVK	0.00101909
cg00581720	F	7		MIR183		N_Shelf	0;18;27	rs73487512;rs13231740;rs138965591	chr7:129418286-129422509	MIR183;MIR96	0.00101926
cg22854771	F	1					0;12;16;43	rs533789808;rs558191340;rs570255446;rs146478926			0.00101974
cg06526179	R	16		FAM100A	Promoter_Associated	Island	40;35;32;29	rs533629495;rs553800978;rs13339614;rs149183078	chr16:4664006-4666782	FAM100A	0.00102102
cg01452175	R	10		ANKRD26	Promoter_Associated	Island	40;32;27	rs7897698;rs553200644;rs11015529	chr10:27389075-27389622	ANKRD26	0.00102104
cg26098186	F	5		WDR55	Promoter_Associated	Island	17;50	rs539771285;rs2563335	chr5:140044194-140044716	WDR55	0.00102179
cg09100654	F	1				Island	27	rs550097100	chr1:179555401-179555770		0.00102314
cg05030581	R	12		TMEM5	Promoter_Associated	Island	24;21;18	rs528387348;rs548122095;rs200481328	chr12:64173448-64174238	TMEM5;TMEM5	0.00102354
cg18394216	F	1		NR5A2	Unclassified_Cell_type_specific					NR5A2;NR5A2	0.0010256
cg05059307	F	1	RDMR	SDE2	Promoter_Associated	Island	22;30	rs556829616;rs575145395	chr1:226186803-226187336	SDE2	0.00102871
cg00946245	F	14		DIO3		Island	1	rs542302237	chr14:102025989-102031567	DIO3;DIO3	0.00103149
cg09679897	R	2		MXD1	Promoter_Associated	Island			chr2:70141359-70142939	MXD1	0.00103222
cg05711284	F	16		RFWD3		N_Shelf	0;19	rs74613721;rs184178765	chr16:74700305-74701005	RFWD3	0.00103256
cg12055421	R	2		WBP1	Promoter_Associated	Island	39;23;6;4;2	rs371187038;rs556072595;rs575224851;rs545796814;rs557790128	chr2:74684565-74685789	WBP1	0.00103259
cg24113449	F	22		ADRBK2	Promoter_Associated	Island	7;34	rs547543142;rs113967075	chr22:25960959-25961368	ADRBK2	0.00103281
cg10018216	F	16		CCDC154	Unclassified_Cell_type_specific	S_Shore	7	rs112794226	chr16:1487017-1487260	CCDC154	0.00103369
cg14159965	F	4					47	rs565464156			0.00103544
cg02568902	R	4		WFS1		N_Shore	35;14;12;2;1	rs141472336;rs536378618;rs142269405;rs146027767;rs143597170	chr4:6303533-6304210	WFS1;WFS1	0.00103729
cg14152608	F	10		PFKP		N_Shore	0;1;18;28	rs139432584;rs547106687;rs76469368;rs115743448	chr10:3160888-3161107	PFKP	0.00103874
cg03817476	R	2	RDMR	CLK1	Promoter_Associated	N_Shore			chr2:201728892-201729577	CLK1;CLK1;CLK1;CLK1	0.00103912
cg10516317	R	17		ULK2		N_Shelf	12;2;1	rs112740469;rs553213331;rs139399172	chr17:19770306-19771508	ULK2;ULK2	0.00103953
cg07352001	R	10		ZNF32		Island	43	rs111324239	chr10:44143856-44144698	ZNF32;ZNF32	0.00104096
cg04556542	R	14		SLC24A4		Island	45;9	rs547647548;rs144426082	chr14:92789494-92790712	SLC24A4;SLC24A4;SLC24A4	0.00104462
cg15795787	R	8	CDMR			S_Shore	16	rs10504508	chr8:72468560-72469561		0.0010469
cg19785742	F	15		CPLX3	Unclassified_Cell_type_specific					CPLX3	0.00104766
cg26824949	F	1		DCAF8	Promoter_Associated	Island			chr1:160231755-160232451	DCAF8;DCAF8;DCAF8;DCAF8;DCAF8	0.00104825
cg14342707	F	6					0;32;39;47	rs138306891;rs546727919;rs186705466;rs142812143			0.00104879
cg21283720	F	17		MIR497HG		N_Shelf	46	rs562664865	chr17:6925400-6927527	MIR497HG	0.00105145
cg06345952	F	16		FAM57B		Island	20	rs544689217	chr16:30042307-30042612	FAM57B	0.00105247
cg13154161	R	5		EXOC3		Island	28;11	rs76667725;rs538636732	chr5:464887-465666	EXOC3	0.00105425
cg08529394	F	17		RPH3AL		N_Shore	30;31;41	rs200439017;rs568286873;rs199595016	chr17:170979-171340	RPH3AL;RPH3AL;RPH3AL;RPH3AL	0.001055
cg18470295	F	17		PIK3R5	Promoter_Associated	Island	16	rs529295999	chr17:8868469-8869372	PIK3R5	0.00105527
cg15386865	F	5		MAST4	Unclassified_Cell_type_specific	S_Shore	49	rs377195550	chr5:66459035-66459595	MAST4;MAST4	0.00105789
cg07068883	R	8		ZBTB10		Island			chr8:81398429-81399618	ZBTB10;ZBTB10;ZBTB10;ZBTB10	0.00105895
cg04409618	R	4		CTBP1		Island	48;33;4	rs1250116;rs139447720;rs1250115	chr4:1224451-1224728	CTBP1;CTBP1	0.00105945
cg01630479	R	22		MIR1306	Gene_Associated	N_Shore	51	rs537966483	chr22:20073363-20073931	MIR1306;DGCR8	0.00106048
cg13680236	R	4	DMR	SLIT2		Island	16;15	rs576883684;rs544154704	chr4:20253276-20256868	SLIT2;SLIT2;SLIT2	0.00106123
cg17837485	F	19		NR2C2AP	Promoter_Associated	Island	14	rs538543544	chr19:19314137-19314416	NR2C2AP	0.0010616
cg13740036	F	16		HSD17B2			0;1;50	rs189691063;rs536278793;rs554519840		HSD17B2	0.00106257
cg08049537	R	5					19	rs182822957			0.00106376
cg20972269	F	1		CAMTA1	Unclassified	N_Shore	40;45	rs555600593;rs573991305	chr1:7740143-7741117	CAMTA1	0.00106481
cg23922081	R	20		SOX12	Promoter_Associated	Island			chr20:304826-308323	SOX12;SOX12	0.00106524
cg06545143	R	6	DMR	LOC441177		Island			chr6:166401526-166402659	LOC441177;C6orf176;C6orf176	0.00106717
cg21732806	F	13		PHF11	Promoter_Associated	N_Shore	23;36	rs186051448;rs113155089	chr13:50070022-50070719	PHF11;PHF11;PHF11	0.00107281
cg20340190	F	17			Unclassified	S_Shore			chr17:27949429-27950277		0.00107348
cg06319102	R	19			Promoter_Associated	Island	28;20	rs551922009;rs564101517	chr19:37808538-37809033		0.00107386
cg11421160	F	1		ARHGEF10L		Island	40;48	rs148614735;rs142084723	chr1:17949452-17949670	ARHGEF10L;ARHGEF10L	0.00107697
cg26308530	R	17		AXIN2	Promoter_Associated	S_Shore	22	rs537573871	chr17:63555902-63557362	AXIN2	0.00107763
cg00303450	F	2				N_Shore	40;50	rs541713008;rs113157103	chr2:191272484-191273671		0.00107797
cg18744802	R	19		PIN1	Promoter_Associated	Island	33;15;14	rs538509552;rs554055839;rs572112366	chr19:9945505-9946389	PIN1	0.00107941
cg14663984	F	1		AGRN	Unclassified	Island			chr1:967966-970238	AGRN	0.00107976
cg19570545	F	1		PKP1		Island	4;39	rs565943125;rs115602853	chr1:201252452-201253648	PKP1;PKP1	0.00108112
cg10794724	F	19		ZNF765	Unclassified	N_Shore	2;7;35	rs538987452;rs116222081;rs189336345	chr19:53898268-53898919	ZNF765	0.00108241
cg02873442	R	1		KIF26B						KIF26B	0.0010826
cg05562889	F	7		GRID2IP		S_Shore	7;17;38	rs539363060;rs12539354;rs13222970	chr7:6575923-6576389	GRID2IP	0.00108513
cg14816917	F	20			Unclassified_Cell_type_specific	S_Shelf	0;42	rs561589469;rs140144053	chr20:39994545-39995810		0.00108529
cg22095914	R	8		SNTG1		S_Shore	33;31;22;21	rs570507452;rs567272132;rs78250551;rs534383186	chr8:50822270-50822860	SNTG1	0.00108552
cg07641703	R	7		C7orf57			43;1	rs574144999;rs536468631		C7orf57;C7orf57;C7orf57	0.00108688
cg21398794	R	6		PRRT1		Island			chr6:32118101-32118544	PRRT1	0.00108773
cg02643597	R	12		GOLGA3		N_Shore	19	rs563973169	chr12:133363184-133363403	GOLGA3	0.00108849
cg26491461	R	1		NEGR1	Promoter_Associated	N_Shore	38	rs560279781	chr1:72748471-72749736	NEGR1	0.00108884
cg15750963	F	2			Promoter_Associated	Island			chr2:85645343-85645879		0.00108925
cg05848579	F	16		TPSD1	Unclassified_Cell_type_specific	Island	3;26;27;36;39;45;51	rs143814068;rs61753447;rs148323184;rs201368920;rs141442396;rs543622069;rs113045458	chr16:1308004-1308308	TPSD1	0.0010906
cg24000860	R	10	DMR	ZCCHC24		S_Shore			chr10:81204452-81204790	ZCCHC24	0.00109077
cg24968203	R	11		GRIA4	Unclassified_Cell_type_specific	N_Shore	2	rs182547206	chr11:105481126-105481422	GRIA4;GRIA4;GRIA4;GRIA4;GRIA4	0.0010909
cg16739796	R	13	CDMR	EDNRB		S_Shore	40;39;38;34;21;19;17;16	rs3759476;rs75515470;rs568000878;rs535304703;rs12720157;rs112714002;rs575046183;rs54558	chr13:78492425-78493382	EDNRB;EDNRB;EDNRB	0.00109138
cg13739116	F	9		SNORA17	Promoter_Associated	Island	32;38;47	rs553097643;rs573010983;rs113982899	chr9:139622242-139623428	SNORA17;SNHG7;SNHG7;SNHG7	0.00109207
cg10137231	R	14		REC8	Promoter_Associated	N_Shore	46;31;25	rs573401872;rs191547563;rs569339552	chr14:24641053-24642220	REC8;REC8	0.00109276
cg24127125	R	15		CRTC3-AS1			42;36;21	rs557920556;rs76875199;rs111321965		CRTC3-AS1	0.00109307
cg08045489	R	17		LRRC37B2		N_Shore	41;18;11	rs216413;rs536267054;rs150896999	chr17:28903507-28903832	LRRC37B2	0.00109336
cg17739152	F	7		GRB10	Unclassified_Cell_type_specific		17;29;44;46	rs17546202;rs146192655;rs75413595;rs559887774		GRB10;GRB10;GRB10;GRB10	0.00109344
cg23615741	F	10	CDMR		Unclassified_Cell_type_specific	Island			chr10:101297438-101297703		0.00109549
cg22079684	F	19		ZNF416	Unclassified	Island	1;16;36	rs529866915;rs546725681;rs560056465	chr19:58089801-58090524	ZNF416;ZNF416	0.00109695
cg13156010	F	11		LOC100130987	Promoter_Associated	Island	40	rs372478132	chr11:67084688-67085813	LOC100130987	0.00109856
cg07984133	R	13		CDX2		Island	17;8	rs575173079;rs544193469	chr13:28544524-28544890	CDX2	0.00109862
cg17017819	R	9		CDK9	Promoter_Associated	Island			chr9:130547264-130549117	CDK9;MIR2861	0.0011002
cg14000262	R	3			Unclassified		40;14;4;2	rs73818917;rs192290975;rs144321588;rs184076864			0.00110074
cg15930819	R	5	DMR	EPB41L4A-AS2		Island	16	rs544682638	chr5:111754477-111756222	EPB41L4A-AS2;EPB41L4A	0.0011014
cg21973800	F	14		CINP	Promoter_Associated	Island	7;10;14	rs567661812;rs374244439;rs201926830	chr14:102829156-102829873	CINP;TECPR2	0.00110192
cg11368597	R	3		YEATS2	Promoter_Associated	N_Shore	42;18;13	rs561657797;rs573451909;rs544021013	chr3:183415602-183416069	YEATS2	0.00110258
cg01582182	F	11		RELA	Promoter_Associated	Island			chr11:65430142-65431079	RELA;RELA	0.00110683
cg22535359	F	1		VANGL2	Unclassified	Island	35	rs115492172	chr1:160370112-160370658	VANGL2;VANGL2	0.00110725
cg13886231	R	22		GGA1	Promoter_Associated	Island			chr22:38004443-38005271	GGA1;GGA1;GGA1	0.00110837
cg02160062	F	19				Island	12;38;43	rs547400500;rs566006798;rs539324321	chr19:1718830-1719154		0.00110846
cg19616109	F	1					6;27	rs74511313;rs145939596			0.00111116
cg25186680	R	15		IQGAP1	Promoter_Associated	Island	7	rs2589941	chr15:90931162-90932019	IQGAP1	0.0011131
cg21216543	F	12		PRH1	Promoter_Associated	Island	24;25;34	rs554877318;rs574629329;rs2416548	chr12:11323771-11324331	PRH1;PRR4;PRR4;PRH1	0.00111404
cg22925115	F	3		ACAD9	Unclassified	S_Shore	7;27	rs530705306;rs150464422	chr3:128598176-128598703	ACAD9	0.001115
cg11905007	R	3		CADPS		Island	50;46;31	rs529039195;rs547171956;rs73844684	chr3:62859617-62861190	CADPS;CADPS;CADPS	0.00111573
cg01675618	F	1		CLK2	Promoter_Associated	Island	37	rs560717845	chr1:155242861-155243436	CLK2;CLK2;CLK2;CLK2;CLK2;CLK2	0.00111594
cg01087869	F	16		C16orf58	Unclassified_Cell_type_specific	S_Shore	0;11;17;39;41	rs61746400;rs200862764;rs146209441;rs201073991;rs578168680	chr16:31498650-31500564	C16orf58;SLC5A2	0.00111679
cg04590269	R	8		FER1L6-AS2			36	rs115973749		FER1L6-AS2	0.00111684
cg01345501	R	6		GMPR		N_Shore	30;2	rs77081880;rs551581261	chr6:16238589-16239231	GMPR	0.00111745
cg19644670	R	19		MYO9B	Promoter_Associated	N_Shore	42;5	rs113870843;rs75862483	chr19:17186043-17187233	MYO9B;MYO9B;HAUS8;HAUS8	0.00111815
cg16061381	F	7		TMEM168	Promoter_Associated	Island	3;9;26	rs564411633;rs75505799;rs185157660	chr7:112429980-112430566	TMEM168	0.00111928
cg06387980	F	19		MRPL34	Promoter_Associated	Island	25	rs546104852	chr19:17416304-17417253	MRPL34	0.00111935
cg12395522	F	11		PRR5L			0;1;29;33;35	rs139394214;rs77128362;rs528986510;rs200567158;rs111410217		PRR5L;PRR5L;PRR5L;PRR5L	0.00111967
cg18894794	R	8		POLB	Promoter_Associated	Island	40;37;17	rs545611252;rs552434351;rs3136712	chr8:42195860-42196225	POLB	0.00112096
cg02008608	R	11		C11orf98	Promoter_Associated	N_Shore	4	rs565177597	chr11:62432319-62433417	C11orf98;C11orf98;LBHD1;METTL12;SNORA57	0.00112277
cg27369328	R	4					12;2	rs186695732;rs112236247			0.00112292
cg25407372	R	1		CORT			46	rs560545465		CORT;APITD1	0.00112297
cg23979544	F	17		ITGAE	Promoter_Associated	Island	6;17;32	rs148886930;rs143497600;rs142469508	chr17:3626924-3627839	ITGAE;GSG2	0.00112495
cg19075208	R	5		ARSK	Promoter_Associated	Island	38;25;12	rs528260358;rs182161531;rs111947730	chr5:94890407-94891169	ARSK;TTC37	0.00112641
cg13918518	R	17	DMR	C17orf82	Promoter_Associated	Island	14	rs544624709	chr17:59488115-59490485	C17orf82	0.00112764
cg10243681	F	15		NPTN	Promoter_Associated	Island	39	rs369654548	chr15:73925033-73925925	NPTN;NPTN;NPTN;NPTN	0.00112767
cg13411658	R	2		UBR3			34;33;19;16;4	rs538725807;rs558413623;rs571984578;rs554765958;rs192276999		UBR3	0.00112939
cg12703727	F	13		PROSER1	Promoter_Associated	S_Shore			chr13:39611688-39612116	PROSER1;NHLRC3;NHLRC3;NHLRC3	0.00112945
cg03153304	F	14		GPHN	Promoter_Associated	Island	14;36	rs188700470;rs181279130	chr14:66974369-66976235	GPHN;GPHN	0.00112991
cg10332349	R	3		RTP2		S_Shelf	33;6;1	rs572184180;rs150419083;rs138222951	chr3:187416511-187416726	RTP2;RTP2	0.00113078
cg02319741	R	18		SKA1	Unclassified_Cell_type_specific	Island	24;10;8	rs146956847;rs577802456;rs540099825	chr18:47901254-47901662	SKA1;SKA1	0.001133
cg10001219	R	11	DMR		Promoter_Associated						0.00113348
cg21670519	F	16					51	rs534770441			0.00113433
cg07000567	R	16		C16orf91	Unclassified_Cell_type_specific	N_Shore	17;4	rs140451237;rs149994141	chr16:1480844-1481045	C16orf91	0.0011359
cg18656581	R	21		IFNAR2	Promoter_Associated	Island			chr21:34602241-34603265	IFNAR2;IFNAR2;IFNAR2	0.00113998
cg11282846	R	16		SNX29P2			44;41;18;1	rs552432954;rs564590986;rs531839688;rs368382877		SNX29P2	0.00114206
cg01799366	F	2		TEX261	Promoter_Associated	Island	1	rs570336927	chr2:71221520-71222299	TEX261	0.00114251
cg02530350	F	7		CNTNAP2		Island			chr7:148036494-148036848	CNTNAP2	0.00114651
cg13443116	R	2		GPR1			12	rs571109668		GPR1;GPR1	0.00114827
cg09535605	F	6	DMR	RBM24		Island			chr6:17280739-17282334	RBM24;RBM24	0.00115229
cg11953334	F	19		GRIN2D	Unclassified_Cell_type_specific	S_Shore	17;20;36	rs570783575;rs537854883;rs556640560	chr19:48896890-48897199	GRIN2D	0.00115441
cg15575238	R	10		PAPSS2		N_Shore	50	rs180859441	chr10:89419346-89420027	PAPSS2;PAPSS2	0.00115474
cg15618495	R	16			Unclassified_Cell_type_specific		8;6	rs189907349;rs181133108			0.00115505
cg15132471	F	19		PEX11G			43	rs78096809		PEX11G;PEX11G;PEX11G	0.00115542
cg21226874	F	13					13;33;49	rs1556228;rs149655720;rs184434159			0.0011556
cg13771797	F	17		INCA1	Promoter_Associated	Island	1	rs116890733	chr17:4900357-4901798	INCA1;INCA1;KIF1C;INCA1;INCA1	0.00115749
cg00265512	R	15		LINC01586		Island	38;27;11	rs541664971;rs559962864;rs533497671	chr15:89147660-89149198	LINC01586;LINC01586	0.00115889
cg02101808	R	14		C14orf174	Promoter_Associated	Island	38;25;20;3	rs551137866;rs567748694;rs536864003;rs199736327	chr14:77843101-77843746	C14orf174;TMED8	0.00115943
cg26619047	F	5		CXXC5	Unclassified	Island	14	rs552308138	chr5:139027443-139030219	CXXC5	0.00116
cg04770561	F	20					0;2;46	rs536027442;rs74943625;rs910134			0.00116075
cg13444704	F	2					0;5;29	rs564901119;rs531984236;rs550868732			0.00116083
cg26268843	R	7			Promoter_Associated		47;42;37	rs141465423;rs551490078;rs571664326			0.00116216
cg10582034	F	17		KRTAP9-9			0;18	rs543235166;rs189085982		KRTAP9-9	0.00116342
cg11811840	F	2		UGT1A10			13;27;49	rs568090687;rs533766461;rs146052898		UGT1A10;UGT1A1;UGT1A6;UGT1A8;UGT1A4;UGT1A3;UGT1A6;UGT1A9;UGT1A7;UGT1A5	0.00116425
cg25530246	R	13	CDMR	COL4A1		Island			chr13:110958891-110960590	COL4A1;COL4A2	0.00116495
cg08069480	R	12		NFYB	Promoter_Associated	Island			chr12:104531174-104532539	NFYB;NFYB	0.00116757
cg10955144	R	4					24	rs191628339			0.00116805
cg08124804	R	16		ORC6L	Promoter_Associated	Island	41;25	rs369655552;rs79904644	chr16:46722564-46724107	ORC6L;VPS35	0.00116988
cg10798764	R	6		NFKBIL1						NFKBIL1;ATP6V1G2;NFKBIL1;NFKBIL1;ATP6V1G2;NFKBIL1;ATP6V1G2	0.00116997
cg02597373	R	17		UNC13D	Promoter_Associated_Cell_type_specific		35;4	rs80123823;rs76956408		UNC13D	0.00117033
cg13329789	F	7		ADCY1			31	rs577419661		ADCY1	0.0011707
cg05831553	R	11		SIRT3	Promoter_Associated	Island	43;3;3;2;2	rs566583023;rs369178836;rs538693457;rs28365928;rs552000163	chr11:235918-237290	SIRT3;SIRT3;PSMD13;PSMD13	0.00117077
cg09759289	R	8		ZNF395	Unclassified_Cell_type_specific		2	rs28492743		ZNF395	0.00117397
cg09723211	R	7				Island	50;41;32;30;6	rs77555169;rs139717276;rs28362759;rs573066912;rs541740070	chr7:936385-936592		0.00117452
cg14093886	R	7		LOC285954	Promoter_Associated	Island	32	rs189318666	chr7:41745178-41745462	LOC285954;LOC285954	0.00117687
cg04733911	R	16				S_Shelf	22;15;14;1	rs12918409;rs527532719;rs541313794;rs564409486	chr16:78079752-78080166		0.00117875
cg22127215	F	17		ARRB2	Promoter_Associated	Island	0;30;49	rs540921543;rs539097280;rs559087183	chr17:4613400-4614423	ARRB2;ARRB2	0.00117963
cg18017657	F	6		MAPK13			20;40	rs550061910;rs567266995		MAPK13;MAPK13	0.00118121
cg04145765	R	8		TRIM55			41;2;1	rs115537250;rs369772129;rs149663986		TRIM55;TRIM55;TRIM55;TRIM55;TRIM55;TRIM55;TRIM55;TRIM55	0.0011813
cg06225621	R	1									0.00118173
cg26536453	R	6		WDR27	Unclassified_Cell_type_specific		29;28	rs9371145;rs540462259		WDR27;WDR27	0.00118488
cg10303978	R	16									0.00118668
cg19104475	F	22	DMR	CABP7	Unclassified_Cell_type_specific	Island			chr22:30116081-30117160	CABP7	0.0011867
cg05992990	R	17		ACSF2						ACSF2	0.00118852
cg06906268	F	17		SEZ6	Unclassified_Cell_type_specific	Island	9;12;33	rs543518892;rs561856903;rs529203855	chr17:27332268-27333188	SEZ6;SEZ6;SEZ6;SEZ6	0.00118887
cg02894485	R	3		SHISA5			1	rs552274803		SHISA5;SHISA5;SHISA5;SHISA5;SHISA5	0.00119037
cg00650833	F	19				S_Shore	39	rs544933551	chr19:48306462-48306705		0.0011906
cg05417324	F	18					1;37	rs538374124;rs558655686			0.00119105
cg00171161	R	4		NUDT9	Promoter_Associated	N_Shore	50;33	rs540433313;rs80126563	chr4:88343677-88344159	NUDT9;NUDT9	0.00119132
cg26761826	F	8		C8orf46	Unclassified	S_Shore	11	rs189080148	chr8:67417588-67417876	C8orf46	0.00119134
cg23397182	F	22		LOC284930			28	rs145759220		LOC284930	0.00119141
cg17647192	F	12		LEMD3		Island	9;22	rs556713896;rs576557496	chr12:65563195-65564396	LEMD3;LEMD3	0.00119197
cg06937051	R	8		ZC3H3			24;1	rs149662955;rs563754892		ZC3H3	0.00119219
cg16355305	F	12	CDMR		Unclassified	S_Shore	21;51	rs567865955;rs536861397	chr12:65218245-65219143		0.00119301
cg00816177	R	16	RDMR	KATNB1	Promoter_Associated	S_Shore			chr16:57768817-57769100	KATNB1	0.00119324
cg13713381	R	3		TMEM44	Promoter_Associated	Island			chr3:194353761-194354490	TMEM44;TMEM44;TMEM44;TMEM44	0.00119349
cg16746455	F	14		BAZ1A	Promoter_Associated	Island	9;27;34;36;48	rs188024554;rs149876559;rs558569087;rs572307966;rs2145031	chr14:35342845-35344526	BAZ1A;BAZ1A	0.00119395
cg19585196	R	17		ITGAE	Promoter_Associated	N_Shore	26;10	rs187461028;rs568657374	chr17:3626924-3627839	ITGAE;GSG2	0.00119416
cg15159104	R	15		MAP1A						MAP1A;MAP1A	0.00119575
cg09955859	R	1		RLF	Promoter_Associated	Island	46	rs139095110	chr1:40626913-40627612	RLF	0.0011981
cg21928701	F	19		LPPR3	Promoter_Associated_Cell_type_specific	Island	8;29	rs537627745;rs555961028	chr19:821345-822669	LPPR3	0.00119858
cg26410484	R	12	DMR	CHFR	Unclassified	Island	48	rs562208638	chr12:133463807-133464858	CHFR;CHFR;CHFR;CHFR;CHFR	0.00119962
cg15748192	R	2		PPIG	Unclassified	Island	39;10;7	rs145115807;rs191590866;rs182990976	chr2:170440796-170441341	PPIG	0.00119963
cg04692924	F	1		DUSP12	Promoter_Associated	Island	22	rs567214261	chr1:161719414-161720076	DUSP12	0.00120012
cg00356811	F	19		TNFAIP8L1	Promoter_Associated	Island	22	rs558291134	chr19:4639218-4639750	TNFAIP8L1;TNFAIP8L1	0.00120038
cg25364343	F	18		CABYR	Promoter_Associated	Island	23;40;41	rs192562682;rs562281015;rs2278664	chr18:21718862-21719550	CABYR;CABYR;CABYR;CABYR;CABYR;CABYR	0.00120142
cg25938806	F	2	RDMR	HOXD3	Unclassified_Cell_type_specific	N_Shore	6	rs369948133	chr2:177029413-177029941	HOXD3	0.00120283
cg10449680	R	5		MCTP1						MCTP1;MCTP1;MCTP1	0.00120285
cg04233747	R	5		PRELID2	Promoter_Associated	Island	22;15	rs558218580;rs572314191	chr5:145214649-145215139	PRELID2;PRELID2;PRELID2	0.00120292
cg08132837	R	14	DMR	SIX6		Island	7	rs559827351	chr14:60975732-60978180	SIX6	0.00120688
cg11419129	F	12		AVIL						AVIL	0.00120695
cg26372792	R	6		MRPS18B	NonGene_Associated	Island	33;32	rs374232155;rs554902448	chr6:30584885-30585677	MRPS18B;PPP1R10	0.00120722
cg22939866	R	2		FER1L5			27	rs202205477		FER1L5;FER1L5;FER1L5	0.00120837
cg10847634	F	7		NRF1	Promoter_Associated	Island	33	rs144860579	chr7:129251237-129252441	NRF1;NRF1;NRF1	0.00120843
cg25537434	R	2	DMR		Unclassified	N_Shore	1	rs534385305	chr2:237086727-237088463		0.00120914
cg26126750	R	3		TFRC	Promoter_Associated	Island	50;48;30;25	rs553841019;rs41300393;rs41300391;rs41300389	chr3:195808278-195809219	TFRC;TFRC	0.00120926
cg24904103	F	7				N_Shore	11	rs537668422	chr7:66146725-66148011		0.00120952
cg06652484	F	9		MVB12B		N_Shore	1	rs539300115	chr9:129244737-129245247	MVB12B	0.00121093
cg00563090	R	7			Promoter_Associated		39	rs532849925			0.00121098
cg12844142	R	17			Promoter_Associated	Island	40;5	rs111359282;rs559002803	chr17:78428262-78429288		0.00121123
cg16629695	R	19				N_Shelf	10;4	rs550301342;rs570025867	chr19:19495952-19497038		0.00121136
cg12881259	R	12					51;25;15;9;8;2	rs139946647;rs2731068;rs571149770;rs536708835;rs556784110;rs55983865			0.00121167
cg11973052	F	16		SOCS1	Promoter_Associated	Island	15;25	rs27830;rs76844794	chr16:11348541-11350803	SOCS1	0.00121393
cg02724355	R	8		TSNARE1			50;23;6;1	rs187839741;rs4976970;rs4976952;rs531459410		TSNARE1	0.00121486
cg27426146	R	19		ZNF833	Unclassified_Cell_type_specific	S_Shore	38;27;26;14;5	rs112738250;rs563681157;rs139710014;rs552525589;rs564688142	chr19:11785042-11785282	ZNF833	0.00121616
cg20633276	R	1		DMRTB1		Island	50;24	rs146660956;rs148945511	chr1:53925191-53926228	DMRTB1	0.00121652
cg17611391	F	1		ANP32E		S_Shore	22	rs587660634	chr1:150206971-150207842	ANP32E;ANP32E;ANP32E;ANP32E	0.00121752
cg04578717	F	17					1;9;20;28;35	rs145654188;rs191245421;rs573252520;rs148872894;rs562090749			0.00121807
cg14910038	R	8				Island			chr8:1298338-1300481		0.00121866
cg02461739	F	17		FDXR	Unclassified	S_Shelf	13;15;41;42	rs571003894;rs539931119;rs35602227;rs112568790	chr17:72855621-72858012	FDXR;FDXR	0.00121964
cg08865468	R	6		USP49		S_Shore			chr6:41773954-41774420	USP49;USP49	0.00121979
cg08177063	R	7		WASL	Promoter_Associated	Island	27;12	rs542555761;rs562234267	chr7:123388399-123389623	WASL	0.00121981
cg10948615	F	2					14;24;30	rs147232839;rs528444800;rs1544858			0.00122034
cg22603964	F	5		MAN2A1	Promoter_Associated	N_Shore	21;22;28	rs111398860;rs185543137;rs376016763	chr5:109024965-109026701	MAN2A1	0.00122162
cg09221491	F	1					17	rs571298322			0.00122248
cg03639328	R	7		CYTH3		Island	44;35	rs559907991;rs542167775	chr7:6311322-6312526	CYTH3	0.00122319
cg09814877	R	19		ACPT		N_Shore	42;30;27;1	rs370030929;rs377016764;rs545037941;rs147927697	chr19:51294876-51295098	ACPT	0.00122319
cg08541219	F	4		PAPSS1	Promoter_Associated	Island	8;13;18;30;40	rs150677358;rs973126;rs531167753;rs1127006;rs561484468	chr4:108640845-108641835	PAPSS1	0.0012232
cg09025747	R	6		ATAT1	Promoter_Associated		50;15	rs189697538;rs144665786		ATAT1;ATAT1;ATAT1	0.00122329
cg23418204	R	14		C14orf132			20;16;13;1	rs185669424;rs35584763;rs190393048;rs181632094		C14orf132;C14orf132;C14orf132;C14orf132	0.00122552
cg00399791	F	20			Promoter_Associated	Island	20	rs546921007	chr20:3153637-3155011		0.00122835
cg06112560	F	16		PLK1		S_Shore	17;18;49	rs535333424;rs545601309;rs554929171	chr16:23689891-23690671	PLK1	0.00122903
cg12325507	F	9		GDA		Island	3	rs191458642	chr9:74764241-74764903	GDA	0.00122904
cg07309764	F	7		GNAI1	Unclassified_Cell_type_specific	Island	6;48	rs541249466;rs115361454	chr7:79763793-79764889	GNAI1	0.00122966
cg00318699	R	2		LINC01104			31;1	rs115383851;rs113140043		LINC01104	0.00123095
cg08325696	F	1					15	rs556192111			0.00123216
cg00328210	R	1		PRKCZ	Unclassified_Cell_type_specific	S_Shore	42;41;2	rs567935505;rs17777295;rs553657179	chr1:1990779-1991171	PRKCZ	0.00123383
cg08625335	F	14		RPS29	Promoter_Associated	S_Shore	10;32;33;38;48;51	rs552395928;rs568884628;rs537864998;rs144982700;rs567250982;rs549309389	chr14:50052650-50053033	RPS29;RPS29	0.00123447
cg04011182	F	7	DMR	PDE1C		Island	14;42	rs554078978;rs572206991	chr7:32110063-32110910	PDE1C	0.00123526
cg20400591	R	16		VPS4A		N_Shore	49;31	rs550925021;rs538672559	chr16:69354862-69355186	VPS4A	0.00123723
cg15090211	F	6				S_Shore	28;49;51	rs547826306;rs564477645;rs533460796	chr6:3231595-3232289		0.00124039
cg22502944	F	4		LOC389247	Promoter_Associated	Island	3;7;16;24;38;48	rs546794630;rs566797050;rs112158727;rs552487186;rs571203416;rs536697064	chr4:184425262-184427628	LOC389247;ING2;ING2	0.00124062
cg02915785	F	2				S_Shore	19;40	rs575764003;rs62182120	chr2:219232375-219232892		0.00124259
cg26977769	F	2		TTL		Island	0;9	rs533619706;rs546728402	chr2:113239249-113240584	TTL	0.00124376
cg24765859	F	6		CDKAL1			34	rs80254177		CDKAL1	0.00124714
cg21169969	F	12		FOXN4		Island			chr12:109746826-109748378	FOXN4	0.00124875
cg20100620	F	16		CCDC154	Unclassified_Cell_type_specific	N_Shore	7;10;44	rs151127056;rs527772383;rs560754801	chr16:1495039-1495366	CCDC154	0.00124876
cg12780133	F	1		FAM231D	Unclassified_Cell_type_specific	Island	0;4;11;14;18	rs587680465;rs587758227;rs861182;rs587685038;rs587747487	chr1:149286812-149287773	FAM231D;LOC388692	0.00125159
cg05951907	R	2		E2F6						E2F6;E2F6;E2F6;E2F6;E2F6;E2F6;E2F6	0.00125255
cg19611616	R	12		STK38L	Promoter_Associated	S_Shore	43	rs12828220	chr12:27396982-27397646	STK38L	0.00125291
cg00026030	F	21		SYNJ1	Promoter_Associated	Island			chr21:34099716-34100796	SYNJ1;SYNJ1;SYNJ1;SYNJ1	0.00125457
cg07889504	F	11			Promoter_Associated						0.00125844
cg15617814	R	11	DMR	NTM		Island			chr11:131780328-131781532	NTM;NTM;NTM;NTM	0.00125896
cg17310523	R	19			Unclassified		12	rs141543044			0.00125962
cg11478514	R	3		DOCK3			15	rs528049420		DOCK3	0.00125963
cg05083202	R	21		NCRNA00114			37	rs146320871		NCRNA00114	0.00126249
cg11537946	R	4					21;2	rs567925895;rs538082684			0.00126526
cg13754915	R	9		C9orf167		Island	28;17	rs537460823;rs138639039	chr9:140172613-140176105	C9orf167	0.00126594
cg24618875	F	12					0;4;11	rs187966418;rs533303715;rs4964790			0.00126633
cg14024788	F	5				Island	18;24	rs139313851;rs553695087	chr5:1874907-1879032		0.00127028
cg04047726	R	8		EIF2C2			49;46;39;24;1	rs201542441;rs150671066;rs140980738;rs546504120;rs375136677		EIF2C2;EIF2C2	0.00127178
cg04421549	F	19		ALKBH6	Promoter_Associated	N_Shore			chr19:36505200-36505481	ALKBH6;ALKBH6	0.0012721
cg27419751	F	20		MIR646HG						MIR646HG	0.00127221
cg11596479	F	10					0;7;25	rs185670785;rs138258762;rs533583524			0.00127222
cg08744526	F	9				Island			chr9:34664930-34665687		0.00127382
cg23490166	R	11		RAB1B	Promoter_Associated	Island			chr11:66035828-66036808	RAB1B	0.00127462
cg16641818	R	10		ALOX5	Unclassified	Island			chr10:45868718-45870156	ALOX5	0.0012758
cg24206872	R	17		C17orf64		S_Shelf	35;14	rs8074245;rs563249248	chr17:58498711-58499332	C17orf64	0.00127679
cg23270434	F	6			Unclassified	S_Shore	1;48	rs185162901;rs557631700	chr6:33181010-33181256		0.00127777
cg03577655	R	7	DMR	VWC2		Island	33	rs200808885	chr7:49813008-49815752	VWC2	0.0012785
cg18585940	R	15		TP53BP1	Promoter_Associated	Island	35;34;33;16	rs536021498;rs553137251;rs566015535;rs535137242	chr15:43802881-43803407	TP53BP1	0.00127924
cg14983606	R	8	DMR	BHLHE22		Island	44;34	rs13279074;rs568531922	chr8:65492935-65494452	BHLHE22	0.00128211
cg12299026	R	11		RPS6KB2	Promoter_Associated	Island			chr11:67195800-67196190	RPS6KB2	0.00128352
cg13049881	R	15		RFX7		Island			chr15:56535651-56536129	RFX7	0.00128592
cg23210365	R	2	DMR	TACR1	Unclassified	Island	19;10	rs113894327;rs548944145	chr2:75426592-75428030	TACR1;TACR1	0.00128767
cg05131526	R	15	RDMR	MAN2A2	Promoter_Associated	S_Shore	32;31;28	rs549500616;rs567620915;rs535004230	chr15:91445563-91446768	MAN2A2	0.00128907
cg23332501	R	13				S_Shelf	49;46;25	rs4773323;rs562977465;rs185278746	chr13:111745493-111745697		0.00128924
cg04962654	F	16		METTL9		Island	11	rs568479412	chr16:21610692-21611694	METTL9;METTL9	0.00129044
cg05453648	F	22		RBX1	Promoter_Associated	Island	0;6;10	rs572770940;rs540586523;rs576142960	chr22:41346636-41347759	RBX1	0.00129314
cg06062940	R	22		PNPLA5		Island	44;40;33;10	rs544964364;rs139735555;rs2401205;rs113711935	chr22:44287497-44288061	PNPLA5	0.00129465
cg01749784	F	4			Promoter_Associated	N_Shore			chr4:113445022-113445350		0.00129591
cg23149423	R	22		C22orf40	Unclassified	Island	44;38;10	rs528154566;rs551108758;rs571101273	chr22:46645764-46646957	C22orf40	0.00130248
cg01629545	F	5		SLC6A18		N_Shore	50	rs186771966	chr5:1232352-1232594	SLC6A18	0.00130378
cg01838749	F	14		WDR20			44	rs569398736		WDR20;WDR20;WDR20;WDR20;WDR20;WDR20;WDR20;WDR20;WDR20	0.00130759
cg26470101	R	2			Unclassified_Cell_type_specific	Island	14	rs558078836	chr2:173099482-173100098		0.00130922
cg23462009	R	1		RNF11			17;16	rs140317271;rs190776789		RNF11	0.00130931
cg03712341	R	5		AGXT2L2	Promoter_Associated	Island	38;34;30;29;28;19;15;11	rs529098076;rs547617294;rs560530726;rs527801989;rs552518309;rs2913860;rs538274469;rs550	chr5:177659197-177659927	AGXT2L2	0.00131032
cg12159419	R	2		SMARCAL1	Promoter_Associated	Island			chr2:217277037-217277557	SMARCAL1;SMARCAL1	0.00131077
cg11400672	F	3		LPP			16;17;20;45	rs567617342;rs9864365;rs554902970;rs575259052		LPP;LPP	0.00131089
cg25396537	R	8		TERF1	Promoter_Associated	Island	2	rs558737610	chr8:73920858-73921552	TERF1;TERF1	0.00131219
cg15117169	F	15			Unclassified		0	rs554932215			0.001314
cg08236154	R	14		SAV1	Promoter_Associated_Cell_type_specific	S_Shore	51;50;47;46;43;40;39;28;26;7;5	rs554474679;rs147848957;rs3015488;rs186087377;rs3015487;rs116201108;rs527511196;rs14438	chr14:51134480-51135304	SAV1	0.00131497
cg18678211	R	19		CTU1		S_Shore	24	rs534325601	chr19:51607207-51607840	CTU1	0.00131532
cg16121383	F	17					0;1	rs558641477;rs182983629			0.00131817
cg05171214	F	12					49	rs144383701			0.00132
cg24636867	R	3		PPP2R3A	Unclassified	N_Shore	9;2	rs184442184;rs528623496	chr3:135684570-135685367	PPP2R3A	0.00132074
cg12207450	F	5		NR2F1		N_Shore			chr5:92919558-92921430	NR2F1;NR2F1	0.00132287
cg10850989	F	12		B4GALNT3			11;20;36;50	rs564184024;rs192018392;rs559803532;rs572990676		B4GALNT3	0.00132354
cg02047702	F	1		SNIP1	Promoter_Associated	Island	23;32;51	rs544895859;rs186799716;rs201117951	chr1:38019606-38019823	SNIP1	0.00132512
cg00867080	R	14		NUDT14	Unclassified	N_Shore	18	rs587672136	chr14:105647469-105647827	NUDT14	0.00132649
cg04884473	F	17					1	rs185296704			0.0013266
cg18273464	F	7		TNRC18		Island	1;3;29;33	rs142945460;rs199711412;rs547629981;rs375908906	chr7:5410672-5410989	TNRC18	0.00132997
cg08018303	R	14				Island			chr14:33402094-33404079		0.00133074
cg20878780	R	12		KDM2B		Island	14	rs185179277	chr12:121880053-121880718	KDM2B;KDM2B	0.00133087
cg05602531	R	6		SNAP91		Island	7	rs569707251	chr6:84417597-84419378	SNAP91;SNAP91;SNAP91;SNAP91;SNAP91;SNAP91	0.00133124
cg27373063	F	15		RAD51	Promoter_Associated	Island	12	rs564064145	chr15:40986871-40987772	RAD51;RAD51;RAD51;RAD51	0.00133378
cg03437540	F	22		PRR5		N_Shore	0	rs557840822	chr22:45097755-45098801	PRR5;PRR5-ARHGAP8;PRR5;PRR5;PRR5;PRR5	0.00133396
cg14962394	R	1			Unclassified_Cell_type_specific	Island			chr1:26249205-26249613		0.0013341
cg13236378	F	12		WSCD2		Island			chr12:108522950-108523852	WSCD2	0.00133522
cg27188703	R	12		FAIM2	Unclassified_Cell_type_specific	Island	27	rs202015450	chr12:50297580-50297988	FAIM2;FAIM2	0.00133534
cg16359643	R	15					27;23;8	rs11857149;rs187322572;rs141998310			0.00133546
cg16458170	F	11		COMMD9	Promoter_Associated		20;43;49	rs528948684;rs149616096;rs181561669		COMMD9;COMMD9	0.00133556
cg08273772	F	12		ATXN2		N_Shore			chr12:112035612-112037558	ATXN2	0.00133559
cg03797768	F	13	DMR		Promoter_Associated	Island			chr13:24040467-24041020		0.00133576
cg19417613	F	20		CDH4			1;21;26;29	rs545144282;rs150613049;rs527738849;rs2427193		CDH4;CDH4;CDH4	0.00133859
cg23403144	R	5				S_Shore	2	rs528225401	chr5:537303-537522		0.00133871
cg18047509	F	3		CEP70	Promoter_Associated	Island	15;36;44	rs537085206;rs557405553;rs140476664	chr3:138312980-138313342	CEP70	0.00134451
cg27513331	F	16		CLN3	Promoter_Associated	Island			chr16:28502813-28503491	CLN3;CLN3;CLN3	0.00134472
cg21609826	F	1		EFNA1	Unclassified_Cell_type_specific	Island			chr1:155098434-155100451	EFNA1;EFNA1	0.00134744
cg01751188	R	22		RTDR1		Island	37;34;7;5;1	rs45608532;rs532313243;rs367869568;rs184054959;rs531634551	chr22:23412224-23413597	RTDR1;GNAZ	0.00134927
cg06967828	F	10		CHST3	Unclassified_Cell_type_specific	Island	10	rs189867023	chr10:73723711-73724770	CHST3	0.0013497
cg06429887	F	14		FITM1		N_Shore			chr14:24601498-24601700	FITM1	0.00135044
cg26944546	F	19		ZNF28	Unclassified_Cell_type_specific					ZNF28	0.00135149
cg25339566	R	1		TCTEX1D1		Island	3	rs570766543	chr1:67218079-67218293	TCTEX1D1;TCTEX1D1	0.00135167
cg19721994	F	22		PI4KA			21;44	rs543565130;rs184343612		PI4KA	0.00135211
cg01782523	F	1		LRRC47		N_Shore	18	rs555594649	chr1:3712398-3713234	LRRC47	0.00135358
cg09112760	R	6	DMR	HCG4	Promoter_Associated	Island	50;49;18;13	rs573236288;rs545423096;rs374378520;rs150137997	chr6:29759946-29760903	HCG4	0.0013549
cg06193578	F	19	RDMR			Island	42	rs553799959	chr19:35395938-35396476		0.00135589
cg01346950	F	14					1;17;35	rs560112243;rs572017520;rs118009104			0.00135659
cg15815318	R	14	RDMR	RTN1		S_Shore	2	rs542468635	chr14:60193831-60194302	RTN1;RTN1	0.0013581
cg25966682	R	12		LRP1	Unclassified	N_Shore	9;1	rs151062304;rs200139006	chr12:57579320-57579625	LRP1	0.00135862
cg08108993	R	17		PSMD3	Promoter_Associated	Island			chr17:38136650-38137490	PSMD3	0.00135939
cg21531775	R	3					4;2	rs4141657;rs139202732			0.00135952
cg21850069	F	5		TRIM41		N_Shore			chr5:180650099-180650679	TRIM41;TRIM41	0.00136059
cg23774349	F	15		SMAD3			0;6;11	rs150921507;rs140789989;rs145898138		SMAD3;SMAD3;SMAD3;SMAD3	0.00136182
cg10285337	F	7	CDMR			Island			chr7:84814839-84816242		0.00136186
cg09913796	R	17		ERAL1	Promoter_Associated	Island	26	rs564472596	chr17:27181979-27182319	ERAL1	0.00136201
cg23571193	R	19		PRKCSH	Promoter_Associated	Island			chr19:11545948-11546544	PRKCSH;PRKCSH;PRKCSH;PRKCSH;PRKCSH;PRKCSH;PRKCSH;CCDC151;CCDC151;PRKCSH;CCDC151	0.00136245
cg07009376	F	6					31	rs56271755			0.0013627
cg14642620	R	3	DMR	PAQR9		Island	11;2	rs149346914;rs556868608	chr3:142681137-142683268	PAQR9;PAQR9-AS1	0.00136403
cg04069790	R	5		RAI14	Promoter_Associated	Island	41;23	rs75699529;rs112659580	chr5:34656123-34657330	RAI14;RAI14;RAI14	0.00136545
cg02873321	F	11	DMR		Promoter_Associated	Island	44	rs373659006	chr11:123301049-123302149		0.00136568
cg02052366	R	8				N_Shelf	22	rs575117603	chr8:93114056-93115979		0.0013675
cg24026549	F	4		LRPAP1	Promoter_Associated	Island			chr4:3533643-3534788	LRPAP1;LRPAP1	0.0013691
cg02311901	F	9		GRIN1		S_Shore	20	rs112181497	chr9:140042285-140043008	GRIN1;GRIN1;GRIN1;GRIN1;GRIN1	0.00136956
cg23222745	R	6		HIST1H4J		Island	50;49;48;47;39;38;31;24;23;16;14;9;6;3	rs565555866;rs200500;rs534880474;rs373189390;rs189655103;rs545919269;rs556681107;rs3773	chr6:27791780-27792217	HIST1H4J	0.00137019
cg11279425	F	11		NAV2		Island	17;26	rs568661897;rs534181628	chr11:19733936-19735320	NAV2;NAV2;NAV2;LOC100126784	0.00137352
cg23432368	F	2			Unclassified_Cell_type_specific		29;37	rs116506576;rs148680309			0.00137397
cg04792813	F	14		CCDC85C		Island			chr14:100069475-100071813	CCDC85C	0.00137501
cg06580800	F	19	DMR		Promoter_Associated						0.00137523
cg08719317	F	1		ZNF691			0;1;4;45	rs188258387;rs202201345;rs149242992;rs201360083		ZNF691	0.00137581
cg04205744	F	16				N_Shelf	27;34	rs146271127;rs369619746	chr16:86609388-86610465		0.00137608
cg13066930	F	18					15;40;51	rs577771113;rs138293933;rs78268593			0.00137825
cg22740141	F	12	DMR	GLT1D1	Unclassified_Cell_type_specific		18;42	rs7305672;rs573405923		GLT1D1	0.00137932
cg22269969	R	8					35;33;2;1	rs193012452;rs184520568;rs550364558;rs570359357			0.00138137
cg07638362	F	6				N_Shore	9	rs113389775	chr6:168390141-168390354		0.00138145
cg20646141	R	1		NBPF20			21;3	rs186176467;rs191048863		NBPF20;NBPF10;NBPF10	0.00138176
cg09147159	F	22					0	rs117551969			0.00138222
cg17882976	F	8		RBPMS			0;28	rs569596136;rs529135268		RBPMS;RBPMS;RBPMS;RBPMS	0.00138277
cg27638672	R	15		PIGB	Unclassified	Island	50;36;12;6	rs535203472;rs187743797;rs139289683;rs114610580	chr15:55611085-55611608	PIGB	0.00138441
cg14611278	F	1		GPATCH4	Promoter_Associated		18;21	rs549224552;rs11445367		GPATCH4;GPATCH4	0.00138615
cg22025454	R	11			Unclassified_Cell_type_specific		26;1	rs117168560;rs558787075			0.00138644
cg07440387	F	20		SFRS6	Promoter_Associated	Island	32	rs6103329	chr20:42085948-42087322	SFRS6	0.00138716
cg17292277	F	11		PLCB3	Promoter_Associated	Island	29;42	rs111799725;rs569785187	chr11:64018435-64019377	PLCB3;PLCB3	0.00138733
cg19077161	R	5		LYSMD3	Promoter_Associated	Island	42;17;6;5;1	rs566473713;rs528982363;rs548610166;rs539047174;rs568524557	chr5:89825116-89825804	LYSMD3;LYSMD3	0.00138848
cg03469683	F	7									0.00138886
cg06963233	F	15		ANPEP	Unclassified_Cell_type_specific	Island			chr15:90357402-90358573	ANPEP	0.00138901
cg06714006	F	10		COL13A1			11;13	rs10999004;rs10762321		COL13A1;COL13A1;COL13A1;COL13A1;COL13A1;COL13A1	0.0013897
cg17720614	R	22		KREMEN1	Unclassified	Island			chr22:29468639-29470233	KREMEN1;KREMEN1	0.0013901
cg14685305	F	18	RDMR	PMAIP1		N_Shore			chr18:57566866-57567723	PMAIP1	0.00139039
cg19959519	R	17		NF1		S_Shore	18;16	rs17878592;rs17878346	chr17:29421595-29422067	NF1;NF1;NF1	0.00139042
cg23249667	R	6		NFKBIL1	Promoter_Associated		28	rs555489747		NFKBIL1;NFKBIL1;ATP6V1G2;NFKBIL1;ATP6V1G2;NFKBIL1	0.001393
cg00155447	F	7		ZKSCAN1			1	rs201426353		ZKSCAN1	0.00139449
cg10474368	F	11		XRRA1	Promoter_Associated	Island	26;36	rs573052582;rs114224809	chr11:74659931-74660373	XRRA1;XRRA1;SPCS2	0.0013953
cg08453486	R	1		ZMYM1	Promoter_Associated	N_Shore	28;9	rs557784788;rs566351961	chr1:35544927-35545303	ZMYM1	0.00139534
cg19824334	R	17		WBP2	Promoter_Associated	Island	41;8;6;3	rs199895332;rs142166624;rs200783397;rs556902761	chr17:73851260-73852222	WBP2;WBP2	0.0013978
cg01386883	F	3		CACNA1D		Island	14;30;31	rs199655955;rs564538354;rs72556353	chr3:53527927-53530106	CACNA1D;CACNA1D;CACNA1D;CACNA1D;CACNA1D;CACNA1D	0.00139815
cg02489438	R	19			Unclassified_Cell_type_specific	Island			chr19:3721464-3721788		0.00139951
cg19849722	F	22					18;50	rs185135586;rs145415782			0.00139986
cg26077811	R	11		USP2	Unclassified_Cell_type_specific	N_Shelf	40	rs578065481	chr11:119234480-119235214	USP2;USP2	0.00140321
cg16260274	R	17		DUSP14	Promoter_Associated	Island	35;33;29	rs556354598;rs576186561;rs542159740	chr17:35849290-35850483	DUSP14	0.0014047
cg17474665	R	22		LOC388849	Unclassified_Cell_type_specific	S_Shelf	50;39;15;12	rs537952898;rs555004660;rs116805844;rs536008942	chr22:20134462-20134705	LOC388849	0.00140749
cg23636682	R	15		FBXO22	Promoter_Associated_Cell_type_specific	Island	38;15;10;7;6	rs539858756;rs558143960;rs527999497;rs2455895;rs555824722	chr15:76196103-76196950	FBXO22;FBXO22	0.00140837
cg12011157	F	9		AGTPBP1	Promoter_Associated	Island	43;51	rs543901900;rs560693459	chr9:88356140-88357365	AGTPBP1;AGTPBP1;AGTPBP1;AGTPBP1	0.00140846
cg17216758	F	10					18;30;45	rs564839832;rs74811763;rs550522735			0.00140869
cg21257117	R	11		POLA2	Promoter_Associated	Island	47;20	rs116555805;rs78415165	chr11:65029040-65029926	POLA2;POLA2	0.00140887
cg07417218	R	2		2021-09-02	Unclassified	Island	45;17;11	rs1134941;rs547397674;rs565690975	chr2:242254299-242256026	SEPT2;SEPT2;HDLBP;SEPT2;SEPT2	0.00140911
cg20707222	F	1	DMR	ST6GALNAC3	Unclassified_Cell_type_specific	Island	1;8	rs568238463;rs535718710	chr1:76540147-76540653	ST6GALNAC3;ST6GALNAC3	0.00141099
cg05306984	F	9		IER5L	Promoter_Associated	Island	6	rs562996681	chr9:131936269-131941021	IER5L;IER5L	0.00141168
cg01554064	R	9		SMC2		N_Shore			chr9:106855962-106856793	SMC2;SMC2	0.00141309
cg05028089	F	10		RPS24	Promoter_Associated	N_Shore	14	rs531463766	chr10:79793494-79793952	RPS24;RPS24;RPS24;RPS24;RPS24;RPS24	0.00141346
cg20823132	R	2		LOC101926913			30;14;2	rs536390618;rs554461647;rs115896929		LOC101926913	0.0014135
cg03232960	R	7		C7orf27	Promoter_Associated	Island	33;26;16;14;13	rs6960419;rs563272142;rs532297582;rs551973826;rs147899362	chr7:2594724-2595538	C7orf27	0.00141428
cg11004797	F	5		DIMT1L	Promoter_Associated	Island	12;18	rs561828037;rs575444843	chr5:61699350-61699877	DIMT1L	0.00141492
cg15423613	R	7		KCTD7	Promoter_Associated	Island	34	rs80028027	chr7:66093348-66094174	KCTD7;KCTD7	0.00141494
cg18587973	R	13		CDADC1	Promoter_Associated	Island			chr13:49821925-49822703	CDADC1	0.00141615
cg16546622	R	11		NDUFS8	Promoter_Associated	S_Shore	40	rs1124467	chr11:67797802-67798413	NDUFS8	0.00141745
cg18073357	R	4	RDMR		Promoter_Associated						0.00141749
cg26234638	F	4		ZNF827		S_Shore	11;37	rs570365967;rs188194856	chr4:146857334-146859082	ZNF827	0.00141856
cg19377127	F	22		MKL1	Promoter_Associated	S_Shore	31;43	rs538949669;rs550571953	chr22:41032129-41033272	MKL1	0.00141979
cg17016369	R	2					44	rs533308851			0.00142038
cg02327464	R	16		CDT1	Promoter_Associated	N_Shore	4	rs542220286	chr16:88871850-88872056	CDT1	0.00142054
cg01905396	R	6		LOC101929420			43;23;1	rs554124723;rs575757278;rs145271753		LOC101929420	0.00142091
cg19355421	R	16		DNAAF1			14;2	rs573298038;rs138188765		DNAAF1	0.00142212
cg06543526	R	19		ZNF585A	Promoter_Associated		34;17	rs138897697;rs112891599		ZNF585A;ZNF585A	0.00142224
cg13430023	F	15		MAN2C1		N_Shore	1;9;28	rs5745933;rs112273984;rs556865249	chr15:75648404-75648709	MAN2C1;MAN2C1;MAN2C1;MAN2C1	0.00142358
cg01354879	F	6	RDMR	ME1		N_Shore	17;22	rs115685546;rs536306811	chr6:84140412-84140998	ME1	0.00142443
cg25280938	R	7		GRID2IP	Promoter_Associated	Island			chr7:6543795-6544108	GRID2IP	0.00142479
cg16238000	R	1		ZMYM1	Promoter_Associated	N_Shore	38;20;2	rs566351961;rs76746804;rs555815381	chr1:35544927-35545303	ZMYM1	0.00142483
cg02970861	R	11		TUT1	Promoter_Associated	Island	36;20;18	rs113551859;rs182182349;rs548281550	chr11:62358813-62359674	TUT1	0.00142646
cg24454435	F	3		NAA50	Promoter_Associated	N_Shore			chr3:113464437-113465159	NAA50	0.00142784
cg08173515	R	19			NonGene_Associated_Cell_type_specific	N_Shore	47;34;28;19;15	rs112485658;rs62111481;rs190606358;rs566767566;rs534271898	chr19:21657569-21658035		0.0014279
cg00099441	F	2			Unclassified		38;44;46	rs555394013;rs573591616;rs534897556			0.00142791
cg04011435	F	2		FASTKD2	Promoter_Associated	Island	24	rs554566682	chr2:207629878-207630160	FASTKD2;FASTKD2;FASTKD2;FASTKD2;MDH1B;FASTKD2;FASTKD2	0.00142819
cg14628347	F	21		ITGB2			0;12	rs550808132;rs569365222		ITGB2;ITGB2;ITGB2	0.00142931
cg16450821	R	8		KCTD9		Island			chr8:25315286-25317028	KCTD9;CDCA2	0.00142956
cg11473417	R	8		ZNF251			28;15	rs180992942;rs536556192		ZNF251	0.00143043
cg11403739	R	15		CYFIP1			41;5;1	rs565251468;rs532598374;rs11636046		CYFIP1	0.00143118
cg03197524	F	5		TNIP1	Promoter_Associated	S_Shore	40	rs562205099	chr5:150460086-150460864	TNIP1;TNIP1	0.00143229
cg21211367	R	2			Promoter_Associated	N_Shore			chr2:162094460-162096195		0.00143405
cg10532262	R	3		NCEH1	Promoter_Associated	Island	26;25;16	rs61265843;rs57223659;rs562675672	chr3:172428416-172428950	NCEH1;NCEH1;NCEH1;NCEH1	0.00143425
cg24752028	R	2		YPEL5	Promoter_Associated	Island	15	rs555906032	chr2:30369311-30370921	YPEL5;YPEL5;YPEL5;YPEL5;YPEL5;YPEL5;YPEL5;YPEL5	0.00143546
cg11797573	R	7		PTPRN2		Island			chr7:158217851-158220709	PTPRN2;PTPRN2;PTPRN2	0.0014365
cg21158027	R	2		SESTD1		Island			chr2:180128618-180129663	SESTD1	0.00143833
cg24951286	R	5	RDMR	PCDHB15		N_Shore	42;36	rs377042821;rs77130508	chr5:140626444-140627373	PCDHB15	0.00144158
cg17139666	R	4				Island	7	rs534336148	chr4:174421347-174421559		0.00144175
cg24487784	F	11		TMEM80	Promoter_Associated	Island	1	rs569908490	chr11:694761-696375	TMEM80;DEAF1;TMEM80	0.00144257
cg24377160	R	1				S_Shore	50;1	rs546550947;rs566886477	chr1:26201722-26202516		0.00144278
cg02121104	R	14		EIF2B2	Promoter_Associated	S_Shore			chr14:75469315-75469882	EIF2B2	0.00144284
cg05003908	R	8		LOC100130274	Unclassified_Cell_type_specific	Island			chr8:144788491-144791059	LOC100130274	0.00144334
cg18522518	F	2	DMR		Unclassified	N_Shore	32;38;40;43	rs189771623;rs527320441;rs547084230;rs149224849	chr2:127534732-127535186		0.00144537
cg03230296	R	1				N_Shelf	23;22	rs12091620;rs547071793	chr1:182808312-182809122		0.00144683
cg16507511	F	14		FBXO33	Promoter_Associated	Island	40	rs535404905	chr14:39900676-39902206	FBXO33	0.00144937
cg10342890	F	11									0.00145103
cg23756894	F	12		ITGA7	Unclassified	S_Shore			chr12:56101212-56101600	ITGA7;ITGA7;ITGA7	0.00145415
cg00100399	R	7	DMR	C7orf57	Promoter_Associated	Island			chr7:48074838-48075985	C7orf57	0.00145461
cg19165652	F	17		NOG		Island	3	rs572549428	chr17:54670780-54672347	NOG;NOG	0.0014548
cg26260540	F	19		HCN2	Unclassified_Cell_type_specific	Island	11;40	rs367980027;rs62132626	chr19:589490-591719	HCN2	0.00145497
cg10911850	R	2		DAW1			26;13;7	rs539905334;rs190326319;rs182142145		DAW1	0.0014564
cg12570200	F	9					0;4;15;29;33;41;49	rs140425562;rs181844956;rs532049654;rs374493433;rs142679436;rs529357315;rs547517080			0.00145645
cg17950410	F	6		TUBB		N_Shore			chr6:30687941-30688213	TUBB;MDC1	0.0014565
cg12804910	R	12		DDX51		N_Shelf	35;11;8;6	rs567942886;rs61942917;rs199798344;rs200454097	chr12:132627866-132629469	DDX51	0.00145705
cg00775279	F	6		SNX14	Promoter_Associated	Island	4;30;34	rs569855951;rs79514927;rs558285762	chr6:86303113-86304061	SNX14;SNX14	0.00145796
cg22535089	R	13		TMCO3		N_Shore	43;27;18	rs189937129;rs181095745;rs73575607	chr13:114185709-114186062	TMCO3	0.00145985
cg10370564	F	19	DMR	FBXO27	Unclassified	Island	1;19	rs636534;rs547296124	chr19:39522264-39523227	FBXO27	0.0014609
cg16422731	F	5					1	rs558311880			0.00146218
cg02408153	R	2	RDMR	HOXD3		S_Shore	41;40;9;2;1	rs545644289;rs185567623;rs373598713;rs367736840;rs114468054	chr2:177027617-177028014	HOXD3	0.00146232
cg20158671	F	19		SSC5D		S_Shelf	6;15	rs559496449;rs187639902	chr19:56004972-56005371	SSC5D	0.00146596
cg27607655	R	22					12;2	rs462915;rs115196400			0.00146937
cg18323846	R	17					24;22	rs117905669;rs555577524			0.00147113
cg04463011	R	6					33	rs140444135			0.00147361
cg17721704	F	22	RDMR	RASL10A		Island	4;7;9;39	rs174762;rs187476802;rs532023509;rs13056977	chr22:29709281-29712013	RASL10A	0.00147515
cg19506602	F	19		CHERP		Island	26	rs377636527	chr19:16641543-16641838	CHERP	0.00147526
cg17703990	R	19		ZNF417	Promoter_Associated	Island	5	rs574428478	chr19:58427621-58428054	ZNF417	0.001477
cg15129823	F	18	DMR	GALR1		N_Shore	7;9	rs575205767;rs543610008	chr18:74961556-74963822	GALR1	0.00147748
cg13943249	F	1		HAX1	Promoter_Associated	Island			chr1:154244710-154245289	HAX1;HAX1	0.00147801
cg15397506	R	4		LOC93622	Promoter_Associated	Island	47;45;28;5;1	rs575694566;rs538325652;rs554675412;rs574443783;rs540158194	chr4:6675691-6676407	LOC93622	0.00147823
cg20058691	R	15					31;23;2	rs535710834;rs183691021;rs75932671			0.00147991
cg25333602	R	17		LOC146880		S_Shore	45;1	rs573109638;rs538298331	chr17:62774366-62777797	LOC146880;LOC146880	0.00148005
cg21452281	R	4	DMR			Island	40	rs112806906	chr4:189203714-189204474		0.00148039
cg02506072	R	19				S_Shelf	2	rs529976260	chr19:54445231-54445745		0.00148278
cg12579612	R	19		SAFB		N_Shelf	1	rs184004579	chr19:5661535-5661863	SAFB	0.00148542
cg22726001	F	2		WDR92		S_Shore	24	rs570724392	chr2:68384184-68385241	WDR92;WDR92;WDR92;PNO1	0.00148629
cg13973419	F	22		MYH9	Promoter_Associated		1;28	rs117824665;rs546861450		MYH9	0.00148727
cg13710816	R	19		2021-03-02	Promoter_Associated	Island	43;41;34;23	rs75556325;rs76721658;rs578207393;rs543611141	chr19:8478005-8478226	MARCH2;MARCH2;MARCH2	0.0014883
cg23953669	R	14		PCNX	Promoter_Associated	Island	26;22	rs539581558;rs146815725	chr14:71373964-71375402	PCNX;PCNX	0.00148842
cg13418935	F	3	RDMR	ZNF589	Promoter_Associated	Island	13;20;24;42	rs148354052;rs9830016;rs532049647;rs550181732	chr3:48282425-48282817	ZNF589	0.00148935
cg09321747	R	14	DMR	SLC22A17	Unclassified_Cell_type_specific	Island	32	rs572501932	chr14:23821087-23822106	SLC22A17;SLC22A17;SLC22A17	0.00148964
cg07371151	R	13		COL4A2			50;22	rs149617831;rs187787189		COL4A2	0.00148966
cg05012425	R	17		SFRS1	NonGene_Associated	Island	12	rs561134823	chr17:56083750-56085373	SFRS1;SFRS1	0.00149308
cg20158669	R	12		WIBG	Promoter_Associated	Island	46	rs568431048	chr12:56320739-56321628	WIBG;WIBG	0.00149546
cg03939897	R	1		CYB5R1		N_Shelf	8	rs528050195	chr1:202936045-202936252	CYB5R1	0.00149572
cg02750234	R	17		NF1		S_Shore			chr17:29421595-29422067	NF1;NF1;NF1	0.00149639
cg22120682	F	8					0;8	rs544219220;rs375411885			0.00149774
cg09084200	R	11		VPS26B		S_Shore			chr11:134093696-134095491	VPS26B;NCAPD3	0.0014987
cg27639030	F	5		PCDHGA4	Unclassified	S_Shore			chr5:140855386-140856620	PCDHGA4;PCDHGA12;PCDHGA11;PCDHGA11;PCDHGA9;PCDHGA1;PCDHGB1;PCDHGB6;PCDHGC3;PCDHGB3;PCDH	0.00149934
cg00162401	F	6		GSTA4	Promoter_Associated	S_Shore			chr6:52859565-52859767	GSTA4	0.0015005
cg23411875	F	8		LINC01298			0;39	rs541904084;rs561872837		LINC01298	0.00150229
cg05940861	R	16		LOC100271836		N_Shore	49	rs186813346	chr16:21512854-21513971	LOC100271836	0.00150288
cg10499632	R	16		FTO			34;21;2	rs140299973;rs560030802;rs532241806		FTO	0.00150553
cg13754523	F	12									0.00150603
cg03365985	R	4		SHISA3	Unclassified_Cell_type_specific	Island	6	rs561808511	chr4:42399152-42400802	SHISA3	0.00150672
cg04176384	R	17		VEZF1		N_Shore			chr17:56064830-56066051	VEZF1	0.00150747
cg07772324	R	21				Island			chr21:15038195-15038815		0.00150758
cg06626825	F	20		TGM3			1;21	rs191183844;rs62192644		TGM3	0.00150771
cg02268225	R	14				Island	7	rs567839889	chr14:100437381-100438863		0.00150789
cg01205753	F	3		IL17RD	Unclassified	S_Shore			chr3:57198243-57199378	IL17RD	0.0015125
cg09139923	F	1				Island			chr1:149162389-149162615		0.0015137
cg14489176	F	4		RAB33B	Promoter_Associated	Island	11;34;36	rs184056118;rs117063513;rs570411560	chr4:140374442-140375692	RAB33B	0.00151399
cg19180703	F	3		DNAH1			0;1;7;20;21;32;47	rs573452233;rs536088715;rs200158571;rs575940287;rs183262663;rs201309675;rs576837600		DNAH1;DNAH1	0.00151405
cg06701235	R	13				N_Shore	39;33;31;29;26	rs73442386;rs556651745;rs539255075;rs112559382;rs539133982	chr13:20702851-20703122		0.00151482
cg05220745	F	15					48	rs1436953			0.0015171
cg00645917	R	10		MCM10			48;32;27	rs567227323;rs566390001;rs61852868		MCM10;MCM10	0.00151843
cg14057961	F	14		HSPA2	Promoter_Associated	Island	26	rs547035041	chr14:65006874-65009197	HSPA2;HSPA2	0.0015191
cg15598244	F	1		C1orf213		S_Shore			chr1:23694690-23696050	C1orf213;C1orf213;ZNF436;C1orf213	0.00151991
cg14221825	R	19		SIX5		Island	39;13	rs141944211;rs374362894	chr19:46270699-46275167	SIX5	0.00152033
cg05090025	F	4				S_Shore	15;47	rs183332661;rs533741045	chr4:62065883-62068801		0.00152133
cg19879483	R	8					28	rs2976340			0.00152177
cg26159922	F	21		KRTAP10-4	Unclassified_Cell_type_specific		0;1;2;15;16;36	rs75473696;rs12626886;rs587598975;rs587667837;rs375447134;rs587620759		KRTAP10-4;C21orf29;KRTAP10-4	0.00152217
cg06166809	R	5		GPR150	Unclassified_Cell_type_specific	Island	45	rs562391621	chr5:94955630-94957244	GPR150	0.00152223
cg07273545	F	5		SLC45A2			8;20;45	rs145771774;rs142293994;rs148217379		SLC45A2;SLC45A2;SLC45A2	0.00152251
cg14515826	R	7		TNS3						TNS3	0.00152273
cg24225196	R	20		PET117	Promoter_Associated	Island	41;27	rs540107365;rs530956380	chr20:18117962-18118989	PET117	0.0015243
cg16494192	F	10		SLC18A3	Unclassified_Cell_type_specific	Island			chr10:50817601-50820356	SLC18A3;SLC18A3;CHAT	0.00152587
cg00253564	F	1		PLEKHG5		S_Shore			chr1:6550083-6551115	PLEKHG5;PLEKHG5;PLEKHG5	0.00152663
cg21254277	F	17		SMARCD2	Promoter_Associated	Island			chr17:61919659-61920656	SMARCD2;SMARCD2	0.00152725
cg15491432	F	4		TBC1D19	Promoter_Associated	N_Shore	0;2;23;33;43	rs576086505;rs541591374;rs115551309;rs28474372;rs28420370	chr4:26585564-26585799	TBC1D19	0.00152735
cg21183329	F	9		LHX6	Unclassified	Island			chr9:124975753-124976692	LHX6;LHX6	0.00152883
cg16709893	R	7		LAMB1			47;8;1	rs142838866;rs573439067;rs536083080		LAMB1	0.00153012
cg17147728	R	15	DMR	PYGO1	Unclassified_Cell_type_specific	Island	6	rs560859252	chr15:55879792-55881228	PYGO1	0.00153104
cg17104191	R	17		SLC2A4		N_Shelf	42;32;28;18	rs72556549;rs531191084;rs566851503;rs538698795	chr17:7193597-7193813	SLC2A4	0.00153217
cg20057676	F	13		ZIC2	Unclassified_Cell_type_specific	S_Shore	7;14;40	rs567951541;rs200580362;rs1133911	chr13:100637112-100637472	ZIC2	0.00153235
cg13369206	R	2		RNASEH1	Unclassified	Island	25;14	rs575545368;rs539822715	chr2:3605489-3606332	RNASEH1	0.00153274
cg12913344	F	18		MALT1	Unclassified_Cell_type_specific	N_Shore	26	rs112022992	chr18:56338211-56339277	MALT1;MALT1;LOC101927322	0.00153308
cg09636849	R	2			Unclassified_Cell_type_specific	S_Shore			chr2:96657486-96658496		0.00153425
cg15779458	F	2		TIGD1	Promoter_Associated	S_Shore	1;27	rs545025432;rs11899983	chr2:233415005-233415811	TIGD1;EIF4E2	0.00153491
cg04906485	R	1		AGBL4						AGBL4	0.00153502
cg23342755	F	7		ZP3			6	rs549511448		ZP3;ZP3	0.00153618
cg03874504	F	5	DMR	NUP155	Promoter_Associated	S_Shore			chr5:37370946-37371252	NUP155;NUP155;NUP155	0.00153916
cg14776531	R	5		MCC			37;29;26;10	rs145322789;rs557562317;rs568845259;rs144931534		MCC;MCC	0.00154178
cg05457221	F	10			Unclassified_Cell_type_specific		1;48	rs550989887;rs183427994			0.00154205
cg15062725	R	19		ZFR2		Island	32;9	rs545752181;rs562684616	chr19:3831363-3831807	ZFR2	0.0015421
cg15174552	R	2			Unclassified	Island	18;6	rs115933243;rs373145186	chr2:118981769-118982466		0.00154254
cg13862900	R	9		SDCCAG3		N_Shore	31;15;5;2	rs561644054;rs573539321;rs540847829;rs76371969	chr9:139301540-139301847	SDCCAG3;SDCCAG3;SDCCAG3	0.00154462
cg12745387	F	3		MFSD1	Promoter_Associated	Island	1;4;12;16;21;36;39	rs558360144;rs114521086;rs370824770;rs373956234;rs573557858;rs543761329;rs370196001	chr3:158519509-158520329	MFSD1;MFSD1	0.00154582
cg18551531	R	19		LSM7		Island	47;1	rs369762189;rs562919406	chr19:2323912-2324127	LSM7	0.00154687
cg00650876	R	1		YBX1	Promoter_Associated	Island	34	rs144567961	chr1:43147500-43149016	YBX1	0.00154784
cg08510446	F	1					21;33	rs189866965;rs74697377			0.00155006
cg16823752	R	1									0.00155008
cg11651237	F	15		GABRG3		Island	35	rs28399524	chr15:27215951-27216856	GABRG3;GABRG3	0.00155397
cg26416282	F	11		TMPRSS4-AS1			34;38	rs571393443;rs7947166		TMPRSS4-AS1	0.00155431
cg05733905	R	17		ZBTB4	Promoter_Associated	Island	47;45;44;38	rs544457148;rs139712421;rs575099034;rs545806291	chr17:7387280-7388326	ZBTB4;POLR2A;POLR2A	0.00155514
cg00902849	R	16					45;38	rs183897993;rs542308293			0.00155602
cg04537282	F	11				S_Shore	1;10;11	rs558660696;rs12419175;rs543981995	chr11:330785-331110		0.0015566
cg17449416	R	2		NGEF		S_Shore	1	rs116176456	chr2:233765849-233766119	NGEF;NGEF	0.00155888
cg26969324	F	1		ACOT11			1	rs548120769		ACOT11;ACOT11	0.00156002
cg20752818	F	13		SLC46A3	Promoter_Associated	Island			chr13:29292670-29293329	SLC46A3;SLC46A3	0.00156033
cg05491843	F	1	RDMR	IRF2BP2	Promoter_Associated	N_Shore	7	rs200231014	chr1:234744276-234747024	IRF2BP2;IRF2BP2	0.00156143
cg22911422	F	4	DMR	FAT4		Island			chr4:126235895-126238930	FAT4	0.00156408
cg24848452	R	8					49;39;16	rs547514047;rs565619806;rs540174733			0.00156426
cg02127375	F	13		NBEA			1	rs573635529		NBEA	0.00156521
cg01043997	R	6		TUBB	Promoter_Associated	Island	46;13	rs566484366;rs538604373	chr6:30688624-30689530	TUBB	0.00156548
cg03897136	F	1		HOOK1	Unclassified	N_Shore			chr1:60280624-60281048	HOOK1	0.0015688
cg19478743	F	17		ZMYND15		Island	0;36;46;50	rs138561221;rs75334328;rs574652255;rs540529925	chr17:4642038-4643410	ZMYND15;CXCL16;CXCL16;ZMYND15	0.00156992
cg11940773	F	11		MARK2	Promoter_Associated	Island	1;31	rs556457659;rs376372604	chr11:63606114-63607474	MARK2;MARK2;MARK2;MARK2;MARK2;MARK2;MARK2;MARK2	0.00157093
cg20089180	R	19		ZNF468		Island	40;38;36;31	rs556432733;rs35231921;rs183276924;rs57991490	chr19:53360201-53360460	ZNF468;ZNF468	0.00157215
cg23387310	F	19		KCNN1		S_Shore	1	rs550458570	chr19:18092430-18092948	KCNN1	0.00157358
cg09034264	F	3				S_Shelf	0;1;23;24	rs546634905;rs568079222;rs4518076;rs117790059	chr3:126398076-126398365		0.00157429
cg20446176	F	17		MIR497HG		N_Shelf			chr17:6925400-6927527	MIR497HG	0.00157486
cg01168201	R	17		HIC1	Unclassified	Island	28	rs558326347	chr17:1952919-1962328	HIC1;HIC1;HIC1	0.0015755
cg14376846	F	4		LOC152578			0;1;7;13;14;38;39;43	rs556211747;rs550566074;rs566041526;rs534854489;rs574609077;rs138734787;rs576506210;rs5		LOC152578	0.00157645
cg17569390	F	11		TMEM218	Promoter_Associated	Island	10;19	rs181796676;rs556948172	chr11:124981319-124981769	TMEM218;TMEM218;TMEM218;TMEM218;TMEM218;TMEM218;TMEM218;TMEM218;TMEM218;TMEM218;TMEM218	0.00157698
cg23474501	F	10		GPR123		Island	13	rs560920928	chr10:134901198-134902619	GPR123	0.00157766
cg17471760	R	11		PSMC3	Promoter_Associated	Island	36	rs551716715	chr11:47447704-47448257	PSMC3	0.00157898
cg23867978	R	9		FAM157B		N_Shore	34	rs539096054	chr9:141111369-141111590	FAM157B	0.00158048
cg27493301	F	12	CDMR	PRICKLE1	Unclassified_Cell_type_specific	Island			chr12:42982832-42983881	PRICKLE1	0.00158344
cg08114298	F	15					0;30;33	rs565662440;rs539007483;rs34835177			0.00158361
cg06298120	R	6		CYB5R4	Promoter_Associated	Island	44;35	rs116617863;rs558623853	chr6:84569263-84569619	CYB5R4	0.00158377
cg05099600	R	10		FUT11	Promoter_Associated	Island	44;39;30;2	rs558883930;rs149787867;rs537994072;rs535161593	chr10:75531970-75532817	FUT11	0.00158681
cg15382738	R	13		COL4A2			47	rs11839455		COL4A2	0.00158754
cg21525020	F	19	DMR	ZNF331	Promoter_Associated	Island	1;7;8;15	rs537131163;rs77528442;rs77466693;rs141693253	chr19:54023868-54024560	ZNF331	0.00158879
cg23489936	R	11		BRMS1	Promoter_Associated	Island			chr11:66112251-66112803	BRMS1;BRMS1	0.00159121
cg12605080	F	3		CTDSPL			25	rs115812778		CTDSPL;CTDSPL	0.00159321
cg10807698	R	14		TRAF3	Promoter_Associated					TRAF3;TRAF3;TRAF3	0.00159355
cg27049096	F	11		CXCR5						CXCR5;CXCR5	0.00159382
cg10392614	R	2				Island	49;11	rs199918665;rs11900040	chr2:208976900-208977396		0.00159394
cg26974222	F	11		RASGRP2		N_Shore	18;23;43	rs190152123;rs576288158;rs141481926	chr11:64509433-64513826	RASGRP2;RASGRP2;RASGRP2	0.00159437
cg18222855	R	3			Unclassified_Cell_type_specific		40;19;16	rs12696555;rs75356025;rs557943266			0.00159471
cg11395893	R	19		CCDC94	Promoter_Associated	Island	35;34;33;32;20;12;4	rs552110119;rs187652851;rs2302164;rs138892367;rs574934489;rs534188755;rs191770265	chr19:4246828-4247222	CCDC94	0.00159489
cg15443793	F	19		ECSIT	Promoter_Associated	Island	0;39	rs543373423;rs555200117	chr19:11639614-11639897	ECSIT;ECSIT;ECSIT;ECSIT	0.00159915
cg20900829	R	7		STRA8		Island	14	rs111993220	chr7:134918319-134918654	STRA8	0.00159934
cg24691578	F	11		CRY2		S_Shore	21	rs142214048	chr11:45868742-45869413	CRY2;CRY2	0.00160022
cg07574854	R	1			Unclassified		51;49;2	rs573506375;rs536116824;rs147878191			0.00160031
cg22541098	R	19			Unclassified	Island	18	rs528722593	chr19:47747363-47747715		0.00160066
cg23938419	F	10		ZNF365	Unclassified_Cell_type_specific	N_Shore	6;30;41	rs556713697;rs147125857;rs545082662	chr10:64133789-64134420	ZNF365;ZNF365;ZNF365	0.00160099
cg22002075	R	1	DMR	PTCHD2	Unclassified	Island	28;3	rs562191438;rs539329489	chr1:11538669-11540342	PTCHD2	0.00160147
cg13958141	R	9		ALAD	Promoter_Associated	Island	35;34;5;1	rs553765913;rs150746295;rs545541329;rs189911474	chr9:116163208-116163848	ALAD	0.00160155
cg22876375	F	20		PABPC1L			1;48;49	rs182270085;rs45470200;rs148249424		PABPC1L	0.00160195
cg11411989	F	1		CCDC18		N_Shore	43	rs116696726	chr1:93645432-93646471	CCDC18;CCDC18;TMED5;TMED5;TMED5	0.00160206
cg25749318	F	6		C6orf120	Promoter_Associated	Island	4;7;17;41	rs150834883;rs566248910;rs373615188;rs548887231	chr6:170101662-170103059	C6orf120;WDR27	0.00160225
cg11645555	R	15		JMJD7-PLA2G4B			50;38;1	rs200765689;rs528186516;rs200730240		JMJD7-PLA2G4B;JMJD7-PLA2G4B;PLA2G4B	0.00160432
cg06393227	R	19		COX6B2	Unclassified	Island			chr19:55865824-55866324	COX6B2;FAM71E2	0.00160536
cg06635946	R	22	RDMR			S_Shore	30	rs534589766	chr22:46465976-46468528		0.00160563
cg04214242	F	11					22	rs527636238			0.00160916
cg19621579	R	12		SHMT2	Promoter_Associated	Island			chr12:57623420-57623903	SHMT2;SHMT2;SHMT2;SHMT2;SHMT2;SHMT2;SHMT2;SHMT2	0.00160948
cg15358743	R	18		SEC11C	Promoter_Associated	Island	35	rs148636469	chr18:56806608-56807425	SEC11C	0.00161097
cg09486450	R	5		PDE6A			2	rs534695750		PDE6A	0.00161111
cg23525492	F	15		MESDC2	Promoter_Associated	S_Shore	47;49	rs111981519;rs577192447	chr15:81281878-81282417	MESDC2	0.00161256
cg11486350	F	5	DMR	ISL1		N_Shore	49	rs556165902	chr5:50685453-50686148	ISL1	0.0016158
cg07650504	R	12	DMR	COL2A1	Unclassified	N_Shore	28;11	rs191195319;rs114659922	chr12:48397889-48398731	COL2A1;COL2A1	0.00161641
cg03194045	R	3		PARP14			47;2	rs186626014;rs142073365		PARP14	0.001617
cg00952342	R	1		C1orf69	Unclassified_Cell_type_specific	N_Shore	21	rs563095486	chr1:228362442-228362691	C1orf69	0.00161704
cg13743031	F	4		NEIL3	Promoter_Associated	Island	0;30;46	rs556836096;rs576611255;rs545591625	chr4:178230850-178231260	NEIL3	0.00161799
cg03609826	F	1		C1orf25	Promoter_Associated	Island	15;19;24;48	rs537209047;rs555931775;rs573650823;rs541162099	chr1:185125850-185126705	C1orf25;C1orf26;C1orf26	0.0016183
cg11228744	F	3		C3orf51			12;19	rs1152112;rs1152111		C3orf51;ERC2	0.00162045
cg25844587	F	15					32;34	rs192097883;rs182194548			0.00162094
cg00665869	R	1					35	rs77291863			0.0016224
cg13162810	R	2	RDMR	MOB4	Promoter_Associated	N_Shore	34	rs144987056	chr2:198380423-198381301	MOB4;MOB4;MOB4;MOB4;HSPE1-MOB4	0.00162242
cg19488874	R	2	DMR			Island			chr2:175193398-175193764		0.00162349
cg21054776	F	3		MON1A	Promoter_Associated	S_Shore	7;8;23	rs539005073;rs199678483;rs368955292	chr3:49967121-49967472	MON1A;MON1A	0.00163086
cg10667816	F	15			Unclassified_Cell_type_specific		38	rs144007756			0.00163133
cg20951821	F	5		ENC1	Promoter_Associated	Island			chr5:73935725-73937551	ENC1;ENC1	0.00163148
cg19972591	R	12		COQ5	Promoter_Associated_Cell_type_specific	Island	51;28;20;12	rs528137911;rs139184415;rs199752578;rs201359580	chr12:120966788-120967038	COQ5	0.00163419
cg05670898	F	16		BEAN		N_Shore	1;29	rs545956902;rs559317104	chr16:66460503-66460850	BEAN	0.00163455
cg02455723	F	19		ZNF561	Promoter_Associated	Island	0;38;39;44	rs556565628;rs73923646;rs10401707;rs557695189	chr19:9731734-9731994	ZNF561	0.00163483
cg16708162	F	19				N_Shore	22	rs143189993	chr19:14320302-14320644		0.00163614
cg00999508	R	21		PCBP3			2	rs11911278		PCBP3;PCBP3	0.00163694
cg02929073	R	7		GRM8		Island	39;2	rs549488380;rs567794662	chr7:126891300-126894205	GRM8;GRM8	0.00163892
cg01478482	R	16		DNAH3	Promoter_Associated	N_Shore			chr16:21169810-21170278	DNAH3;TMEM159	0.00164006
cg05081546	R	12		ATN1	Promoter_Associated	Island			chr12:7046237-7047257	ATN1;ATN1	0.00164068
cg24873414	F	19		KLHL26	Promoter_Associated					KLHL26	0.00164119
cg06179657	F	17		RPH3AL		S_Shore	0	rs545757269	chr17:122796-123426	RPH3AL	0.00164181
cg10521651	R	4		HPSE		S_Shore	26	rs551365202	chr4:84255726-84256399	HPSE;HPSE;HPSE;HPSE	0.00164211
cg16266895	R	12		UTP20	Promoter_Associated_Cell_type_specific	Island	21	rs375874181	chr12:101673790-101674156	UTP20;UTP20	0.00164482
cg21647975	R	2		CIR1	Promoter_Associated		10	rs536221654		CIR1;SCRN3	0.00164629
cg23478549	F	11		TEAD1			23;32;49	rs376375902;rs568934770;rs536481264		TEAD1	0.00164647
cg14287198	R	1		CAMTA1						CAMTA1	0.00164697
cg22792272	R	6		MAD2L1BP	Promoter_Associated	Island	51;8	rs571157323;rs538511624	chr6:43596790-43597690	MAD2L1BP;GTPBP2	0.00164819
cg12135730	R	16					24;2	rs191144835;rs570378281			0.00165021
cg10493324	R	11				N_Shelf	41	rs4938626	chr11:118977878-118978785		0.0016509
cg10202714	F	16		ACSF3		N_Shelf	1;10;20;24;28	rs554841849;rs573169332;rs540522452;rs534877997;rs117009118	chr16:89186198-89186551	ACSF3;ACSF3;ACSF3	0.00165093
cg08834631	F	3		LMLN	Promoter_Associated	Island	37	rs113924962	chr3:197686919-197687334	LMLN;IQCG;LMLN;LMLN;LMLN	0.00165316
cg05493952	R	16		AP1G1			44;35;28	rs577708252;rs544657851;rs182774018		AP1G1;AP1G1	0.00165394
cg01362570	F	3		SLC25A36	Promoter_Associated	Island	6;45	rs539475992;rs557568011	chr3:140660334-140661602	SLC25A36;SLC25A36	0.00165596
cg25920483	R	7	DMR			Island	13;11	rs562156430;rs529416533	chr7:140772358-140774560		0.00165775
cg16057048	R	21		AGPAT3	Unclassified_Cell_type_specific		11;2	rs140866292;rs529065888		AGPAT3	0.00165784
cg15984718	F	4	DMR	UNC5C	Unclassified_Cell_type_specific	Island			chr4:96469859-96470994	UNC5C	0.00165839
cg14182566	F	15		HERC1	Promoter_Associated	Island	24;29	rs149817817;rs147932476	chr15:64125514-64126665	HERC1	0.00165994
cg17368944	R	1		NOC2L		Island			chr1:894313-902654	NOC2L;KLHL17;KLHL17	0.00166131
cg15664618	F	11		ZNF143	Promoter_Associated	Island			chr11:9482109-9483152	ZNF143	0.00166235
cg19724632	F	17		RNFT1	Promoter_Associated	Island	6;20	rs528661751;rs551979581	chr17:58041846-58042463	RNFT1	0.00166282
cg08877624	F	8		CHRAC1	Promoter_Associated	Island	0;1;33;49;50	rs574757405;rs2231520;rs563977405;rs575848973;rs545948809	chr8:141520869-141522460	CHRAC1;CHRAC1;CHRAC1	0.00166355
cg03626238	F	1		KIF17		N_Shore	1	rs76021685	chr1:21043832-21044771	KIF17;KIF17	0.00166493
cg23021691	R	5		ATG12	Promoter_Associated	N_Shore	44;14;8;1	rs188869449;rs535769053;rs148994890;rs57236644	chr5:115177234-115178256	ATG12;ATG12;ATG12;ATG12;ATG12;AP3S1	0.00166501
cg11549975	R	6		KIAA1919	Promoter_Associated	Island	43;35	rs550029301;rs571618543	chr6:111580363-111580887	KIAA1919	0.00166644
cg05429587	R	5		OXCT1	Gene_Associated					OXCT1	0.00166659
cg10408776	F	2		SCN3A						SCN3A;SCN3A;SCN3A	0.0016692
cg18007541	R	14		SIPA1L1			51;2;1	rs145292466;rs561969214;rs189674069		SIPA1L1;SIPA1L1;SIPA1L1;SIPA1L1	0.00167229
cg11746037	R	1		NDUFS5	Promoter_Associated					NDUFS5	0.00167308
cg04228764	R	12		RARG	Promoter_Associated	Island	40;31	rs182649728;rs76054966	chr12:53613716-53615103	RARG;RARG	0.00167315
cg05826245	F	12		STYK1	Unclassified	S_Shore	49	rs543982626	chr12:10826531-10826786	STYK1	0.00167335
cg12098812	F	16		CHD9			1;5;6	rs192036167;rs11648332;rs11644756		CHD9	0.00167696
cg00740088	R	18			Unclassified_Cell_type_specific	Island	34;18	rs554453226;rs568290437	chr18:19744936-19752363		0.0016775
cg02956806	R	9		C9orf167		Island	47;7	rs183993367;rs551821413	chr9:140172613-140176105	C9orf167	0.0016776
cg15674813	F	2		LRRFIP1			12	rs13413057		LRRFIP1;LRRFIP1;LRRFIP1;LRRFIP1;LRRFIP1	0.00167781
cg17500915	R	1		ADC	Promoter_Associated	Island	2	rs139760579	chr1:33546524-33547243	ADC;ADC	0.00167843
cg19709886	R	10		CDHR1			39	rs550848829		CDHR1;CDHR1	0.0016786
cg22124673	R	4		GRSF1	Promoter_Associated	Island	50;49	rs552929178;rs577651318	chr4:71704664-71705736	GRSF1;GRSF1	0.00167873
cg01083584	F	19		DNAJB1	Promoter_Associated	Island	11;15;16;20;29;34	rs371405566;rs567078979;rs200088135;rs549452073;rs567680854;rs538219120	chr19:14628406-14629689	DNAJB1;DNAJB1	0.00168058
cg10999932	F	4	DMR	GLRB		S_Shore	10;33;43	rs535854317;rs185582735;rs74623188	chr4:157997166-157997686	GLRB;GLRB;GLRB	0.00168154
cg12496657	R	2				Island			chr2:105488368-105489991		0.00168178
cg04322202	R	4		EPHA5		N_Shore	33;7;3	rs555686275;rs569406068;rs148075260	chr4:66535193-66535620	EPHA5;EPHA5	0.00168188
cg20077393	F	1		CGN		N_Shore	45	rs528467458	chr1:151483573-151483902	CGN	0.00168289
cg01634057	F	4		NUDT6	Promoter_Associated	Island			chr4:123843362-123843795	NUDT6;NUDT6;SPATA5	0.00168388
cg24277313	F	1		PRKAA2	Unclassified_Cell_type_specific	Island	4	rs577834754	chr1:57110663-57111337	PRKAA2	0.00168512
cg16836583	R	3		ARF4	Promoter_Associated	Island	43;14;2	rs112501106;rs9844780;rs551571400	chr3:57583020-57583611	ARF4	0.00168601
cg14460816	F	14		FLJ31306	Promoter_Associated	Island	49	rs555954095	chr14:58764507-58764961	FLJ31306;ARID4A;FLJ31306;ARID4A;ARID4A	0.00168613
cg12874547	F	15		EIF2AK4			1	rs182775798		EIF2AK4	0.00168676
cg11130938	R	11									0.00168828
cg25033380	F	12	RDMR			N_Shelf	0;17;18	rs79751818;rs34812126;rs542789619	chr12:115135925-115136350		0.00168834
cg15189515	F	6		KCNK5			22;28	rs4711585;rs556739188		KCNK5	0.00168883
cg05325699	R	17		HAP1	Unclassified_Cell_type_specific	Island	43;32	rs4796603;rs143963784	chr17:39889956-39891489	HAP1;HAP1;HAP1	0.00168955
cg05906056	R	17		LINC00670			48;32;12;5;2	rs61040170;rs575031049;rs542244153;rs149998256;rs575821959		LINC00670;LINC00670	0.0016896
cg13411789	R	6		GCNT2	Unclassified		13;1	rs559456128;rs530092649		GCNT2	0.00169032
cg14391148	F	9		C9orf167		Island	45	rs533481910	chr9:140172613-140176105	C9orf167	0.00169386
cg03723227	R	8		ST3GAL1			41;32;19;18	rs6993461;rs562146308;rs529331580;rs547808188		ST3GAL1;ST3GAL1	0.00169565
cg22336993	R	6		EHMT2			17;15	rs147514637;rs112461962		EHMT2;EHMT2	0.0016965
cg04464832	F	7					24;38;46	rs563819978;rs537802209;rs575296081			0.00169673
cg18712727	R	12		CREBL2	Promoter_Associated	Island	13;8;6	rs192915069;rs185006745;rs555741470	chr12:12764751-12765205	CREBL2	0.0016974
cg03827375	R	15		NARG2	Promoter_Associated	Island	42	rs187385595	chr15:60771068-60771558	NARG2;NARG2	0.00169747
cg15546754	F	11			Unclassified						0.00169834
cg21858885	R	13		COG3		N_Shore			chr13:46038953-46039681	COG3	0.00169989
cg08623383	R	1		C1orf38			51;44;9	rs572440036;rs12048235;rs574249264		C1orf38;C1orf38;C1orf38	0.00170074
cg12405833	F	16		RUNDC2A	Promoter_Associated	Island	43	rs575429068	chr16:12070257-12070870	RUNDC2A	0.00170207
cg22137373	F	6		BAT2		N_Shore	3;13	rs58892873;rs115591494	chr6:31599519-31599761	BAT2	0.00170514
cg07610169	F	5					45	rs181390144			0.00170561
cg20230714	R	5		MRPS36	Promoter_Associated	N_Shore	17;4	rs537401871;rs556446235	chr5:68513514-68514200	MRPS36	0.00170597
cg14952582	F	8		OSGIN2	Promoter_Associated	Island	12	rs573600131	chr8:90914197-90915340	OSGIN2;OSGIN2	0.00170635
cg15248989	F	19		NDUFB7	Promoter_Associated_Cell_type_specific	Island	8;21	rs560368652;rs147004408	chr19:14682657-14682994	NDUFB7	0.00170675
cg25006521	F	17		OTOP3		Island			chr17:72931729-72932601	OTOP3	0.0017071
cg05211500	R	9		SSNA1	Promoter_Associated	Island			chr9:140082465-140083853	SSNA1;ANAPC2	0.00170823
cg23016726	R	22		CACNA1I			17;12	rs548210262;rs201413270		CACNA1I;CACNA1I	0.00171115
cg00154902	R	8				Island	33;22;21;12;9;6;4;2;1	rs182286410;rs574308797;rs542235544;rs562525145;rs576017562;rs200521182;rs544710623;rs6	chr8:1245671-1246464		0.00171441
cg01967055	F	11		HRASLS5	Unclassified_Cell_type_specific	Island			chr11:63258378-63258804	HRASLS5;HRASLS5;HRASLS5	0.00171483
cg26368826	R	22					47;1	rs111880669;rs551275038			0.00171608
cg15739997	F	20		UBE2V1	Promoter_Associated	Island	8;17;32;40	rs188681965;rs527975281;rs6125906;rs564693255	chr20:48729268-48729798	UBE2V1;UBE2V1;UBE2V1;TMEM189-UBE2V1;UBE2V1	0.00171621
cg24311909	R	14		TMEM55B		S_Shore	46;28	rs564237914;rs531784097	chr14:20929157-20929708	TMEM55B;TMEM55B	0.00171681
cg13901750	R	2		ATL2		Island			chr2:38603569-38604510	ATL2;ATL2;ATL2;ATL2	0.00171905
cg14648368	F	7		ZC3HAV1	Promoter_Associated	Island	5	rs568595356	chr7:138793113-138794608	ZC3HAV1;ZC3HAV1	0.00172051
cg07012578	F	11		PTPRJ			0;10	rs141696977;rs558380359		PTPRJ	0.00172119
cg08057714	F	4		CSN1S2BP			1;10;25	rs141739797;rs369651632;rs556556474		CSN1S2BP	0.00172165
cg10832005	R	5		NPR3	Unclassified	Island			chr5:32709910-32714450	NPR3	0.00172362
cg16808910	F	6		TRIM26	Promoter_Associated	Island	40	rs572546863	chr6:30180933-30182187	TRIM26	0.00172365
cg05630812	F	1		SYT2	Unclassified_Cell_type_specific	Island	1;3;38	rs554708050;rs574549650;rs12041347	chr1:202611668-202613039	SYT2;SYT2	0.00172461
cg06058618	R	1		EFNA3	Promoter_Associated	Island	36	rs536778470	chr1:155057187-155058056	EFNA3	0.00172639
cg02403398	F	13		EEF1DP3	Unclassified	Island	8;24	rs548857715;rs547565543	chr13:32420630-32421274	EEF1DP3	0.00172702
cg01854803	F	12		SFRS8		N_Shelf	7;8;9;15;21;35	rs575624214;rs200119681;rs140639709;rs201392130;rs34729193;rs546768245	chr12:132284454-132284685	SFRS8	0.00172855
cg14454588	R	16		CYLD	Promoter_Associated	S_Shore	1	rs552601398	chr16:50775625-50776629	CYLD;CYLD;CYLD;CYLD;CYLD;CYLD	0.00172866
cg09946832	F	8			Unclassified	N_Shelf			chr8:143694430-143696166		0.00172878
cg20289491	R	3		MRAS		S_Shelf	38;23	rs539064401;rs3841269	chr3:138066795-138067854	MRAS;MRAS	0.00172879
cg04788931	F	1		RPA2	NonGene_Associated	Island	4	rs568004711	chr1:28240584-28241535	RPA2	0.00173043
cg11561191	F	6		DOM3Z	Promoter_Associated	Island	44	rs201221404	chr6:31939730-31940559	DOM3Z;STK19;STK19;DOM3Z;STK19;STK19;STK19	0.00173062
cg03151812	F	3		LINC01215	Promoter_Associated		0	rs181154948		LINC01215;LINC01215	0.00173069
cg20110633	F	19		LYPD5	Unclassified_Cell_type_specific	Island	4;22	rs147971209;rs186873619	chr19:44302665-44303176	LYPD5;LYPD5	0.00173149
cg13914004	F	9		ST6GALNAC6	Unclassified	N_Shore			chr9:130661107-130662047	ST6GALNAC6	0.00173571
cg00844600	F	19	DMR	ZNF610	Promoter_Associated	Island	8;14	rs112450527;rs536468153	chr19:52839444-52839937	ZNF610;ZNF610;ZNF610;ZNF610;ZNF610;ZNF610	0.0017371
cg02851237	F	16		COTL1	Promoter_Associated	Island	7	rs546629167	chr16:84650960-84651565	COTL1	0.00173918
cg21520042	F	1		KCNT2		N_Shore	12	rs560795897	chr1:196577708-196578011	KCNT2	0.00174061
cg23639734	R	4		SOD3			30;2	rs534033411;rs191360137		SOD3	0.00174142
cg24225175	F	16					20	rs114865671			0.00174165
cg02818520	R	14		SDR39U1	Promoter_Associated	Island	42;15	rs200204966;rs545713045	chr14:24911411-24912119	SDR39U1	0.00174517
cg01352586	R	1			Promoter_Associated	Island	41;36;11	rs547715178;rs556720705;rs576901768	chr1:202995472-202996185		0.0017474
cg21586152	R	19		ELANE		N_Shore	14;4	rs576804561;rs144635045	chr19:855526-856146	ELANE	0.0017494
cg24662976	R	16					16;15;2	rs11647562;rs572084539;rs188481170			0.00175145
cg00945108	F	1		C1orf158			0;45	rs147650195;rs543342347		C1orf158	0.00175377
cg10546149	R	6	DMR		Unclassified_Cell_type_specific	N_Shore	50;34	rs565849996;rs184029400	chr6:91320890-91321219		0.0017538
cg00189101	F	2		PASK		N_Shore	31	rs183187572	chr2:242088415-242090330	PASK	0.00175407
cg12044749	R	8		PLEC1		Island	32;26;14;12;9	rs147997702;rs141673192;rs34534853;rs200683827;rs566171490	chr8:144990270-145002135	PLEC1;PLEC1;PLEC1;PLEC1;PLEC1;PLEC1;PLEC1;PLEC1	0.00175445
cg05369347	F	13			Unclassified_Cell_type_specific	S_Shelf	0;20	rs577711968;rs536958282	chr13:112054425-112054644		0.00175455
cg08076044	R	17		TMEM199	Promoter_Associated	S_Shore	37;2	rs533465964;rs190533799	chr17:26684165-26684875	TMEM199;POLDIP2	0.00175458
cg07204550	F	4	DMR	KCNIP4		Island	7;15;19;25;35	rs556199166;rs138344733;rs201122019;rs199807375;rs373008352	chr4:21950085-21950346	KCNIP4	0.00175534
cg08376940	F	5					1;21;27;35	rs538695753;rs140423046;rs114110802;rs138194897			0.00175923
cg16266013	R	9		TRIM32	Unclassified	N_Shore	50;32;21;19;2	rs11790014;rs544675490;rs112521383;rs561107355;rs111482128	chr9:119449473-119449767	TRIM32;TRIM32;ASTN2;ASTN2;ASTN2;ASTN2;ASTN2;ASTN2;ASTN2	0.00176088
cg00754103	R	1				Island	31;13;5	rs550413473;rs545084236;rs115646564	chr1:165910640-165910978		0.00176173
cg09300623	R	17	DMR	FADS6		Island			chr17:72889349-72890060	FADS6	0.00176266
cg27526665	R	3		THRB		Island	40	rs180941378	chr3:24535844-24537436	THRB;THRB;THRB	0.00176466
cg07344492	R	5	DMR	FSTL4		Island			chr5:132946744-132948467	FSTL4	0.00176816
cg08661899	R	6		MOXD1	Unclassified_Cell_type_specific	Island	29;9	rs111499244;rs553098199	chr6:132722093-132722901	MOXD1	0.00176933
cg01945981	F	17					16;19	rs544308733;rs556320446			0.0017696
cg19563513	R	2		IWS1		N_Shore	28;7	rs560233638;rs532421247	chr2:128283578-128284524	IWS1	0.0017701
cg12964187	R	3				S_Shelf	16;2;1	rs561252405;rs146717235;rs185771126	chr3:45266477-45268039		0.00177018
cg12364193	F	16		TRAP1			0	rs530298422		TRAP1;TRAP1	0.00177116
cg03605704	F	1		PIK3C2B			1;15	rs529205700;rs549132902		PIK3C2B	0.00177151
cg14452640	F	19		ZNF550		S_Shore			chr19:58070553-58071273	ZNF550;ZNF550;ZNF550;ZNF550	0.00177168
cg10763288	F	11		DHCR7	Promoter_Associated	N_Shore			chr11:71159014-71159831	DHCR7;DHCR7	0.00177213
cg11244672	R	19		YJEFN3		Island			chr19:19639902-19640142	YJEFN3	0.00177295
cg01437395	R	2		NPHP1	Promoter_Associated	Island	37;34;28;21	rs566761251;rs566875282;rs556073870;rs569606233	chr2:110962400-110962631	NPHP1;NPHP1;NPHP1;NPHP1;NPHP1;NPHP1;NPHP1;NPHP1	0.00177424
cg19639490	F	15		SCAMP2			1;26;51	rs554541726;rs375999666;rs191753532		SCAMP2	0.00177431
cg02097657	F	8					1;39	rs530514521;rs562497200			0.00177472
cg26367591	R	11	DMR	BRSK2		Island	39	rs534203555	chr11:1410119-1412346	BRSK2	0.00177494
cg22871529	F	13		FNDC3A	Promoter_Associated	Island			chr13:49549822-49551042	FNDC3A	0.001776
cg18234145	F	12		LGR5		Island	1	rs527854331	chr12:71833192-71834389	LGR5;LGR5	0.00177628
cg01882871	R	17					7	rs563228152			0.00177734
cg05909892	F	12		UBE2N		S_Shore	0;15;33;45	rs528916148;rs57454846;rs7957305;rs574971111	chr12:93834935-93836089	UBE2N	0.00177838
cg14992633	R	7		CPA4			15;8;2	rs147069795;rs138112014;rs143586078		CPA4;CPA4	0.00177948
cg04946561	F	19		ARRDC5			1;8;44;51	rs368136289;rs202207946;rs373823346;rs2602717		ARRDC5	0.00177991
cg25678125	R	2	RDMR	ST3GAL5		N_Shore	9	rs565053386	chr2:86115590-86116327	ST3GAL5	0.00178196
cg21878890	R	14			Promoter_Associated	Island			chr14:75725748-75726029		0.00178278
cg25704749	R	2		CAPN10	Promoter_Associated	Island	36;2	rs568258862;rs535677546	chr2:241525622-241526835	CAPN10;CAPN10;CAPN10;CAPN10;CAPN10;CAPN10;CAPN10;CAPN10	0.00178539
cg27647661	F	19		UPF1	Promoter_Associated	Island	7;41	rs55824320;rs538014574	chr19:18942432-18943127	UPF1	0.00178567
cg20441135	R	10		CPEB3		Island	13	rs149030779	chr10:93999131-94000015	CPEB3	0.00178634
cg26385494	F	3		PTPLB		Island	10;22;33	rs538382780;rs111291337;rs117137616	chr3:123303339-123303929	PTPLB	0.0017873
cg25109024	R	10		DDX21	Promoter_Associated	Island	39;22;21;2	rs61757208;rs143845658;rs151300499;rs79554134	chr10:70715938-70716494	DDX21	0.00179134
cg24009544	F	12		P2RX7			25;39	rs116648817;rs546403799		P2RX7;P2RX7;P2RX7;P2RX7;P2RX7;P2RX7;P2RX7;P2RX7;P2RX7;P2RX7	0.00179165
cg16277776	R	1		SSU72		S_Shore	51;41;26	rs3753330;rs569319349;rs538215019	chr1:1489532-1489794	SSU72	0.00179326
cg03033030	R	1					20;10;3	rs149100040;rs571740214;rs182592692			0.00179331
cg03382226	F	15		GALK2			28;34;48	rs565435149;rs145915954;rs547835450		GALK2;GALK2	0.00179449
cg05362470	R	11		NTM			34	rs74991035		NTM	0.001795
cg16764115	R	2		ELMOD3	Promoter_Associated	Island	44;41;38;33;2	rs554025158;rs572299627;rs545765136;rs564107071;rs187310552	chr2:85581618-85581963	ELMOD3;ELMOD3;ELMOD3;ELMOD3;ELMOD3;ELMOD3;RETSAT;ELMOD3;ELMOD3	0.00179537
cg13014966	R	10		MYOF			33;2	rs537889099;rs557826815		MYOF;MYOF	0.0017959
cg24640144	F	1		ST3GAL3	Promoter_Associated	Island	9	rs531673239	chr1:44172668-44173763	ST3GAL3;ST3GAL3;ST3GAL3;ST3GAL3;ST3GAL3;ST3GAL3;ST3GAL3;ST3GAL3;ST3GAL3;ST3GAL3	0.00179606
cg13948430	F	2				Island	36;38;47;50	rs112292118;rs367938986;rs7559926;rs547175458	chr2:132152766-132153044		0.00179636
cg01388976	R	3					2;1	rs116244713;rs553051731			0.00179758
cg18287591	R	1		TCHH	Unclassified_Cell_type_specific	Island	48;7;2	rs548892897;rs200860723;rs537427106	chr1:152084994-152085215	TCHH	0.00179808
cg20657773	F	8		TRAPPC9			0;1	rs570238768;rs531223682		TRAPPC9;TRAPPC9	0.00179844
cg10223531	R	1		C1orf212	Gene_Associated		41;40;3;2	rs148904848;rs143419529;rs147986379;rs143486771		C1orf212;C1orf212;C1orf212	0.00179888
cg12108527	F	1		LEPRE1	Promoter_Associated	Island			chr1:43232214-43233359	LEPRE1;C1orf50;LEPRE1	0.00179907
cg18980733	R	5			Unclassified_Cell_type_specific	Island			chr5:137577499-137577971		0.00180025
cg26552131	R	19		ZNF254	Promoter_Associated		16;1	rs184054326;rs575969491		ZNF254;ZNF254;ZNF254	0.00180056
cg08678514	R	20	DMR	NTSR1	Unclassified	Island			chr20:61339858-61341220	NTSR1;NTSR1	0.0018025
cg18779695	R	6		BRPF3	Promoter_Associated	N_Shore	32	rs113046152	chr6:36164132-36165205	BRPF3	0.00180327
cg11154070	F	18		BRUNOL4		Island			chr18:35144907-35147628	BRUNOL4;BRUNOL4;BRUNOL4;BRUNOL4;BRUNOL4;BRUNOL4;BRUNOL4;BRUNOL4	0.00181014
cg17596965	R	2		MMADHC	Promoter_Associated		35;31	rs578107269;rs543688078		MMADHC;LOC101929231	0.0018114
cg04997812	F	11	DMR	ZNF214		Island			chr11:7041072-7041949	ZNF214;NLRP14	0.00181182
cg14451926	R	8		NKX2-6		Island			chr8:23562475-23565175	NKX2-6	0.00181379
cg11773346	R	19				Island			chr19:11750529-11751006		0.00181447
cg17018464	F	11		SMPD1	Promoter_Associated	Island	43;47	rs573977383;rs538063664	chr11:6411346-6411913	SMPD1;SMPD1;SMPD1	0.00181869
cg11649068	R	17		TAF15	Promoter_Associated	Island	15	rs548941410	chr17:34135878-34137007	TAF15;TAF15	0.00181984
cg13718559	F	12					47	rs76015155			0.00182126
cg19930884	R	2		DGKD			45;22;20;2	rs78436432;rs187135308;rs77338625;rs41270763		DGKD;DGKD	0.00182247
cg21117373	R	7		GTF2I	Promoter_Associated	Island	17;13	rs587669808;rs587712192	chr7:74071547-74073035	GTF2I;GTF2I;GTF2I;GTF2I;GTF2I	0.00182299
cg21917763	F	6			Unclassified_Cell_type_specific		1;37;39;47	rs58224009;rs376922192;rs182338831;rs4959411			0.00182448
cg07672517	F	10		INPP5A			26;39;48	rs183864494;rs72868915;rs112652550		INPP5A	0.00182492
cg15155199	F	11		SART1			0;11;28;47	rs201560941;rs139408234;rs200648701;rs200958331		SART1	0.00182497
cg01169772	F	5		C5orf51	Promoter_Associated	Island	24	rs182810890	chr5:41904032-41904629	C5orf51	0.00182786
cg14660776	R	20	CDMR	GNASAS	Unclassified	N_Shore	17	rs113962106	chr20:57426729-57427047	GNASAS;GNAS	0.00182966
cg15617155	F	1			Unclassified_Cell_type_specific	Island			chr1:63782394-63790471		0.00183001
cg01106753	F	3			Promoter_Associated	Island	5;27	rs541615590;rs1400411	chr3:107149820-107150910		0.00183016
cg21354800	R	19		ZNF607	Unclassified	Island	32;27;8	rs73039009;rs201232652;rs149183824	chr19:38210107-38210692	ZNF607;ZNF607	0.00183072
cg14862177	F	19		PRR12		Island			chr19:50093657-50095507	PRR12	0.00183207
cg00510948	F	19				N_Shore			chr19:2731691-2731967		0.00183234
cg25127896	F	14		DNAL1	Promoter_Associated	Island			chr14:74111560-74111766	DNAL1;DNAL1	0.00183384
cg18929428	F	6		PPP1R10			2;19;29;38;39;40	rs112122750;rs146827214;rs149134091;rs537111787;rs114770145;rs567371846		PPP1R10	0.00183444
cg06617879	R	17		RPTOR	Gene_Associated_Cell_type_specific	Island	46;30;13;1	rs562260814;rs144323183;rs548074415;rs190377951	chr17:78849401-78850933	RPTOR;RPTOR	0.00183522
cg26212618	F	6		FAM65B			8;27	rs144117294;rs13212828		FAM65B	0.00183538
cg03698729	F	19		SPPL2B	Promoter_Associated	Island	20;45	rs559112286;rs577318861	chr19:2328364-2329089	SPPL2B;SPPL2B;LSM7	0.00183614
cg17336149	R	1				N_Shelf	2;1	rs542856636;rs187560175	chr1:160370112-160370658		0.00183664
cg02349578	F	15			Unclassified	Island	50;51	rs549176298;rs559256939	chr15:41877441-41877871		0.00183758
cg07571038	R	9		NELF		Island	11	rs201013139	chr9:140352818-140354044	NELF;NELF;NELF;NELF	0.00183845
cg26195829	R	14	RDMR			N_Shore			chr14:61123613-61124613		0.0018409
cg24354105	F	5		PDE4D		Island			chr5:58334836-58335881	PDE4D;PDE4D;PDE4D;PDE4D;PDE4D;PDE4D;PDE4D;PDE4D	0.00184504
cg03341723	F	6		RING1	Promoter_Associated	Island	29	rs532850145	chr6:33175561-33176387	RING1;MIR219-1	0.00184646
cg00478599	F	13	DMR	SLAIN1		Island			chr13:78271801-78272906	SLAIN1	0.00184806
cg14721483	F	17		AKAP1	Promoter_Associated	Island	12;22	rs559169861;rs533192031	chr17:55162173-55163908	AKAP1;AKAP1;AKAP1;AKAP1	0.00184815
cg16861047	R	1		SLC22A15	Unclassified	Island	49;41	rs148901928;rs532189980	chr1:116518757-116519537	SLC22A15	0.00184817
cg20386868	R	9		AAED1	Promoter_Associated	S_Shore			chr9:99416904-99417592	AAED1	0.00184994
cg24124740	R	9		TDRD7			38;29	rs732689;rs544436802		TDRD7;TDRD7	0.00185052
cg02758891	R	6					1	rs182310154			0.00185072
cg01416227	F	1		ATXN7L2	Promoter_Associated	Island			chr1:110026630-110026903	ATXN7L2	0.00185195
cg00399845	F	9		KIF24	Promoter_Associated	Island	15;32;47	rs565858439;rs148520348;rs189319458	chr9:34329006-34329499	KIF24;NUDT2;NUDT2;NUDT2;NUDT2	0.0018531
cg06186301	R	13	DMR	GPC5	Unclassified	N_Shore	31	rs569754046	chr13:92051153-92051716	GPC5	0.00185541
cg16521851	R	2					48;47;44;15;1	rs557908279;rs572939997;rs16829514;rs555389404;rs573548127			0.00185543
cg17293641	F	8		TNFRSF11B		Island	9	rs369999091	chr8:119963946-119964178	TNFRSF11B;TNFRSF11B	0.00186088
cg18689925	R	6		MICA	Promoter_Associated	Island			chr6:31370915-31371917	MICA	0.00186107
cg06901591	F	20					32	rs575540822			0.00186221
cg20425731	R	12		TMEM132D			50;49;23;2	rs143161186;rs138682716;rs141790006;rs370542937		TMEM132D	0.00186299
cg01507639	F	4					0;3;27;41	rs376786497;rs189413800;rs532934500;rs17025485			0.00186425
cg20453975	R	12		NEDD1		Island	41;36;1	rs572585808;rs546350024;rs558258147	chr12:97300802-97301287	NEDD1;NEDD1;NEDD1;NEDD1	0.00186458
cg11807844	R	13		COG6						COG6	0.00186739
cg15088998	F	7		ACTL6B			1	rs567861713		ACTL6B	0.00186789
cg00755448	F	8	DMR	KCNB2		Island			chr8:73448659-73449725	KCNB2	0.00186839
cg27452606	R	2		YPEL5	Promoter_Associated	Island	29	rs555906032	chr2:30369311-30370921	YPEL5;YPEL5;YPEL5;YPEL5;YPEL5;YPEL5;YPEL5;YPEL5	0.00186848
cg21901807	R	2			Promoter_Associated	Island	27	rs116248005	chr2:96987027-96987888		0.00187128
cg19064258	F	16	DMR	HS3ST2		Island	50	rs561805580	chr16:22824616-22826459	HS3ST2	0.00187259
cg17178281	R	12					31;23;9;1	rs562377882;rs530881801;rs551017418;rs564505835			0.0018734
cg00720027	F	8		VDAC3	Promoter_Associated	Island	33	rs567599259	chr8:42249055-42249849	VDAC3;VDAC3	0.00187425
cg15515753	R	7		IMMP2L			25	rs143895568		IMMP2L;IMMP2L	0.00187487
cg20699497	F	19		SLC17A7		Island	29	rs566307306	chr19:49944408-49944656	SLC17A7;SLC17A7	0.00187819
cg21724798	F	20				Island	14;17;22	rs538533003;rs77292183;rs571218510	chr20:11667522-11667997		0.0018785
cg07750690	F	15		ACSBG1			35	rs6495277		ACSBG1;ACSBG1;ACSBG1;ACSBG1	0.00187886
cg03835940	F	9		MIR3134			7;19	rs17230992;rs187125566		MIR3134;SUSD1;SUSD1;SUSD1	0.00187931
cg20559608	F	3	DMR	CPNE4	Unclassified	Island	39;41	rs553826490;rs13093218	chr3:131753880-131754139	CPNE4	0.0018798
cg19693760	R	5		CDH18			51;45;4	rs139600968;rs530074153;rs571733607		CDH18;CDH18	0.00188026
cg06019956	F	1					33	rs573322841			0.00188272
cg11835015	F	8					0;9;27	rs552935911;rs572949480;rs541732587			0.00188276
cg09491363	F	21		BACE2			20	rs180739024		BACE2;BACE2;BACE2	0.00188339
cg09867084	F	11		MACROD1			43	rs553328322		MACROD1	0.0018847
cg21548231	R	3		CMTM8	Unclassified_Cell_type_specific		49;19;2	rs200242163;rs146440324;rs141361555		CMTM8	0.00188537
cg01785449	F	2		C2orf49	Promoter_Associated	S_Shore	27;43	rs552377504;rs570840792	chr2:105953744-105954249	C2orf49	0.00188574
cg01469887	R	2	DMR			Island	50;39	rs577080385;rs544468159	chr2:175204843-175207553		0.0018881
cg21779122	R	16					44;43;42;23;20;18;3;2	rs116018081;rs189199046;rs553435357;rs74563708;rs80251194;rs12929017;rs12599369;rs14066			0.00188979
cg23687258	R	6			Unclassified	Island	30;17	rs189623408;rs533008287	chr6:106808487-106809171		0.0018914
cg12035103	R	2		TTC15			45;17;8	rs4268951;rs13412657;rs13412662		TTC15	0.00189374
cg15806313	F	20		B4GALT5	Promoter_Associated	Island			chr20:48329645-48330682	B4GALT5	0.00189418
cg02412264	R	21		FAM165B	Promoter_Associated	Island	36;27;23;22;9	rs144616374;rs60339788;rs564448788;rs373009160;rs547014617	chr21:35747326-35748122	FAM165B	0.00189566
cg14889329	R	19		DACT3	Promoter_Associated	Island	49;43;37;29	rs143944555;rs189699956;rs150695561;rs182541418	chr19:47163886-47164783	DACT3	0.00189788
cg27100163	R	3					20;12;5;2	rs533990470;rs553679894;rs28743089;rs576712149			0.00189793
cg27140441	R	4			Unclassified_Cell_type_specific		49	rs557768914			0.0019
cg08244181	R	7		CPA1	Unclassified_Cell_type_specific	S_Shore	48;42;18;13	rs7779201;rs574733701;rs535284895;rs555082859	chr7:130021511-130021726	CPA1	0.00190132
cg25635840	F	17		PIGS		N_Shore	2;50	rs566625566;rs202198777	chr17:26898105-26898781	PIGS	0.00190138
cg11818149	R	2				Island	32;15;3	rs559336229;rs113823122;rs542538703	chr2:132795199-132796196		0.00190171
cg16113880	R	16		C16orf72			33;1	rs573824798;rs544657457		C16orf72	0.0019051
cg06046398	R	5		LINC01411			34;2	rs569843053;rs148053684		LINC01411	0.00190566
cg26872977	F	17		MKS1	Promoter_Associated	Island	4;17;39;44	rs549002323;rs561272248;rs528055515;rs10544427	chr17:56296488-56296842	MKS1;MKS1	0.00190598
cg12698834	F	17		LLGL1	Promoter_Associated	Island	2	rs569572126	chr17:18128577-18128821	LLGL1	0.00190687
cg08804213	F	10		ITPRIP		Island	25;32	rs188904146;rs375840938	chr10:106097595-106098556	ITPRIP	0.00190788
cg10513702	F	1		NR5A2		N_Shore	5;31	rs543979589;rs565186615	chr1:200004474-200004933	NR5A2;NR5A2	0.00190792
cg24070636	R	2		ADGRF3	Promoter_Associated	Island	50;48	rs559853456;rs571890092	chr2:26568408-26569366	ADGRF3;ADGRF3;EPT1	0.00190834
cg08869376	F	19		EIF3G	Gene_Associated_Cell_type_specific	Island	0;8;9;20	rs530986361;rs549483404;rs564599932;rs201796922	chr19:10226164-10226702	EIF3G	0.00191024
cg27082486	F	16	DMR				1;8;44	rs551870129;rs565792551;rs534414350			0.00191078
cg12396969	F	1		TRNP1		N_Shore	33;38	rs542660582;rs78345898	chr1:27320127-27321146	TRNP1	0.001915
cg14271504	F	6			Promoter_Associated	N_Shore	43;45	rs530464831;rs544195463	chr6:12012543-12013379		0.00191632
cg00629028	R	15					35;20;19;1	rs531818269;rs184428393;rs571791875;rs140843198			0.00191843
cg14806529	F	17		SLFN5			1	rs138492925		SLFN5	0.00191939
cg11323828	F	15		DLL4	Unclassified	S_Shore	18	rs573562548	chr15:41228442-41228872	DLL4	0.00191971
cg05968130	F	1		CENPF			0;9;27	rs79313448;rs3790646;rs61741924		CENPF	0.00191999
cg18410271	R	17		ARHGAP27	Gene_Associated	N_Shore			chr17:43472527-43474343	ARHGAP27;ARHGAP27	0.0019208
cg26565406	F	7		ZNF92	Promoter_Associated	N_Shore	19;30	rs563234572;rs201330536	chr7:64838984-64839213	ZNF92;ZNF92;ZNF92;ZNF92	0.00192099
cg14594607	R	8		SOX7	Unclassified_Cell_type_specific	Island	35	rs79674288	chr8:10587304-10591109	SOX7	0.00192142
cg21759685	F	3		CCR2			19	rs556188651		CCR2;CCR2	0.00192516
cg09345781	R	12		CCDC38	Promoter_Associated	S_Shore	34	rs370292850	chr12:96336245-96337411	CCDC38;AMDHD1	0.00192714
cg02132458	R	4		SRP72	Promoter_Associated	N_Shore	37;30;23;12	rs570111798;rs149058893;rs549346106;rs565894613	chr4:57333461-57334195	SRP72	0.0019299
cg03883640	F	22		PLXNB2		N_Shore	35	rs534015690	chr22:50727441-50728654	PLXNB2	0.00193015
cg16259362	F	3		ITIH3			1;9;39;41;45	rs368953071;rs376951671;rs58253432;rs565149857;rs527718968		ITIH3	0.00193097
cg18136311	F	1		DCAF8	Promoter_Associated	S_Shore			chr1:160231755-160232451	DCAF8;DCAF8;DCAF8;DCAF8;DCAF8	0.00193141
cg06157719	F	4		GAR1	Promoter_Associated	S_Shore	8;24;31;38;49	rs201487663;rs6828254;rs78263300;rs544786627;rs34688785	chr4:110736868-110737128	GAR1;GAR1;GAR1;GAR1	0.00193156
cg12815271	R	11		CFL1		Island	23;21;20;6	rs373617544;rs573015366;rs142004150;rs527466002	chr11:65624495-65628596	CFL1	0.0019323
cg00876051	F	2		LOC653602	Unclassified_Cell_type_specific	Island	0;29;47	rs561402930;rs528575711;rs547091152	chr2:14772377-14775809	LOC653602;FAM84A	0.00193408
cg25433624	F	20	DMR	PPP1R16B	Promoter_Associated	Island			chr20:37434206-37435592	PPP1R16B	0.00193508
cg14654833	F	11		LSP1	Promoter_Associated		1;14;29;30	rs907613;rs527754780;rs549036107;rs567435432		LSP1;LSP1	0.00193689
cg11868231	R	1									0.00193923
cg03596315	F	5		RASGEF1C		S_Shore	0;1;21;23;39;46;50	rs115833861;rs532160381;rs2380148;rs1867453;rs529709770;rs548179825;rs566337127	chr5:179563199-179563779	RASGEF1C	0.00193971
cg10109295	F	14		NRDE2			1;3;6;37	rs528741628;rs73318666;rs141353975;rs530500105		NRDE2	0.00193974
cg20066552	R	12					12;1	rs190029250;rs552695747			0.00193978
cg14174901	R	2		C2orf76	Promoter_Associated	Island	50;35;15	rs573357181;rs540749375;rs565219281	chr2:120124241-120125287	C2orf76;DBI;DBI;DBI	0.0019408
cg04663489	R	1			Unclassified						0.00194087
cg13864229	R	14	DMR	NKX2-8		S_Shore			chr14:37049333-37051726	NKX2-8	0.00194095
cg21526343	F	7		TP53TG1	Unclassified	Island	26;47	rs184698683;rs535334237	chr7:86974740-86975088	TP53TG1;CROT;CROT;CROT	0.0019413
cg09996777	R	2		PXDN			47;20	rs55745268;rs553853911		PXDN	0.00194133
cg04936012	F	11				N_Shelf	1	rs577501639	chr11:70244288-70245001		0.00194144
cg26136318	F	9					3	rs374954950			0.00194241
cg05716912	R	12	DMR			Island	40;6	rs545636229;rs563947747	chr12:126675561-126676195		0.00194754
cg26014197	F	16		ZSCAN10		S_Shelf	0;2	rs147231871;rs76232960	chr16:3139033-3140536	ZSCAN10	0.00195089
cg22508829	F	17		TOM1L2			1;32;45	rs547767105;rs568279536;rs537322660		TOM1L2;TOM1L2;TOM1L2;TOM1L2;TOM1L2;TOM1L2	0.00195184
cg24628298	F	17		SLC35B1	Promoter_Associated		5;23;36	rs76829400;rs181550219;rs185633848		SLC35B1;SLC35B1	0.00195273
cg26220773	R	13	DMR	WASF3		Island	1	rs554953018	chr13:27131568-27132677	WASF3	0.00195318
cg21705505	R	21	DMR	C21orf33	Promoter_Associated	N_Shelf	47;43	rs149893814;rs554281301	chr21:45560662-45560999	C21orf33;C21orf33	0.00195483
cg26055082	R	7		TSGA13	Promoter_Associated	S_Shore	51;42;2;1	rs550205901;rs201291303;rs200035353;rs200223001	chr7:130353070-130353979	TSGA13;COPG2	0.00195781
cg16979622	F	17		AZI1	Promoter_Associated	Island	4;5	rs534199477;rs568491671	chr17:79196345-79197419	AZI1;AZI1	0.00195797
cg23062096	F	20	CDMR	EBF4		N_Shore	1	rs191468309	chr20:2729997-2730797	EBF4	0.00195929
cg17308407	F	2		HNRNPLL	Promoter_Associated	Island	4	rs142642423	chr2:38829103-38830804	HNRNPLL;HNRNPLL	0.0019598
cg00152644	R	1		SPRR2E			50;32;31;6;1	rs538585726;rs115787079;rs628724;rs534111338;rs375813559		SPRR2E	0.00196071
cg27363066	R	10					31;13;7;1	rs556019042;rs576065997;rs536076326;rs555961407			0.00196166
cg12670477	F	11	DMR	IGSF22	Unclassified_Cell_type_specific	S_Shore	0;7;13;23;34;35;39	rs528269837;rs540079330;rs547966023;rs532086932;rs550114810;rs74800097;rs529697586	chr11:18727320-18727727	IGSF22	0.00196251
cg23223126	F	16			Unclassified		14;28;43	rs531560367;rs548434127;rs568231733			0.00196262
cg07035147	F	4		CXCL3	Unclassified_Cell_type_specific	S_Shore	6	rs538115412	chr4:74903953-74904589	CXCL3	0.00196301
cg11373304	F	5		NADK2		S_Shore	9	rs537731781	chr5:36241003-36242664	NADK2;NADK2;NADK2;NADK2	0.00196317
cg25122841	F	14		SDR39U1	Promoter_Associated	Island	13;34;44	rs12897925;rs567075113;rs532726922	chr14:24911411-24912119	SDR39U1	0.00196324
cg09379162	R	12			Promoter_Associated	Island	4	rs540551824	chr12:26267058-26267519		0.00196332
cg22030032	F	19		EGLN2	Promoter_Associated	N_Shelf	0;31;44	rs531105217;rs192899206;rs564152366	chr19:41316543-41317318	EGLN2;EGLN2	0.001964
cg08437437	F	2		FBXO36			0	rs183318907		FBXO36	0.00196413
cg17856019	F	14		FERMT2			1;15;36	rs144224648;rs181271097;rs184793051		FERMT2;FERMT2;FERMT2	0.00196494
cg05348684	R	5		UGT3A2			51;41;18	rs565687584;rs186032320;rs554495362		UGT3A2;UGT3A2;UGT3A2	0.00196508
cg02095498	F	8		GPR20		S_Shore	33	rs185723114	chr8:142367050-142367860	GPR20	0.00196554
cg08851530	R	6			Promoter_Associated	N_Shore	23	rs73742609	chr6:28072464-28072926		0.00196634
cg13278359	F	4		C4orf27	Promoter_Associated	N_Shore	23	rs561752064	chr4:170678944-170679255	C4orf27	0.00196898
cg10754705	F	8		PHYHIP		N_Shelf	0;1	rs543922108;rs562121716	chr8:22089367-22089668	PHYHIP;PHYHIP	0.0019703
cg01875648	F	2			Promoter_Associated	N_Shore	25	rs144871312	chr2:128173475-128173793		0.00197116
cg23601127	F	12		MMAB	Promoter_Associated	Island	9;28;31;50	rs578147086;rs545283298;rs560451620;rs187929763	chr12:110010994-110011599	MMAB;MMAB;MVK;MVK	0.00197296
cg18481642	F	2		STAT4			1	rs368928990		STAT4	0.0019736
cg23576504	R	17		PLSCR3	Promoter_Associated	Island	23	rs571204915	chr17:7296504-7298466	PLSCR3;PLSCR3;PLSCR3;PLSCR3;TMEM256-PLSCR3	0.00197444
cg24197212	F	11		RPS6KB2	Promoter_Associated	Island	0	rs375296882	chr11:67195800-67196190	RPS6KB2	0.00197487
cg15077792	R	10		CDH23			45;21	rs554828241;rs572798581		CDH23;CDH23	0.00197495
cg17321214	R	18		SETBP1	Unclassified_Cell_type_specific	Island			chr18:42258983-42260795	SETBP1;SETBP1	0.00197567
cg04140065	R	4		TXK			21	rs533026093		TXK	0.00197582
cg01591416	R	8		UBXN8	Promoter_Associated		3	rs149297535		UBXN8	0.00197602
cg05593880	R	9		FAM73B	Promoter_Associated	Island	48;42;24;1	rs180769709;rs556870307;rs576618311;rs528502398	chr9:131798727-131799280	FAM73B	0.00197694
cg25352216	R	3		ACVR2B		Island	4	rs574946160	chr3:38495088-38497151	ACVR2B;LOC100128640	0.00197791
cg07170929	R	4		NOP14		N_Shore	48;40;21;1	rs574319879;rs540021381;rs1475975;rs186802430	chr4:2956706-2957325	NOP14;NOP14;NOP14	0.00197859
cg27608999	R	10		ALOX5	Promoter_Associated	N_Shore			chr10:45914374-45914883	ALOX5	0.00197972
cg10149529	F	19		CABP5			0;1;6;33;49	rs528657649;rs370011911;rs114975692;rs35637404;rs148629203		CABP5	0.00198052
cg26342670	R	12		WIBG	Promoter_Associated	Island			chr12:56320739-56321628	WIBG;WIBG	0.00198073
cg10712053	R	9		GARNL3			2	rs565510344		GARNL3;GARNL3;GARNL3	0.00198084
cg07846975	F	10		ADARB2		S_Shelf	7;27	rs76558631;rs11250423	chr10:1368903-1369891	ADARB2	0.00198132
cg19772317	R	14		FKBP3	Promoter_Associated	Island	49;46;41;40	rs538823015;rs558010212;rs576439897;rs537050294	chr14:45604969-45605475	FKBP3;FANCM;FANCM	0.00198165
cg01753879	R	4		USO1	Promoter_Associated	Island	1	rs560968522	chr4:76649538-76650457	USO1;USO1	0.00198174
cg17515737	R	1	RDMR	EPHA10		Island	43;1	rs150095273;rs58011114	chr1:38229838-38230888	EPHA10;EPHA10	0.00198205
cg23281280	R	6		ZNF389	Promoter_Associated					ZNF389	0.00198211
cg06725769	F	11		TMEM223	Promoter_Associated	Island	12;36;45;46	rs118167825;rs200911666;rs190257933;rs2584918	chr11:62559099-62559555	TMEM223	0.00198682
cg21693883	R	21		COL6A1	Unclassified_Cell_type_specific	Island	33;32;8	rs557187090;rs181018118;rs73159604	chr21:47407675-47408456	COL6A1	0.00198688
cg20296668	F	14		COCH	Unclassified	Island			chr14:31343355-31344757	COCH;COCH	0.00198688
cg08105294	R	7		TRRAP			20;2	rs145340454;rs149939988		TRRAP	0.00198781
cg15400028	F	17		NPEPPS	Unclassified	Island	11;27	rs8077485;rs571880226	chr17:45608280-45608981	NPEPPS	0.00198884
cg13023133	R	13	DMR	SACS		Island	2	rs138356531	chr13:23949134-23949940	SACS	0.00199032
cg10450421	R	16			Promoter_Associated	Island	51;28;17;16;6	rs117516178;rs375555026;rs192891750;rs151037763;rs76043075	chr16:68563759-68564281		0.00199229
cg00172376	R	21		TIAM1		N_Shore	20	rs141173971	chr21:32929927-32932017	TIAM1	0.00199238
cg08820191	R	5		AP3B1	Promoter_Associated	S_Shore	25;7	rs76901219;rs187723410	chr5:77590137-77590721	AP3B1;AP3B1	0.00199317
cg23971487	F	17		CYB5D1		Island	0;23;43;47	rs146292470;rs139498228;rs143510456;rs567892579	chr17:7760281-7761680	CYB5D1;NAA38	0.00199465
cg27295832	F	15		ANKRD34C		Island	6	rs76720415	chr15:79574830-79575211	ANKRD34C	0.00199961
cg02382019	F	12			Unclassified		26;31	rs566621497;rs118178857			0.0020022
cg13682411	F	20		PPP4R1L	Unclassified_Cell_type_specific		0;26	rs183159804;rs144538148		PPP4R1L;PPP4R1L	0.00200355
cg12247500	R	11		C11orf52	Promoter_Associated	N_Shore	43;35;31	rs140817825;rs147245362;rs140717344	chr11:111797551-111798030	C11orf52	0.00200428
cg06859037	R	10		CALHM3		Island	38;5	rs555888874;rs574090786	chr10:105232921-105233456	CALHM3	0.00200456
cg09653046	R	4		JADE1	Promoter_Associated	Island	47	rs148493982	chr4:129730646-129731026	JADE1;JADE1;JADE1;JADE1;JADE1;JADE1;JADE1;JADE1	0.00200511
cg10773309	R	1		BAI2		Island			chr1:32228347-32230252	BAI2	0.00200646
cg21233139	F	18		ATP8B1			0	rs545938198		ATP8B1	0.00201125
cg18362448	R	19		SSBP4	Unclassified_Cell_type_specific	Island			chr19:18543828-18549161	SSBP4;SSBP4	0.00201777
cg07959380	F	16		SPIRE2	Unclassified	Island			chr16:89894307-89895145	SPIRE2	0.00202095
cg01425479	R	1		SFPQ		Island			chr1:35657467-35658811	SFPQ	0.00202272
cg13733545	R	12				Island			chr12:7858499-7858785		0.00202513
cg05236879	R	15	DMR		Unclassified_Cell_type_specific	S_Shore	34;27	rs570740683;rs55739759	chr15:60291879-60292167		0.0020257
cg23230929	F	2					22;28	rs192696268;rs558120918			0.00202986
cg23689457	R	11		TMEM9B	Promoter_Associated	Island			chr11:8985452-8986507	TMEM9B	0.00203027
cg02774087	F	2		INPP4A	Gene_Associated		14;25;30	rs191236555;rs531063998;rs181112525		INPP4A;INPP4A;INPP4A;INPP4A	0.00203051
cg19021428	R	10					35;2	rs549515177;rs561341971			0.00203169
cg16851265	R	10		CACUL1	Promoter_Associated	Island	50;43	rs572111340;rs534381381	chr10:120513949-120515108	CACUL1;CACUL1	0.00203342
cg07319851	R	16					49;4	rs146519257;rs73508904			0.00203374
cg20364594	F	6		TMEM181	Promoter_Associated	Island	7;28;34	rs565828605;rs539654354;rs557647425	chr6:158980976-158981830	TMEM181	0.00203443
cg23487226	R	3					39;8	rs546893938;rs79425200			0.00203455
cg10285526	F	16				Island			chr16:34787169-34787623		0.00203464
cg25505551	F	2		LINC01250		N_Shore	1;18;26;36	rs13004913;rs555286032;rs532759330;rs541338133	chr2:3063372-3063672	LINC01250	0.00203518
cg17058296	F	5					0;19;37	rs551034581;rs568821949;rs539076375			0.00203661
cg06120413	F	8		LINCR-0001	Unclassified_Cell_type_specific		11;12;46;51	rs144818839;rs148590231;rs193134037;rs371256667		LINCR-0001	0.00203682
cg26106178	R	17					45;1	rs77930215;rs72836632			0.00203751
cg06599882	R	4		CWH43		Island	18;17	rs190045001;rs543173475	chr4:48987790-48988808	CWH43;CWH43	0.0020379
cg05022818	R	2					41;40;33;14;13	rs189075386;rs138156327;rs67864578;rs554608723;rs149555549			0.00203816
cg00060880	F	12		WIBG	Promoter_Associated	Island	13;37	rs568414175;rs185334448	chr12:56320739-56321628	WIBG;WIBG;WIBG	0.00203901
cg14078615	R	10		ZMIZ1-AS1			25;2;1	rs191055415;rs527958249;rs181960676		ZMIZ1-AS1;ZMIZ1-AS1;ZMIZ1-AS1	0.00203976
cg16341690	R	14	CDMR			Island			chr14:23291078-23291337		0.00204255
cg23375483	F	14				S_Shelf	0;1;44	rs559666281;rs114278867;rs548329094	chr14:88459118-88459689		0.00204405
cg14792680	R	19			Promoter_Associated_Cell_type_specific	Island	36	rs559979339	chr19:48246632-48247114		0.002045
cg10130718	R	1		DMRTB1		Island	38;35;14	rs376953028;rs201518564;rs183181300	chr1:53925191-53926228	DMRTB1	0.0020453
cg11409510	F	12	RDMR	PRICKLE1		N_Shore	10	rs531607305	chr12:42982832-42983881	PRICKLE1	0.00204612
cg01555403	R	9		ZNF484	Promoter_Associated		51;29;22;7;4;1	rs532610725;rs184832931;rs559878063;rs10992504;rs189161545;rs571557427		ZNF484;ZNF484;ZNF484;ZNF484;ZNF484	0.00205319
cg12043561	F	19		CREB3L3			0	rs539360993		CREB3L3;CREB3L3;CREB3L3;CREB3L3	0.00205337
cg22128435	F	17		CCDC43	Promoter_Associated	N_Shore	23	rs546629751	chr17:42767006-42767253	CCDC43;CCDC43	0.00205412
cg23301120	R	19		MIDN		N_Shore	30	rs537586671	chr19:1248183-1251179	MIDN	0.00205816
cg20100147	R	6				Island			chr6:108436109-108436522		0.0020602
cg04816669	R	17		SHMT1			33;14;1	rs188015734;rs548571732;rs568818474		SHMT1;SHMT1;SHMT1	0.00206152
cg16390570	R	7		PLOD3	Promoter_Associated	Island	44	rs571213061	chr7:100860297-100861029	PLOD3;PLOD3;ZNHIT1	0.00206157
cg04507775	F	1	DMR	NID1	Unclassified	Island	0;27;40	rs140751993;rs141803804;rs147109154	chr1:236227682-236228817	NID1	0.00206158
cg21147820	F	8					1;5	rs16902302;rs149387539			0.00206244
cg07315521	F	16		KIAA0174	Promoter_Associated	Island	18	rs554090889	chr16:71928861-71929953	KIAA0174	0.0020634
cg22066230	F	11		KLC2	Promoter_Associated	Island	11;15;19;49	rs538134392;rs557776736;rs146873903;rs71457705	chr11:66034751-66035054	KLC2;RAB1B;KLC2;KLC2;KLC2	0.00206488
cg26563553	F	8	DMR	LOXL2		Island	39	rs550070503	chr8:23260442-23261867	LOXL2	0.0020682
cg18687533	R	18		LOC100130522		S_Shore	50;23;11;1	rs540847276;rs565291964;rs532851501;rs550979748	chr18:77905297-77905566	LOC100130522;LOC100130522	0.00206831
cg25724712	F	19					31	rs117773917			0.0020688
cg15641348	F	22		PMM1	Promoter_Associated	Island	37	rs193163969	chr22:41985525-41986045	PMM1;PMM1	0.00206887
cg14832818	F	3					0;1;3	rs547317163;rs55676903;rs538912777			0.00206951
cg10681328	R	12		RBMS2	Unclassified		40	rs541470148		RBMS2;RBMS2	0.00207039
cg19595239	R	17					2	rs532083022			0.00207141
cg19310307	F	4		SAP30	Promoter_Associated	N_Shore	0;38	rs565158237;rs140002960	chr4:174291879-174293273	SAP30	0.00207151
cg06393589	R	16					49;43;38;35;20;10	rs374293744;rs575879210;rs117270541;rs189282007;rs571764075;rs180942852			0.00207233
cg09868805	F	8		TBC1D31	Promoter_Associated	Island			chr8:124084902-124085318	TBC1D31;TBC1D31;TBC1D31;TBC1D31	0.00207363
cg24358647	R	1					15;2;1	rs12035938;rs554120455;rs574127412			0.00207648
cg21534623	F	1		JAK1	Promoter_Associated	Island			chr1:65431455-65432614	JAK1	0.00207667
cg10005581	R	1		HES5		Island	41;29	rs150791867;rs561079438	chr1:2460760-2462010	HES5;HES5	0.00207685
cg13870426	R	17			Unclassified_Cell_type_specific	S_Shore			chr17:30243859-30244564		0.00207727
cg00656210	F	11			Unclassified		26;30;31	rs75131949;rs183582902;rs184384522			0.00207812
cg13797824	R	7		SGCE	Promoter_Associated	Island	36;21	rs570042232;rs185285769	chr7:94284858-94286527	SGCE;PEG10;SGCE;PEG10;SGCE	0.00207819
cg25546678	R	20			Promoter_Associated	S_Shore			chr20:39945594-39946053		0.00207846
cg12778775	F	22		LDOC1L	Promoter_Associated	Island	1;5;12	rs572790773;rs545001447;rs577744355	chr22:44892393-44894049	LDOC1L	0.00207849
cg02982690	F	8	DMR	BHLHE22		N_Shore	22	rs548502987	chr8:65492935-65494452	BHLHE22;BHLHE22	0.00208002
cg04798497	F	3		SSR3	Promoter_Associated	Island	0	rs571516853	chr3:156272636-156273099	SSR3	0.00208029
cg15255653	R	8		ZFAT			28;2	rs139683976;rs185986215		ZFAT;ZFAT;ZFAT;ZFAT;ZFAT;ZFAT;ZFAT	0.00208268
cg00481499	F	2	DMR	SPAG16	Promoter_Associated	Island	1;17;21;40	rs184540723;rs138536701;rs187870969;rs561207134	chr2:214148957-214149426	SPAG16;SPAG16	0.00208428
cg15462232	F	1	DMR	FOXD3		Island	40	rs530323226	chr1:63782394-63790471	FOXD3	0.00208454
cg01953134	R	6		LYRM2	Promoter_Associated	Island	28;27;23;4	rs564920692;rs532291504;rs202223153;rs74466886	chr6:90348167-90348564	LYRM2;LYRM2;LYRM2;LYRM2	0.0020857
cg25182418	R	20		TMC2		Island			chr20:2539133-2539877	TMC2	0.0020864
cg17860381	R	5		NR3C1	Promoter_Associated	Island	50;44;39	rs10482605;rs553659351;rs573565118	chr5:142782071-142785071	NR3C1;NR3C1;NR3C1;NR3C1;NR3C1;NR3C1;NR3C1	0.00208681
cg22692549	R	1				N_Shore	28	rs587746907	chr1:149146208-149146697		0.00208794
cg20049663	F	12		NCAPD2	Promoter_Associated	N_Shore	2;7;38	rs11545053;rs550928206;rs144262237	chr12:6602919-6603306	NCAPD2;MRPL51	0.00208913
cg19442824	R	19		GEMIN7		S_Shore	49;33;7	rs529072046;rs191387896;rs145007622	chr19:45579321-45580018	GEMIN7;GEMIN7;GEMIN7	0.00208937
cg02634414	F	10	RDMR	SLC16A12		N_Shore	3;31	rs533038094;rs149881431	chr10:91294947-91295925	SLC16A12	0.00209193
cg23996706	F	18					0	rs531303328			0.00209255
cg12472560	F	2		PLCD4			26;43;48	rs116570987;rs542338764;rs560528983		PLCD4	0.00209321
cg13837633	R	16		PMFBP1			23;1	rs144149583;rs147286664		PMFBP1;PMFBP1	0.00209324
cg06654800	R	11					2;1	rs567840157;rs535253278			0.00209379
cg12439595	R	16		NLRC5			48;19;18;2	rs186976526;rs191396003;rs7191840;rs146060412		NLRC5	0.00209452
cg27078522	F	7		KIAA0415	Promoter_Associated	Island	36;48	rs190996127;rs183218754	chr7:4815019-4815542	KIAA0415	0.00209543
cg04622772	R	6		WRNIP1		N_Shore	32;24	rs535898454;rs373339755	chr6:2765203-2766775	WRNIP1;WRNIP1	0.00209776
cg25506797	R	10	DMR			Island	51;39;34	rs115880405;rs558824490;rs575477296	chr10:133849676-133850826		0.00209891
cg07863534	F	12		SLC4A8	Unclassified	Island			chr12:51818460-51819166	SLC4A8;SLC4A8;SLC4A8;SLC4A8;SLC4A8;SLC4A8	0.00210023
cg26959380	F	12	DMR		Unclassified		23	rs113344621			0.00210106
cg17423113	F	6					12;34	rs548364223;rs6911463			0.00210116
cg09983462	R	22	DMR	SEZ6L		Island	40;29;6	rs371582898;rs572547604;rs534011069	chr22:26565199-26565986	SEZ6L;SEZ6L;SEZ6L;SEZ6L;SEZ6L;SEZ6L	0.00210156
cg12054648	F	19		PPP2R1A	Unclassified	Island	10;15;33	rs564874016;rs11453459;rs576949204	chr19:52692820-52693832	PPP2R1A	0.00210182
cg10853077	F	11		ILK	Promoter_Associated	Island	16;27;30;35	rs1506970;rs117253476;rs557044150;rs532173261	chr11:6624552-6625073	ILK;ILK;ILK;RRP8;RRP8	0.00210265
cg01222316	R	17		HRNBP3	Unclassified		27	rs571088593		HRNBP3	0.0021044
cg06263495	F	11		ASCL2		Island	30;31;48	rs528461268;rs547348005;rs183066361	chr11:2290104-2292932	ASCL2;ASCL2	0.00210481
cg18886658	R	9		RC3H2	Promoter_Associated	Island	50	rs184447730	chr9:125667114-125667804	RC3H2;RC3H2	0.00210775
cg12192818	F	22		FBLN1	Unclassified_Cell_type_specific	Island	3;33	rs551454814;rs9614486	chr22:45898294-45899357	FBLN1;FBLN1;FBLN1;FBLN1	0.00210797
cg18963750	F	6		TUBB	Promoter_Associated	Island	46	rs537739487	chr6:30688624-30689530	TUBB;TUBB;TUBB;TUBB;TUBB;TUBB;TUBB	0.00210987
cg09265586	R	10		ADARB2		Island	50;15	rs10794758;rs558695234	chr10:1595542-1595792	ADARB2	0.00211241
cg05036443	R	5									0.00211271
cg18052430	F	6		EHMT2		N_Shelf	14;17;31;46	rs7743807;rs200645249;rs201661039;rs144112397	chr6:31856896-31857104	EHMT2;EHMT2	0.00211437
cg05044213	R	5		COL23A1			2	rs111977623		COL23A1	0.00211438
cg14531340	R	13		MCF2L			2	rs189270762		MCF2L;MCF2L	0.00211472
cg13593427	F	8					0;6	rs564593864;rs145436890			0.00211602
cg24405636	R	19		ZNF526	Promoter_Associated	N_Shore			chr19:42724190-42724665	ZNF526	0.00211749
cg11519073	F	6					24;31;49;50	rs191059193;rs183233688;rs185970302;rs190874458			0.00211899
cg21377673	F	5		CDO1		Island			chr5:115151348-115152713	CDO1	0.00212012
cg13428567	R	1		C1orf175						C1orf175;C1orf175	0.00212153
cg25685761	R	2			Unclassified		21	rs550500225			0.00212194
cg09487570	R	6		MRPS10	Promoter_Associated		48;40;37;34	rs187721001;rs546082501;rs559680162;rs572924092		MRPS10	0.00212272
cg12968172	R	2		ILKAP	Promoter_Associated	Island	38	rs537743540	chr2:239111681-239112519	ILKAP;ILKAP	0.00212376
cg09190325	F	6		HMGN4		Island	48	rs538352061	chr6:26538496-26539015	HMGN4	0.0021252
cg24441872	R	4		USP46		Island	10;6	rs527489621;rs541487949	chr4:53524958-53526227	USP46	0.00212639
cg22602831	R	1				S_Shore	50;47;36;26;10;2	rs72967387;rs570624785;rs372713184;rs181604315;rs568234137;rs535591630	chr1:94311844-94313086		0.00212737
cg22953298	R	5				S_Shore	4;1	rs534158634;rs556011489	chr5:3606488-3607135		0.00212949
cg13400912	R	2					23;12;6	rs140953626;rs535870363;rs182345531			0.00213258
cg02535106	R	9		ZNF618			42;38;24	rs535415371;rs556098060;rs572736344		ZNF618	0.00213394
cg02392258	R	11		CEP164	Promoter_Associated	Island	31	rs567390526	chr11:117198423-117198950	CEP164;CEP164	0.00213484
cg06331899	F	17		HRNBP3			0;5;24;33	rs563187855;rs28449390;rs546919180;rs571480057		HRNBP3	0.00213521
cg00624711	R	7		ERV3-1	Promoter_Associated		43;25;6;5;4	rs78918193;rs58355223;rs555398315;rs572098606;rs534689551		ERV3-1	0.00213634
cg23227355	R	2			Unclassified		35;10;9	rs143636134;rs529511914;rs556043552			0.00213668
cg21656801	F	7	CDMR	DLX6AS			17;25	rs554847008;rs13247031		DLX6AS	0.00213669
cg11087736	R	15		AP4E1		N_Shore	42;32;28;25	rs184005283;rs28555650;rs577367440;rs541448868	chr15:51200258-51201270	AP4E1	0.00213669
cg08665243	R	5	RDMR	PCDHB16		N_Shore	23;15	rs112390566;rs150616790	chr5:140563510-140564361	PCDHB16	0.00213697
cg22036294	R	8		RUNX1T1			4	rs199960653		RUNX1T1;RUNX1T1;RUNX1T1;RUNX1T1;RUNX1T1;RUNX1T1;RUNX1T1;RUNX1T1;RUNX1T1;RUNX1T1;RUNX1T1	0.0021389
cg06972843	F	6		HIVEP2			0;20;21;22	rs198670;rs139014912;rs187630815;rs191166524		HIVEP2	0.00213901
cg12817227	R	15		LINC00927			35;24;17	rs528269419;rs3974430;rs192124049		LINC00927	0.00214026
cg20240931	F	19		GNG7	Unclassified	N_Shore	40;44	rs57336137;rs562237913	chr19:2613932-2614133	GNG7	0.00214067
cg13547113	F	11	DMR	ROBO3	Unclassified_Cell_type_specific	Island	1;2;35	rs576384126;rs543770866;rs368589400	chr11:124735069-124736465	ROBO3;ROBO3	0.00214166
cg18784022	F	3		DYNC1LI1	Promoter_Associated	Island			chr3:32611700-32612763	DYNC1LI1	0.00214283
cg13312094	F	19		NCAN		N_Shore			chr19:19322675-19322916	NCAN	0.00214534
cg20138458	R	18		ZNF516	Gene_Associated_Cell_type_specific	N_Shelf	3;2	rs548322380;rs561640519	chr18:74114551-74114791	ZNF516	0.00214575
cg07524902	F	20					28	rs539807412			0.00214803
cg01968793	R	10		CNNM1		N_Shore	42;33;2;2	rs141405883;rs553124505;rs61171622;rs56754364	chr10:101089010-101090655	CNNM1;CNNM1	0.00214835
cg20345923	F	2		MYT1L			0;21;50;51	rs571780840;rs532719793;rs548047648;rs17338581		MYT1L	0.00215018
cg13559046	F	19		PLEKHJ1	Promoter_Associated	Island	34;50;51	rs530811414;rs62119665;rs549007715	chr19:2235681-2237102	PLEKHJ1;SF3A2	0.00215139
cg23641305	R	19		ZNF547						ZNF547	0.00215144
cg19809115	F	6					15	rs565852413			0.00215313
cg25074317	F	8		FAM83H		S_Shore	0;8;12;15;16;27;32;36	rs118023699;rs200669258;rs565955315;rs184082340;rs199821829;rs367753294;rs201858198;rs1	chr8:144808221-144810978	FAM83H	0.00215673
cg06501857	R	15		PPIP5K1		S_Shore			chr15:43882092-43882526	PPIP5K1;PPIP5K1;PPIP5K1;RNU6-28P	0.00215792
cg20365074	R	2		GULP1		Island	42	rs530696253	chr2:189156416-189157719	GULP1	0.00215803
cg13419791	R	3		ST6GAL1	Promoter_Associated	Island	49	rs565512623	chr3:186648174-186649103	ST6GAL1;ST6GAL1	0.00215932
cg00739459	R	2		SP3		S_Shore	42;25;22	rs535087445;rs553756064;rs1867858	chr2:174828330-174830617	SP3;SP3	0.00216028
cg24803290	F	6		HIVEP2		Island	15;25;46;47	rs553585599;rs575060514;rs542558128;rs111442217	chr6:143265719-143268791	HIVEP2;HIVEP2	0.00216173
cg11547878	R	8		GPAA1	Promoter_Associated	Island	51	rs202243892	chr8:145137176-145138235	GPAA1	0.00216317
cg12968701	R	12		MARS		N_Shore	49;43	rs187923860;rs557186735	chr12:57881750-57882035	MARS	0.00216549
cg16187739	R	20					40;31;30;23;16	rs376851139;rs553692367;rs61225972;rs4038050;rs113412191			0.00216576
cg23516852	R	22		DGCR6	Promoter_Associated	Island	27	rs529879179	chr22:18893251-18894291	DGCR6;DGCR6	0.00216635
cg25391194	R	6		RPS6KA2		Island			chr6:166868758-166869230	RPS6KA2;RPS6KA2	0.00216704
cg23599229	F	17		NEURL4		N_Shelf	1;37;38;41	rs369572233;rs372594801;rs540523732;rs553730517	chr17:7232330-7233151	NEURL4;NEURL4	0.00216754
cg09625899	R	4					23;7;6;2	rs72957075;rs111547435;rs76785009;rs113018087			0.00216947
cg16007185	R	14		TMX1	Promoter_Associated	Island			chr14:51706791-51707499	TMX1	0.00216982
cg10020600	F	19		NFKBIB		Island	9;29;37	rs200631728;rs564206676;rs528161401	chr19:39397876-39398300	NFKBIB;NFKBIB	0.00217042
cg26515846	R	16		KIAA0182	Unclassified	Island	49;23;19;7;2	rs118085981;rs528558617;rs548572099;rs568315696;rs537449292	chr16:85644947-85649027	KIAA0182;KIAA0182	0.00217046
cg22114498	R	11		KAT5		N_Shore	2	rs72941051	chr11:65479349-65480024	KAT5;KAT5;KAT5	0.00217053
cg26578119	F	17		PCYT2	Promoter_Associated	Island	41	rs541354089	chr17:79868687-79869811	PCYT2;PCYT2;PCYT2;PCYT2;PCYT2;PCYT2;PCYT2	0.00217084
cg02215641	R	4		KCNIP4			37;30	rs116109771;rs149093376		KCNIP4;KCNIP4;KCNIP4;KCNIP4	0.00217086
cg23677925	F	15		RPAP1			0;21;25;41	rs572537236;rs143236694;rs560065091;rs532481466		RPAP1	0.00217119
cg19180542	F	10	RDMR	ZNF37B	Promoter_Associated	Island	32	rs192568297	chr10:43047584-43048472	ZNF37B	0.00217267
cg04494844	F	7				S_Shore	10	rs552256831	chr7:70254894-70255986		0.0021744
cg27104778	R	2					41;16	rs373999638;rs375918098			0.00217558
cg11732282	R	2		ARL6IP6	NonGene_Associated	Island	48;30;12;10	rs541617305;rs371159752;rs533488563;rs370486804	chr2:153573743-153575553	ARL6IP6;PRPF40A;ARL6IP6	0.00217698
cg07426848	R	1		S100A3			28	rs564595122		S100A3;S100A3	0.00218061
cg13255590	R	3		FGF12						FGF12	0.00218103
cg06853376	F	5		PHAX	Promoter_Associated	Island	29;39;48;50	rs565803303;rs533228922;rs551393559;rs569703476	chr5:125936522-125937100	PHAX	0.00218218
cg23518791	F	22		ATP6V1E1	Promoter_Associated	S_Shore	3;36;47	rs77803842;rs9618074;rs737993	chr22:18111132-18111672	ATP6V1E1;ATP6V1E1;ATP6V1E1	0.00218359
cg24537315	R	9		LINGO2			36;23	rs573020820;rs13301487		LINGO2	0.00218386
[truncated: 844,235+ more rows]
