# Supplementary material for: Genome-wide methylome-based molecular pathologies associated with depression and suicide
Source: Neuropsychopharmacology. 2024 Dec 7;50(4):705–16. doi: 10.1038/s41386-024-02040-9 (PMC11845511; doi:10.1038/s41386-024-02040-9)
Supplement: Supplementary file 5 — Supplementary Table 6 [file 41386_2024_2040_MOESM5_ESM.xlsx]

## Sheet: Table
Table S6: Differential methylation profile and genomic features determined in MDD-S vs. MDD+S analysis
Methylation Site ID	Strand	Chromosome	Diffentially Methylated Region (DMR)	Gene Symbol	Regulatory Feature Group	Relation to UCSC CpG Island	SNP DISTANCE	SNP ID	UCSC CpG Islands Name	UCSC RefGene Name	p-value
cg14271504	F	6			Promoter_Associated	N_Shore	43;45	rs530464831;rs544195463	chr6:12012543-12013379		1.15663e-06
cg07167933	R	2		SFTPB						SFTPB;SFTPB	2.43962e-06
cg04842790	R	3					42;19	rs562311667;rs527841042			6.03554e-06
cg26106837	R	2			Unclassified_Cell_type_specific						1.42982e-05
cg02455723	F	19		ZNF561	Promoter_Associated	Island	0;38;39;44	rs556565628;rs73923646;rs10401707;rs557695189	chr19:9731734-9731994	ZNF561	2.58029e-05
cg02758891	R	6					1	rs182310154			2.70383e-05
cg23223126	F	16			Unclassified		14;28;43	rs531560367;rs548434127;rs568231733			2.89495e-05
cg23805780	F	6		L3MBTL3	Promoter_Associated	Island			chr6:130340556-130342450	L3MBTL3;L3MBTL3	2.9482e-05
cg27315841	R	6					36;33;5;1	rs540538697;rs2875943;rs534777988;rs140427547			3.40196e-05
cg11421160	F	1		ARHGEF10L		Island	40;48	rs148614735;rs142084723	chr1:17949452-17949670	ARHGEF10L;ARHGEF10L	3.55317e-05
cg05209506	R	4		PRMT10	Promoter_Associated	Island	34	rs534460274	chr4:148604954-148605625	PRMT10	3.62258e-05
cg20277157	F	6		ARMC2	Promoter_Associated	S_Shore	3;27	rs192703491;rs182999713	chr6:109169468-109170103	ARMC2	3.67793e-05
cg05359465	R	18		C18orf19	Promoter_Associated	Island			chr18:13725979-13727370	C18orf19;RNMT;C18orf19	3.81033e-05
cg04011182	F	7	DMR	PDE1C		Island	14;42	rs554078978;rs572206991	chr7:32110063-32110910	PDE1C	4.22735e-05
cg15217011	F	17			Promoter_Associated	Island	3;25;47	rs553812017;rs572255851;rs144405706	chr17:8279753-8280109		4.31569e-05
cg08551857	F	8		PAG1	Promoter_Associated	Island	9;14;18;33	rs529998708;rs114271387;rs6988203;rs538757937	chr8:82023855-82024483	PAG1;PAG1	4.45801e-05
cg24239961	R	6		HSPA1B		N_Shore	48;47;42;31	rs562456233;rs192701057;rs545199327;rs35294112	chr6:31795467-31797384	HSPA1B	4.91574e-05
cg14846627	F	5					0;39	rs73274040;rs540648684			5.00939e-05
cg06611524	R	1		SPTA1			28;10;2;1	rs572855554;rs73018260;rs148593874;rs185393061		SPTA1	5.20179e-05
cg01617139	F	19		GNG7	Unclassified	Island			chr19:2543638-2543878	GNG7	5.23964e-05
cg09117405	R	20		KCNQ2		S_Shore	1	rs538035526	chr20:62046269-62046583	KCNQ2;KCNQ2;KCNQ2;KCNQ2	5.38037e-05
cg17596965	R	2		MMADHC	Promoter_Associated		35;31	rs578107269;rs543688078		MMADHC;LOC101929231	5.38899e-05
cg21494343	R	19			Unclassified						5.47717e-05
cg06993118	R	5	DMR	FBN2		Island	24;15	rs142885655;rs138741640	chr5:127872563-127874945	FBN2	5.88728e-05
cg12923613	R	4		SEC31A	Promoter_Associated	Island			chr4:83811958-83812708	SEC31A;SEC31A;SEC31A;SEC31A;SEC31A	6.09374e-05
cg09723793	R	9		ERMP1	Promoter_Associated	Island	50;1	rs536730787;rs190536404	chr9:5832579-5833261	ERMP1	6.37336e-05
cg20133175	R	15					38;20	rs115268825;rs561499923			6.51892e-05
cg15277220	R	10	CDMR			S_Shore	41;1	rs567347911;rs74699923	chr10:22764708-22767050		6.55582e-05
cg14186558	F	9		RNF183						RNF183	6.75971e-05
cg04245693	F	6		MARCKS		N_Shore	3;16;21	rs113437665;rs3832411;rs540393844	chr6:114179734-114181226	MARCKS;MARCKS	6.96365e-05
cg05083147	F	20					0	rs561022927			7.36644e-05
cg11257113	F	17			Promoter_Associated	S_Shore	0;12;35	rs536432573;rs140136981;rs80349609	chr17:8059556-8060237		7.44351e-05
cg05395648	R	1		CYR61		Island	31	rs557444403	chr1:86046362-86047240	CYR61	7.95232e-05
cg06023646	R	3		WDR48	Promoter_Associated	Island	50;44;36;17	rs200853836;rs201517129;rs145086991;rs200385273	chr3:39093469-39094025	WDR48	8.57107e-05
cg21185421	R	9		PIP5K1B	Unclassified	Island	50;34;24;9	rs58984094;rs559055372;rs148245476;rs193268517	chr9:71394793-71395492	PIP5K1B;FAM122A	8.60447e-05
cg10061138	F	3		STAB1						STAB1	8.72044e-05
cg11119235	F	7		ST7	Promoter_Associated	N_Shore	25	rs144972398	chr7:116593880-116594325	ST7;ST7;ST7OT4;ST7OT1;ST7;ST7	8.78862e-05
cg20744110	R	5		HARS2		N_Shore	49;21;9	rs201398055;rs11548125;rs201729757	chr5:140070804-140071328	HARS2;HARS2;HARS2;HARS;HARS;HARS;HARS;HARS;HARS;HARS;HARS;HARS;HARS;HARS;HARS;HARS;HARS	9.07213e-05
cg11403739	R	15		CYFIP1			41;5;1	rs565251468;rs532598374;rs11636046		CYFIP1	9.10116e-05
cg23746347	R	22			Unclassified	Island	26;22;21	rs527695747;rs130320;rs570704700	chr22:43058126-43058751		9.1795e-05
cg07302677	F	7		KCP	Unclassified_Cell_type_specific	Island	18;30;32;51	rs530430790;rs112067635;rs1609545;rs528725403	chr7:128550409-128550903	KCP;KCP	9.8707e-05
cg05165378	F	7	DMR	ZNF655	Promoter_Associated	N_Shore	6	rs566556680	chr7:99155871-99156969	ZNF655;ZNF655;ZNF655;ZNF655;ZNF655;ZNF655;ZNF655;ZNF655	0.000101523
cg09268780	R	9		PIP5K1B		N_Shore	47;34	rs556626183;rs578244111	chr9:71319698-71320937	PIP5K1B;PIP5K1B	0.00010241
cg04448061	R	5		DBN1			51;36	rs566782630;rs534224807		DBN1;DBN1	0.000103202
cg22766325	F	4		DCHS2			1;15;16	rs540215689;rs565603911;rs532849768		DCHS2;DCHS2	0.000104752
cg23235291	R	2		ANKZF1	Promoter_Associated	Island	51;45;29;5	rs570514141;rs188202690;rs553169170;rs145887981	chr2:220093972-220094697	ANKZF1;ANKZF1;ATG9A;ANKZF1;ATG9A	0.000106379
cg21068392	F	14		VRK1	Promoter_Associated	Island	27;35;40	rs558802731;rs575819450;rs111563893	chr14:97263559-97264274	VRK1	0.000113294
cg26551090	F	2		EDAR			5;25;40	rs556729577;rs576664836;rs368728644		EDAR	0.00011583
cg14357676	F	19		LILRA1			1;4	rs114340127;rs568765481		LILRA1;LILRA1;LILRA1	0.000116121
cg19244722	F	12			Unclassified		1	rs117693181			0.000119281
cg13236679	R	6		C6orf129	Promoter_Associated	Island	20;12	rs542332759;rs562073471	chr6:37467395-37467800	C6orf129	0.000119408
cg01977480	F	14		SUPT16H	Promoter_Associated	S_Shore	3;27;32;34	rs78959918;rs571806182;rs537531939;rs557576707	chr14:21851498-21852550	SUPT16H	0.000119822
cg19654295	R	5					29;18;2;1	rs541254885;rs562774525;rs373529556;rs114328892			0.000120508
cg23927571	R	6		TEAD3		N_Shelf	2;1	rs550522185;rs143488412	chr6:35464056-35466269	TEAD3	0.000121514
cg23727518	F	9		DNAJA1			0	rs568901556		DNAJA1	0.000121571
cg26349793	R	9		RAPGEF1			47;2	rs548790234;rs375172724		RAPGEF1;RAPGEF1;RAPGEF1	0.000122186
cg04010296	F	11		PGA5						PGA5	0.000123302
cg10763288	F	11		DHCR7	Promoter_Associated	N_Shore			chr11:71159014-71159831	DHCR7;DHCR7	0.000124092
cg05860313	F	1			Unclassified	Island			chr1:35394747-35396206		0.000126045
cg08164582	R	20		PHACTR3			51;26;20;2	rs552489654;rs11696781;rs534288194;rs116080693		PHACTR3;PHACTR3;PHACTR3;PHACTR3;PHACTR3;PHACTR3	0.000127311
cg25024268	R	16		TMEM231		N_Shore	41;9	rs76768363;rs545755169	chr16:75589560-75590359	TMEM231;TMEM231;TMEM231	0.000130054
cg25720954	F	17		ALYREF		N_Shore	1;39;40	rs183694273;rs188013314;rs576041662	chr17:79848512-79849981	ALYREF	0.000131398
cg02145411	F	1		AHCYL1		Island	37;46	rs545292131;rs114426421	chr1:110527248-110528026	AHCYL1	0.000131732
cg20777266	F	5			Unclassified		5;17;18	rs142351477;rs78998248;rs144695704			0.000134053
cg02484119	F	1		EIF2B3						EIF2B3;EIF2B3	0.000136632
cg05764102	R	16		ZFHX3		N_Shore	35;17;10;9;2	rs200057022;rs143561313;rs150583300;rs138667148;rs148024459	chr16:72993103-72993867	ZFHX3;ZFHX3	0.000138401
cg17956747	F	22		TMPRSS6		N_Shelf	13;17;32	rs530572249;rs548774800;rs139563007	chr22:37493704-37494174	TMPRSS6	0.000142351
cg15484803	R	1		MANEAL		N_Shore	49	rs192334345	chr1:38259095-38260427	MANEAL;MANEAL	0.000142642
cg07010150	F	2		TANK	Promoter_Associated	Island	33	rs368741020	chr2:162016883-162017331	TANK;TANK;TANK	0.000145391
cg16022230	F	19		ZNF787	Promoter_Associated	S_Shore	7;13;40	rs548232894;rs568066981;rs555662407	chr19:56631771-56633076	ZNF787	0.00014677
cg03788852	R	7		SDHAF3	Promoter_Associated	Island	44;43;31	rs558308124;rs578192266;rs537369969	chr7:96746767-96747190	SDHAF3;SDHAF3	0.000147518
cg02297098	R	18		MYL12A		S_Shelf	27	rs55788151	chr18:3247293-3248257	MYL12A;MYL12A;MYL12A;MYL12A	0.000148214
cg10072091	F	11		LDHA		S_Shore	10	rs4757651	chr11:18415922-18416680	LDHA;LDHA;LDHA;LDHA;LDHA;LDHA	0.000148841
cg02341578	R	8		C8orf42		N_Shore	42;26;9	rs77493492;rs564774024;rs572004761	chr8:494155-496083	C8orf42	0.000150409
cg06568789	R	8			Unclassified		20;1	rs568524417;rs530279315			0.0001507
cg24896860	F	12		HOXC4	Unclassified_Cell_type_specific	N_Shore	35	rs573490748	chr12:54411709-54412131	HOXC4;HOXC6;HOXC5	0.000151074
cg02303847	R	11	RDMR	EIF4G2		N_Shore	39	rs543325509	chr11:10829361-10831121	EIF4G2;EIF4G2;EIF4G2	0.000151689
cg03076824	F	19		ZNF527	Unclassified	Island			chr19:37861691-37862233	ZNF527	0.000152585
cg17138030	R	11					13;9	rs143814092;rs556031470			0.000153382
cg22692549	R	1				N_Shore	28	rs587746907	chr1:149146208-149146697		0.000155069
cg09866409	R	3		LRRC2		S_Shore	50	rs575445205	chr3:46607346-46607806	LRRC2;LRRC2	0.000155476
cg20690420	F	6	CDMR	NR2E1		Island	50	rs182226050	chr6:108485671-108490539	NR2E1	0.000157115
cg22284975	R	7		C7orf10	Promoter_Associated	Island	14	rs184712328	chr7:40173881-40175018	C7orf10;C7orf11	0.000160668
cg17254904	R	6					49;16	rs117947839;rs2983218			0.000162193
cg26168249	F	3	RDMR	ZFYVE20	Promoter_Associated	Island	41	rs536125277	chr3:15140035-15140890	ZFYVE20	0.000164424
cg25278191	R	22					51;32;31;24;21;1	rs539074318;rs28376295;rs566049459;rs182071890;rs555240167;rs114372124			0.000164515
cg05641351	R	1		EFNA1	Unclassified_Cell_type_specific	Island			chr1:155098434-155100451	EFNA1;EFNA1	0.000164845
cg09107957	F	1		C1orf131	Unclassified	Island	0;4;42;44	rs529367950;rs112452735;rs200639005;rs518686	chr1:231376796-231377243	C1orf131;GNPAT;GNPAT	0.000167998
cg23328451	R	8					21;1	rs572798817;rs573543230			0.000171095
cg13453139	F	17		PIK3R5			32	rs570473994		PIK3R5;PIK3R5	0.000171455
cg18323466	R	1	DMR	S1PR1	Unclassified	Island	16	rs3765684	chr1:101702445-101702745	S1PR1;S1PR1	0.00017206
cg16538359	R	7									0.000173398
cg26109009	F	1		PPM1J	Promoter_Associated	Island	43	rs190739852	chr1:113256885-113258149	PPM1J	0.000174273
cg17785202	F	1					1;8;13;16;41	rs563639563;rs72862084;rs72862085;rs77108886;rs533865074			0.000174416
cg15324077	R	1		APH1A	Promoter_Associated	Island	36;11	rs190334032;rs113335667	chr1:150241047-150241654	APH1A;APH1A	0.000174438
cg06641624	R	5		UBE2D2		Island	10	rs145406341	chr5:138940584-138941792	UBE2D2;UBE2D2	0.000177892
cg21220247	R	14				Island	25;23	rs1136534;rs568542258	chr14:106321750-106322002		0.000177995
cg16979622	F	17		AZI1	Promoter_Associated	Island	4;5	rs534199477;rs568491671	chr17:79196345-79197419	AZI1;AZI1	0.000180968
cg00819844	R	19		CATSPERG	Promoter_Associated	Island	40	rs2302183	chr19:38852311-38853485	CATSPERG	0.000182629
cg02392258	R	11		CEP164	Promoter_Associated	Island	31	rs567390526	chr11:117198423-117198950	CEP164;CEP164	0.000184189
cg06296570	R	7		FLJ43663		Island			chr7:130790358-130792773	FLJ43663;FLJ43663	0.000184715
cg24112090	R	14		RIN3			44;43;11	rs61977342;rs58283858;rs191084043		RIN3	0.000186112
cg26151597	R	3		KIF15	Promoter_Associated	Island	32;27	rs1876223;rs561387116	chr3:44802852-44803618	KIF15;KIAA1143	0.000188602
cg20442599	R	6	DMR		Unclassified_Cell_type_specific	Island	48;33	rs547929880;rs570920131	chr6:108478523-108479558		0.000190528
cg06625244	F	19		MIR1323			1;11	rs79440734;rs149875719		MIR1323	0.000195898
cg13718559	F	12					47	rs76015155			0.000196352
cg08793487	F	16					31;39	rs547396623;rs559706825			0.000199543
cg14574698	F	1				S_Shore	20	rs548000359	chr1:229542943-229543770		0.00019974
cg12342334	R	10		SFRP5	Unclassified_Cell_type_specific	Island	51;14;6	rs189117510;rs537589928;rs555574341	chr10:99531025-99531968	SFRP5	0.000200668
cg17092349	F	3		DALRD3		N_Shore	1;29;45	rs568565148;rs536096714;rs551140383	chr3:49058325-49059986	DALRD3;NDUFAF3;MIR425;NDUFAF3;NDUFAF3;MIR191;NDUFAF3	0.000211357
cg04719926	F	9		ROR2		N_Shore	19;44	rs563971471;rs144807648	chr9:94662565-94662818	ROR2	0.000214362
cg04382039	F	20		TTI1						TTI1;TTI1	0.000214411
cg09667606	R	6		SYNJ2		Island	41;40;39;38;31;18;14	rs567451101;rs201667755;rs200417174;rs145731054;rs61747269;rs61747264;rs141289545	chr6:158507719-158508126	SYNJ2	0.000216725
cg19105821	R	15		NUSAP1	Promoter_Associated	Island	41;38;18;1	rs533250629;rs141522981;rs568706892;rs537788212	chr15:41624362-41625340	NUSAP1;NUSAP1;OIP5;NUSAP1;NUSAP1;NUSAP1;NUSAP1	0.000217278
cg03035921	R	2		CLASP1	Promoter_Associated	Island			chr2:122406398-122407824	CLASP1;CLASP1;CLASP1	0.00021811
cg21112576	F	19		ZNF628	Promoter_Associated	Island	41	rs576545243	chr19:55987544-55988171	ZNF628;ZNF628	0.00022519
cg26761826	F	8		C8orf46	Unclassified	S_Shore	11	rs189080148	chr8:67417588-67417876	C8orf46	0.000225241
cg11983506	F	19		CHMP2A	Promoter_Associated	S_Shore	1;30;30	rs114699373;rs3810125;rs532292121	chr19:59066151-59066662	CHMP2A;CHMP2A	0.000225803
cg00076487	R	2					24;22;10;9;6	rs141741124;rs80093954;rs75100377;rs73958520;rs532983401			0.000226187
cg20969393	R	5					48;15	rs150681512;rs546143314			0.000232063
cg04717847	F	15		SPTBN5			1;14	rs116450769;rs73405244		SPTBN5	0.000232324
cg08048699	R	11		TIMM10						TIMM10	0.000232427
cg10923219	R	10				Island	43;2	rs561385262;rs576580059	chr10:8555658-8556102		0.000233176
cg09993699	F	19		BST2	Promoter_Associated		1	rs540820204		BST2	0.000236817
cg00331421	F	20		CDH4						CDH4;CDH4;CDH4	0.000239008
cg20955179	R	11					43;36;35	rs547456655;rs143908654;rs4281494			0.000239465
cg06319579	R	17		C17orf44		S_Shore			chr17:8126224-8126486	C17orf44	0.000245859
cg07340542	R	20		NFATC2	Gene_Associated_Cell_type_specific		14	rs563374108		NFATC2;NFATC2;NFATC2;NFATC2;NFATC2;NFATC2;NFATC2;NFATC2	0.000249949
cg06319999	R	2		MYT1L						MYT1L;MYT1L	0.000253275
cg17328068	F	11		CCDC82	Promoter_Associated	Island	17;33;41	rs550954816;rs562523276;rs138923717	chr11:96122536-96123587	CCDC82;JRKL	0.000254044
cg20113744	R	11		RCOR2		S_Shore	39	rs144890641	chr11:63679403-63679638	RCOR2	0.000256303
cg03276422	R	17		RAB40B		Island	39;32;19	rs35878129;rs527852275;rs546110883	chr17:80655335-80657183	RAB40B	0.000258695
cg10661724	R	19		ZNF585A	Promoter_Associated		39;24	rs112163260;rs529916169		ZNF585A;ZNF585A	0.000259788
cg12773604	F	1	DMR	SYT2		Island	28	rs78985989	chr1:202678881-202679769	SYT2	0.000259963
cg13633262	F	17		TRPV3			1	rs552665552		TRPV3	0.000260027
cg00504705	R	5		PCDHA6	Unclassified_Cell_type_specific	Island	35;26;17;4	rs541522208;rs142035337;rs144800443;rs148555729	chr5:140221007-140221381	PCDHA6;PCDHA2;PCDHA1;PCDHA7;PCDHA1;PCDHA8;PCDHA6;PCDHA5;PCDHA8;PCDHA3;PCDHA4	0.000262712
cg04510815	R	17		EIF4A1		S_Shelf	23	rs61730297	chr17:7475916-7477330	EIF4A1;SNORD10;SNORA67	0.000262791
cg12522342	F	17				Island	34;40	rs569824057;rs142995430	chr17:64831193-64831574		0.000264227
cg11172423	R	1		CLDN19		S_Shore			chr1:43204115-43204323	CLDN19;CLDN19	0.000264298
cg05164022	F	11			Unclassified	N_Shore	11;30	rs571612335;rs146947110	chr11:112160815-112161201		0.000265043
cg10734734	F	19		A1BG	Promoter_Associated	Island	12;20;24;34;45	rs549593190;rs559517090;rs528615958;rs113490434;rs1265959	chr19:58858453-58859223	A1BG	0.000273467
cg14892321	F	12		KCTD10			14;20;28;29	rs554262100;rs572912529;rs185059655;rs561960568		KCTD10	0.000277525
cg18817984	R	1		SRM		N_Shelf	39	rs569885634	chr1:11119030-11120634	SRM	0.000280893
cg16501308	R	18	DMR	KLHL14		Island	16	rs529572390	chr18:30349690-30352302	KLHL14	0.00028105
cg02024094	R	20		LAMA5						LAMA5	0.000282079
cg09814633	F	6	DMR				49	rs532713613			0.000284393
cg10442251	F	1		IGSF21		N_Shelf	1;39	rs545771257;rs10157902	chr1:18703295-18703496	IGSF21	0.000284876
cg26800371	R	13	DMR	WASF3		Island	36;22;16;13;9	rs73164195;rs568312192;rs537276105;rs557019681;rs570629480	chr13:27131568-27132677	WASF3	0.000287255
cg19683494	R	5				S_Shore			chr5:74907286-74907770		0.000287489
cg03028000	F	1			Unclassified_Cell_type_specific		1;12;28	rs116440377;rs571290528;rs187450677			0.000289206
cg13095737	R	5		B4GALT7	Unclassified	N_Shore	19;2	rs544830821;rs563488161	chr5:177035351-177035660	B4GALT7	0.000290695
cg23679478	F	12		ANAPC7	Promoter_Associated	S_Shore	34;44	rs143543688;rs112377299	chr12:110841021-110841548	ANAPC7;ANAPC7	0.000291303
cg25021900	F	12		LRP1	Unclassified	Island			chr12:57521524-57522159	LRP1	0.000293254
cg04002001	F	22		C22orf24			0;48	rs368955677;rs564939798		C22orf24	0.000294399
cg07538187	F	13					0;21	rs149271531;rs144519519			0.00029463
cg18036707	F	1		TBCE	Promoter_Associated		10	rs542284806		TBCE;TBCE	0.000296106
cg24091570	F	5		WDR36	Promoter_Associated	Island	0;1;17;24;25;37;41;42;43;49;51	rs138320480;rs148831021;rs374180797;rs145437203;rs200984589;rs561130503;rs148041801;rs1	chr5:110427777-110428270	WDR36	0.000297189
cg02308059	R	19		C19orf48	Unclassified	N_Shore	14	rs577811577	chr19:51307439-51308380	C19orf48;C19orf48;C19orf48;C19orf48;C19orf48;C19orf48;C19orf48;C19orf48;C19orf48;C19orf	0.000303558
cg09103184	F	6		LMBRD1	Promoter_Associated	Island			chr6:70506292-70507024	LMBRD1	0.000303686
cg26062439	F	7		GRID2IP		S_Shore	8;9;25;27;38	rs56269223;rs114384011;rs77344965;rs553614484;rs578191788	chr7:6575923-6576389	GRID2IP	0.000304895
cg00126946	F	10		SH3PXD2A		S_Shore	3;31	rs140387928;rs3740471	chr10:105361784-105362188	SH3PXD2A	0.000311863
cg27475522	F	10		ST8SIA6		S_Shore	23;39	rs138075890;rs187152903	chr10:17495407-17496721	ST8SIA6	0.000312905
cg01592662	R	16		NTAN1	Promoter_Associated	S_Shore	43;42;41;13	rs576311165;rs543202891;rs565204390;rs186147409	chr16:15149204-15150107	NTAN1	0.000315012
cg10721808	R	3		MANF		S_Shore	11;2	rs564785094;rs112687223	chr3:51421986-51423031	MANF	0.000315439
cg04728584	F	9		CDC14B		Island	31	rs565990986	chr9:99328810-99329764	CDC14B;CDC14B;CDC14B	0.000316339
cg25678125	R	2	RDMR	ST3GAL5		N_Shore	9	rs565053386	chr2:86115590-86116327	ST3GAL5	0.000317732
cg05557449	R	17		C17orf93	Unclassified	Island			chr17:46801784-46802071	C17orf93	0.000318955
cg27135645	R	3					46;25;2	rs538479169;rs527489570;rs188763706			0.000319171
cg21158163	R	20				Island	24	rs141492030	chr20:59542508-59542739		0.000322113
cg03457062	R	3					3	rs76875512			0.000323697
cg13924748	R	8		INTS8	Promoter_Associated	Island	51;4	rs565234190;rs532865495	chr8:95835249-95835932	INTS8	0.000325985
cg10010004	R	16		KCTD19						KCTD19;LRRC36	0.000326338
cg26867680	R	2		LOC100499194	Unclassified	Island	41	rs10193817	chr2:114736853-114737689	LOC100499194;LINC01191	0.000327176
cg03352717	R	16		WFIKKN1		S_Shore	12;11;1	rs573832267;rs537965540;rs147778908	chr16:677367-678128	WFIKKN1	0.000327504
cg12361705	R	16		CMIP			49;26	rs540627908;rs561925713		CMIP;CMIP	0.000331964
cg14058359	R	19		C19orf44		S_Shelf	17;2	rs552846565;rs139413461	chr19:16606740-16607444	C19orf44	0.00033322
cg17370927	F	20					4	rs368291246			0.000335464
cg12877335	R	12	RDMR		Unclassified	N_Shelf	29;22	rs548838167;rs191400337	chr12:94541727-94544000		0.000336397
cg00374071	F	14				N_Shelf	0;1	rs77253029;rs538230377	chr14:21924242-21924568		0.00033832
cg09139923	F	1				Island			chr1:149162389-149162615		0.00033834
cg03948207	R	1		PHTF1	Promoter_Associated	Island			chr1:114301514-114302272	PHTF1	0.000340605
cg07676043	R	3		B4GALT4-AS1			18	rs567427925		B4GALT4-AS1;B4GALT4;B4GALT4	0.000340606
cg13336816	R	9					44;5	rs578124840;rs543470456			0.000341958
cg21655538	F	4		RASSF6		Island	0;19;47	rs1919471;rs1247590;rs529134860	chr4:74486044-74486258	RASSF6;RASSF6;RASSF6;RASSF6;RASSF6;RASSF6;RASSF6;RASSF6	0.000344888
cg08162294	F	1		TMEM9	Promoter_Associated	S_Shore	15;33	rs3753964;rs1106729	chr1:201123245-201123746	TMEM9	0.000349028
cg18679615	F	7		BCL7B	Promoter_Associated	S_Shore	1	rs139976793	chr7:72971527-72972220	BCL7B;BCL7B;BCL7B;BCL7B	0.000349795
cg12662206	R	5		LOX	Unclassified	Island	39;36;7	rs2288393;rs574961479;rs542276533	chr5:121412500-121414077	LOX;LOX	0.00035449
cg12469954	R	11		LOC143666	Promoter_Associated	Island			chr11:575464-577093	LOC143666;PHRF1	0.000356198
cg08293531	F	15		LRRK1			23;41;51	rs112654424;rs140185108;rs571651083		LRRK1	0.000356553
cg07291889	R	8				S_Shore	45;33;16;6	rs182952208;rs572467173;rs185671146;rs554525521	chr8:11471014-11471249		0.000357299
cg16681731	F	15					0;1	rs576418799;rs534346749			0.000358419
cg02206108	R	22		CACNA1I		N_Shore			chr22:40081519-40082390	CACNA1I;CACNA1I	0.000360931
cg14585852	F	14		C14orf43	Promoter_Associated	Island	0	rs565262306	chr14:74253387-74254188	C14orf43	0.000362052
cg21515956	R	14		KIF26A		S_Shelf			chr14:104601959-104605672	KIF26A	0.00036582
cg03168293	F	4		CLGN	Promoter_Associated	Island	48	rs575454140	chr4:141348042-141348957	CLGN;CLGN	0.000366878
cg13252417	F	21					0;12;13;16	rs113832661;rs183798832;rs568639125;rs149817728			0.000368917
cg23963476	F	19		SMARCA4		S_Shore	42	rs190601685	chr19:11098395-11098609	SMARCA4;SMARCA4;SMARCA4;SMARCA4;SMARCA4;SMARCA4;SMARCA4	0.000368997
cg06660522	F	1					0;8;50	rs544700926;rs6700293;rs530531468			0.000369617
cg04763326	R	5					49;43;42;33;32;31;17	rs558562912;rs113745588;rs534671944;rs553437365;rs574801636;rs542451723;rs557272064			0.00037059
cg05212496	F	3		CACNA2D3-AS1						CACNA2D3-AS1;CACNA2D3	0.00037114
cg05075991	F	14		EML5	Promoter_Associated	Island			chr14:89258396-89259587	EML5;EML5	0.000373277
cg27485596	R	13		ARHGEF7	Unclassified_Cell_type_specific					ARHGEF7;ARHGEF7;ARHGEF7;ARHGEF7	0.000373395
cg11699755	F	8		NCOA2			41	rs530571232		NCOA2	0.000373861
cg17079313	R	19		PPFIA3	Promoter_Associated	Island	31;16	rs531072806;rs549385917	chr19:49631105-49631494	PPFIA3;PPFIA3	0.000374135
cg06911348	R	13		LPAR6			37	rs144235954		LPAR6;LPAR6;RB1	0.000374334
cg03780545	F	8	DMR	LRRC67		Island			chr8:67940691-67940997	LRRC67	0.000374431
cg05886630	R	4		ACSL1			37;6;1	rs572594275;rs145211393;rs9997745		ACSL1;ACSL1	0.000377254
cg11086877	F	20					0;39;40	rs184961048;rs541226686;rs74353559			0.000381104
cg25585409	R	1					41;18;17;1	rs550000631;rs191702221;rs535799934;rs6678388			0.000382501
cg22419965	R	1		DAB1			27;2;1	rs563304955;rs528857448;rs549026965		DAB1	0.00038336
cg07401773	F	9		HIATL2	Unclassified_Cell_type_specific	Island	46	rs191428440	chr9:99775098-99776102	HIATL2	0.000384003
cg00309106	R	6		EHMT2	Promoter_Associated	S_Shore			chr6:31864897-31865419	EHMT2;EHMT2	0.000391264
cg25280938	R	7		GRID2IP	Promoter_Associated	Island			chr7:6543795-6544108	GRID2IP	0.000393946
cg17237951	R	1				N_Shore	33;31;21	rs373291696;rs530694094;rs548913615	chr1:180922915-180923692		0.000398277
cg12449876	F	6		FOXO3			16	rs190711518		FOXO3;FOXO3	0.000399199
cg11857805	R	14				S_Shelf	38;32;25;1	rs148794637;rs538517035;rs190627559;rs1191030	chr14:100437381-100438863		0.000399909
cg19889066	R	5			Unclassified_Cell_type_specific	N_Shore	6	rs563199392	chr5:74330736-74330954		0.0004042
cg27265391	R	14					23;14	rs549319092;rs10146226			0.000407236
cg01923523	R	1		LRRC47	Promoter_Associated	Island	20;5;4	rs553976574;rs528383950;rs551414817	chr1:3712398-3713234	LRRC47	0.000408376
cg15480630	F	15		CORO2B			0;14;46;51	rs554634554;rs148928528;rs6494755;rs143631243		CORO2B	0.000413191
cg14672304	F	20		STK4						STK4	0.000417297
cg07774556	F	5		NLN			1	rs558578387		NLN	0.00042041
cg01202491	F	1		TINAGL1						TINAGL1;TINAGL1	0.000420616
cg02970861	R	11		TUT1	Promoter_Associated	Island	36;20;18	rs113551859;rs182182349;rs548281550	chr11:62358813-62359674	TUT1	0.000420825
cg05408831	R	5		LTC4S	Promoter_Associated_Cell_type_specific	N_Shore	33;4	rs556904129;rs143548537	chr5:179222608-179223825	LTC4S	0.000421819
cg03511031	F	7		PTPRN2			1;2;6;11;17;24	rs534771148;rs185199680;rs117493864;rs535487636;rs147894315;rs575630821		PTPRN2;PTPRN2;PTPRN2	0.00042193
cg25594040	F	1		VAMP3		N_Shore	0;1;18;51	rs530433403;rs542513979;rs563949851;rs115447228	chr1:7831378-7831846	VAMP3	0.000422921
cg02853616	R	4				Island	37;2	rs542207593;rs555898031	chr4:94755786-94756310		0.000423457
cg06188670	F	11		DKK3	Unclassified_Cell_type_specific	Island			chr11:12029737-12030841	DKK3;DKK3;DKK3	0.000423799
cg07516685	R	1									0.000424684
cg20811273	F	4		CASP3	Promoter_Associated	S_Shore	13;16	rs571710370;rs546128555	chr4:185569961-185570638	CASP3;CCDC111;CCDC111;CASP3	0.000424822
cg09706324	F	20				N_Shore	1;10	rs112208124;rs187641234	chr20:59826977-59828978		0.000431987
cg04999441	R	17		CANT1	NonGene_Associated	N_Shore			chr17:77005746-77006106	CANT1;CANT1;CANT1	0.000433869
cg04671591	R	1		GPR89B	Promoter_Associated_Cell_type_specific	Island	40;28	rs587639758;rs587698688	chr1:147400354-147401087	GPR89B	0.000434781
cg19298429	F	13		ARHGEF7						ARHGEF7;ARHGEF7;ARHGEF7;ARHGEF7	0.00043558
cg11645821	R	10		TNKS2	Promoter_Associated	Island	24;20	rs559227372;rs572679903	chr10:93557970-93558699	TNKS2	0.000439257
cg22377505	R	1			Unclassified_Cell_type_specific	Island	30;25	rs532551829;rs546176154	chr1:2929155-2929376		0.000445071
cg27467739	F	3		MRPL47	Promoter_Associated	Island	18;22;24;26;39;47	rs2339844;rs192062700;rs558523576;rs201911825;rs544285073;rs201335214	chr3:179322346-179322788	MRPL47;NDUFB5;NDUFB5;NDUFB5;MRPL47;MRPL47	0.000445946
cg06302877	R	17		SP6		S_Shore	2	rs8080650	chr17:45928211-45928710	SP6	0.000445981
cg14293975	R	5		ADGRV1			30	rs557892157		ADGRV1;ADGRV1	0.000452835
cg13734661	R	1		GSTM2	Unclassified	N_Shore	23	rs552312838	chr1:110210581-110210956	GSTM2;GSTM2	0.00045422
cg07099942	R	7					46;38;4;1	rs4720305;rs73673430;rs6462867;rs576983507			0.000454499
cg07782113	R	6		HIVEP1		Island			chr6:12012543-12013379	HIVEP1	0.00045609
cg03417325	R	5		AGGF1	Promoter_Associated	N_Shore			chr5:76326120-76326871	AGGF1	0.00045656
cg02720346	F	1					1;18;38	rs570812007;rs116714176;rs79468362			0.000456578
cg06245967	R	16		BANP		N_Shelf	38;37;33;31;6;1	rs59671816;rs570085291;rs113229093;rs113495809;rs142431739;rs569182704	chr16:87991287-87991596	BANP;BANP	0.000458362
cg21435336	R	19		ANKLE1	Promoter_Associated	Island	31;17	rs530622139;rs535241573	chr19:17392383-17393775	ANKLE1	0.000459158
cg11290638	F	1		KIAA1614			0;1;41;45	rs190340770;rs567481643;rs116098988;rs181667975		KIAA1614	0.000459511
cg08447922	F	3		ABCF3			0;10;42	rs113607041;rs577625968;rs10937164		ABCF3	0.000459612
cg04531704	F	6			Promoter_Associated		16	rs547312483			0.000460033
cg14538238	F	9		GLDC		S_Shore	1;38	rs114186503;rs139242739	chr9:6645080-6645975	GLDC	0.000460692
cg27285197	R	13					30	rs538125684			0.000461456
cg26467269	R	11		LRP5		Island	30;19;1	rs577932894;rs545636414;rs191125304	chr11:68178918-68179162	LRP5	0.000463417
cg24793746	F	8	CDMR				3;10;15;16;27;43	rs543697050;rs564042812;rs531988463;rs552170268;rs184114699;rs528201712			0.000468104
cg02925248	R	16		TRAF7	Gene_Associated_Cell_type_specific	N_Shore			chr16:2214222-2215518	TRAF7	0.000470531
cg02014733	R	19		WTIP		S_Shore	27;7;1	rs534535115;rs534441127;rs570862827	chr19:34988748-34988951	WTIP	0.000471015
cg06910125	R	5		B4GALT7	Unclassified	N_Shore	43;37;34;16;1	rs201868342;rs373068387;rs532945440;rs201942042;rs137913131	chr5:177035351-177035660	B4GALT7	0.000471412
cg15224741	R	3		TMEM41A			41;28;26	rs145518564;rs191699599;rs533254261		TMEM41A	0.000472175
cg26068141	F	8		NCOA2	Promoter_Associated	Island	0;27	rs563566336;rs188608162	chr8:71314145-71316770	NCOA2	0.00047249
cg04068686	F	19		TMEM146	Promoter_Associated	Island	18;21;30;49	rs533509620;rs554472632;rs577434402;rs79241408	chr19:5719624-5720796	TMEM146;LONP1	0.000472841
cg16709056	F	9		GLIS3			0;1;20;39	rs546440180;rs566678406;rs193094897;rs184647311		GLIS3;GLIS3	0.000474664
cg18241840	R	3		PIK3CA	Promoter_Associated	N_Shore	32	rs189707295	chr3:178866068-178866908	PIK3CA	0.000476439
cg01845568	F	14		BCL2L2-PABPN1	Promoter_Associated	Island	9;43;51	rs563878572;rs146329539;rs80191011	chr14:23790212-23790659	BCL2L2-PABPN1;PABPN1;PABPN1	0.000478639
cg10627940	R	16		TRAPPC2L	Promoter_Associated	S_Shore	32;12;2	rs556418604;rs568377352;rs199882711	chr16:88922671-88923976	TRAPPC2L	0.000478713
cg21462440	R	19				S_Shelf	51;41;32;20;18;8	rs529034054;rs542749758;rs189579579;rs60161842;rs113509725;rs139779463	chr19:16582113-16583299		0.000482862
cg00754617	R	19		FAM83E		S_Shelf	33;26;7	rs533553144;rs551524570;rs183930166	chr19:49106882-49107178	FAM83E;SPACA4	0.000483643
cg03826668	R	6		EFHC1		S_Shore			chr6:52284749-52285253	EFHC1	0.00048681
cg13840258	R	8					51;38	rs567195654;rs534932581			0.000487411
cg20010012	F	5		OXCT1	Promoter_Associated	Island	15	rs7728678	chr5:41869663-41870876	OXCT1	0.000490042
cg08048620	R	17		MGC16275	Promoter_Associated	Island	32;23	rs531974450;rs199580181	chr17:72209669-72210290	MGC16275;TTYH2;TTYH2	0.000492321
cg26683792	F	19		SLC35E1	Unclassified_Cell_type_specific		38	rs76915916		SLC35E1	0.000495101
cg04972979	R	20		C20orf54						C20orf54;C20orf54	0.000497944
cg12428043	R	7		GARS	Promoter_Associated	Island	19;2	rs556701108;rs2072236	chr7:30634124-30635058	GARS	0.000501209
cg03230296	R	1				N_Shelf	23;22	rs12091620;rs547071793	chr1:182808312-182809122		0.00050286
cg24770867	R	17		LOC101927666		S_Shore	44;41	rs187040181;rs567320783	chr17:56160754-56161494	LOC101927666;DYNLL2	0.000503543
cg18491230	R	7		ANLN	Promoter_Associated	Island			chr7:36429250-36429806	ANLN;KIAA0895;ANLN	0.00050374
cg14825408	F	17		MAP2K4	Promoter_Associated	Island			chr17:11923951-11924871	MAP2K4	0.000511677
cg12394300	F	9			Promoter_Associated	Island	0;12	rs550385328;rs570306347	chr9:14322393-14322985		0.000512986
cg26503379	F	7		STAG3L5P-PVRIG2P-PILRB	Promoter_Associated	Island	37;51	rs568294968;rs535795266	chr7:99933238-99934087	STAG3L5P-PVRIG2P-PILRB;STAG3L5P-PVRIG2P-PILRB;STAG3L5P;PMS2P1	0.00051662
cg25291613	F	6					0	rs566804258			0.000516688
cg13052755	R	8		PVT1		N_Shore	34	rs571634547	chr8:128806081-128806899	PVT1	0.000518734
cg21139209	F	5		CAST	Promoter_Associated	Island	38;39	rs199812306;rs565934362	chr5:95997717-95999117	CAST;CAST;CAST;CAST;CAST	0.000519313
cg18928811	R	4		CLOCK	Promoter_Associated	Island	27;2	rs533294603;rs550233859	chr4:56411993-56413357	CLOCK	0.00052197
cg20768743	F	18		CD226			0;22	rs541703997;rs554592641		CD226	0.000523299
cg04767500	R	6				Island	2	rs78563740	chr6:38682949-38683265		0.000524696
cg04105683	R	16			Unclassified	N_Shore	49;19	rs138573795;rs191965463	chr16:30032784-30033131		0.000525582
cg10513702	F	1		NR5A2		N_Shore	5;31	rs543979589;rs565186615	chr1:200004474-200004933	NR5A2;NR5A2	0.000526776
cg21830711	R	5		FAM172A	Promoter_Associated	Island			chr5:92956320-92957340	FAM172A;FAM172A;FAM172A;FAM172A;MIR2277	0.000526859
cg04815835	R	11		PYGM			44;43;16;9;6;5	rs199638571;rs183026465;rs146289842;rs536561941;rs139645637;rs141889634		PYGM;PYGM	0.000529888
cg14972792	R	17		C17orf71		N_Shore			chr17:57287355-57287792	C17orf71	0.000530247
cg09894605	F	15		CSNK1G1	Promoter_Associated	Island	22;36	rs567732893;rs528642885	chr15:64647914-64648523	CSNK1G1	0.000530428
cg04407147	F	2		2021-03-07			0;16;35;43	rs11354601;rs571844381;rs187293492;rs11888405		2021-03-07	0.000530773
cg03761560	F	10		DNAJB12	Promoter_Associated	S_Shore	39	rs183557013	chr10:74113815-74114792	DNAJB12;DNAJB12;DNAJB12;DNAJB12	0.000531735
cg23058170	F	17		IFI35			0	rs141921308		IFI35	0.000532736
cg00243184	R	22			Promoter_Associated		35;16	rs529657380;rs541546256			0.000535103
cg21425332	R	2		PCYOX1	Promoter_Associated	N_Shore	43;31;21	rs557423634;rs574051938;rs536608012	chr2:70485231-70485679	PCYOX1	0.000536021
cg06615610	F	3		TRAIP	Promoter_Associated	N_Shore	46	rs145916976	chr3:49893810-49894216	TRAIP	0.000537116
cg07061692	R	19	DMR	SLC27A5	Promoter_Associated	Island	33;19	rs528516973;rs545484589	chr19:59010484-59011011	SLC27A5	0.000538758
cg15664618	F	11		ZNF143	Promoter_Associated	Island			chr11:9482109-9483152	ZNF143	0.000539501
cg10867349	R	14	RDMR	KCNK10		S_Shore	34;11;2	rs116367016;rs113053125;rs182777907	chr14:88792904-88793324	KCNK10	0.00053971
cg08899474	R	5		KCNN2			38	rs546338982		KCNN2;KCNN2	0.000542227
cg27452606	R	2		YPEL5	Promoter_Associated	Island	29	rs555906032	chr2:30369311-30370921	YPEL5;YPEL5;YPEL5;YPEL5;YPEL5;YPEL5;YPEL5;YPEL5	0.000543561
cg12117920	F	7		TMEM184A	Unclassified_Cell_type_specific	N_Shore	0;33;35;38	rs372084355;rs558192675;rs578109221;rs540391374	chr7:1587240-1587693	TMEM184A	0.000549407
cg14942617	F	1		EPHA2		S_Shelf			chr1:16475111-16475324	EPHA2	0.000549751
cg08281455	R	5			Unclassified	N_Shore	29	rs149757673	chr5:139167176-139168030		0.000561136
cg11748131	R	4		SEC24B			17;16	rs527286101;rs547051757		SEC24B;SEC24B;SEC24B	0.000561779
cg00899090	F	12				Island	40	rs537033011	chr12:119212110-119212393		0.000562132
cg10572807	F	1		PRDM16		N_Shore	1	rs572351358	chr1:2999727-2999978	PRDM16;PRDM16	0.000563347
cg20965505	R	12		AMDHD1	Promoter_Associated	Island	10	rs150317088	chr12:96336245-96337411	AMDHD1;CCDC38	0.000565154
cg09868805	F	8		TBC1D31	Promoter_Associated	Island			chr8:124084902-124085318	TBC1D31;TBC1D31;TBC1D31;TBC1D31	0.000565361
cg23984059	R	11		COPB1	Promoter_Associated		31;28	rs541672187;rs553697058		COPB1;COPB1;COPB1	0.000566806
cg19181528	R	20				Island	35	rs141492030	chr20:59542508-59542739		0.000567107
cg15198788	R	1		SERINC2	Unclassified_Cell_type_specific	S_Shore	41;27	rs543153151;rs75918728	chr1:31885794-31887010	SERINC2	0.000567246
cg03934713	R	16	DMR	A2BP1		Island	25	rs17134949	chr16:6068914-6070401	A2BP1;A2BP1;A2BP1;A2BP1	0.000567435
cg03916318	R	12		EIF4B		N_Shore	23;20	rs570352331;rs184677497	chr12:53399872-53400896	EIF4B;EIF4B	0.000567966
cg08402991	R	19				N_Shore	27	rs112170023	chr19:6495192-6496225		0.000568149
cg01366454	F	8			Promoter_Associated	N_Shore	16;39	rs534657101;rs553124082	chr8:142318353-142319155		0.000574729
cg05233094	F	16		LCAT	Unclassified					LCAT	0.000577101
cg00188472	F	8		FAM83A			0	rs141752154		FAM83A;FAM83A;FAM83A	0.000577267
cg06895660	R	16		STX4	Promoter_Associated	Island	44;13	rs559940766;rs533666381	chr16:31044353-31045495	STX4	0.000579709
cg26417417	F	12			Promoter_Associated	Island	8;37;51	rs180824767;rs560511340;rs11171637	chr12:56039988-56040337		0.000581186
cg02087985	R	1		SNX27	Gene_Associated_Cell_type_specific		31	rs112902911		SNX27	0.000581286
cg00295418	R	8		MYOM2			31;26;2;1	rs147476883;rs201095570;rs200758656;rs2272720		MYOM2	0.000583436
cg25914932	F	19		OLFM2		S_Shelf	2;22	rs530105686;rs79341807	chr19:9964944-9965433	OLFM2;OLFM2;OLFM2;OLFM2;OLFM2;OLFM2	0.000584073
cg05129489	F	15		ADAMTS17			0;1;13;18;19	rs534767075;rs552967782;rs568152902;rs543639449;rs554897802		ADAMTS17	0.000586022
cg15282018	F	4		INPP4B	Unclassified_Cell_type_specific	Island			chr4:143766940-143768413	INPP4B;INPP4B	0.000586587
cg01073605	R	10		FAM175B	Promoter_Associated	Island	35	rs564489558	chr10:126490161-126490934	FAM175B	0.000587084
cg25356034	R	6			Unclassified_Cell_type_specific		34;32;23;1	rs587663724;rs587748270;rs76330985;rs138744811			0.000588272
cg23115981	R	14					45;17;4;2	rs563958684;rs531609255;rs149755865;rs189786410			0.000588425
cg16650073	R	16		NTHL1		S_Shore	13;5	rs548942186;rs200279926	chr16:2088753-2088998	NTHL1	0.000589226
cg07880357	R	17		TOM1L1		Island	17	rs537303991	chr17:52977866-52978307	TOM1L1	0.000589365
cg11690040	R	3		PLCD1	Promoter_Associated	Island	49	rs555725380	chr3:38065743-38066822	PLCD1;PLCD1;PLCD1	0.000591069
cg21194942	F	3		PSMD2	Promoter_Associated	S_Shore			chr3:184016577-184017416	PSMD2;PSMD2;PSMD2	0.000592214
cg02790471	F	6		SCML4			1	rs184505614		SCML4	0.000592738
cg08555682	F	20			Promoter_Associated_Cell_type_specific	Island	0;19	rs55777527;rs73317495	chr20:61200972-61201272		0.000594636
cg27228168	R	16	DMR	IRX3		Island			chr16:54317821-54324604	IRX3	0.000595441
cg20078119	R	22	DMR	RIBC2	Promoter_Associated	Island	44;33;27;24	rs117765771;rs572609597;rs182053716;rs2272804	chr22:45809191-45809953	RIBC2;SMC1B;RIBC2	0.000596276
cg06967828	F	10		CHST3	Unclassified_Cell_type_specific	Island	10	rs189867023	chr10:73723711-73724770	CHST3	0.000598346
cg20227056	F	6			Unclassified						0.000598715
cg15575671	F	19		ILVBL	Promoter_Associated	S_Shore	1;41	rs566423072;rs143834372	chr19:15235912-15236631	ILVBL	0.000598722
cg00258633	R	4		ARHGAP24			13;9;8	rs188958502;rs149921452;rs192732544		ARHGAP24;ARHGAP24	0.000599977
cg03141011	R	2		GPR35			51;49;30;4	rs7565704;rs575660885;rs368189812;rs564426258		GPR35;GPR35;GPR35;GPR35	0.000600125
cg23197881	R	12		RAB3IP	Promoter_Associated	Island	32;24	rs570930695;rs143387389	chr12:70132340-70133559	RAB3IP;RAB3IP;RAB3IP;RAB3IP;RAB3IP;RAB3IP	0.000601978
cg08957091	F	4		PDE5A			0;32;34	rs562287423;rs531255739;rs10612127		PDE5A;PDE5A;PDE5A	0.000604434
cg03541759	F	5		BTF3	Unclassified	Island	15;34	rs563401866;rs530929363	chr5:72794040-72794641	BTF3;BTF3	0.000604561
cg07569925	F	22					19;23;27;28;33;37	rs76796440;rs146200835;rs182817327;rs543572572;rs557575212;rs574252780			0.000605746
cg19045573	R	19					36;1	rs575456126;rs139162680			0.000606539
cg03669663	R	13		RASL11A	Promoter_Associated	Island	1	rs552738023	chr13:27844658-27845525	RASL11A;RASL11A	0.000606915
cg01111718	R	11		GRIA4			40;21;2;1	rs144011697;rs78155864;rs561428991;rs73542815		GRIA4;GRIA4;GRIA4;GRIA4	0.00061083
cg10284440	R	16		MLKL		S_Shore	51;50;28;13;11;2;1	rs552536985;rs2057803;rs538000605;rs2057804;rs568378992;rs190352350;rs572894919	chr16:74734152-74734572	MLKL;MLKL	0.000610996
cg06459847	F	16	DMR		Unclassified_Cell_type_specific	Island	4	rs574351858	chr16:203753-204866		0.000612621
cg12257625	R	19		ZNF564	Promoter_Associated	Island			chr19:12661804-12662302	ZNF564	0.000612621
cg27661175	F	16		RABEP2	Promoter_Associated	Island	17;32	rs546184376;rs144504476	chr16:28936053-28937036	RABEP2	0.000617276
cg10982443	F	14		KLHL33		Island	0;47	rs542410420;rs555534283	chr14:20903395-20903720	KLHL33	0.000617356
cg06218622	F	17		TMEM107	Promoter_Associated	Island	11;29;47	rs541047730;rs559353355;rs530025675	chr17:8079490-8080125	TMEM107;TMEM107	0.000618389
cg07967091	F	19		ZNF667	NonGene_Associated_Cell_type_specific	Island	1;9;18;21	rs10425239;rs188877381;rs150574972;rs559397278	chr19:56988313-56989741	ZNF667;ZNF667	0.000618574
cg13811448	F	19		MORG1	Promoter_Associated	Island	24;30;35	rs534455148;rs553020396;rs574577864	chr19:12777330-12777638	MORG1;MORG1;MAN2B1	0.000619009
cg00848728	R	1		DAB1		Island	41	rs185680151	chr1:58715272-58716095	DAB1;DAB1	0.000621709
cg06352406	F	10		SFMBT2		Island	1;32	rs145359890;rs528209542	chr10:7449376-7455339	SFMBT2	0.000622551
cg03310410	R	20					40	rs184138971			0.000623084
cg16470266	R	3		SLC51A						SLC51A	0.000623385
cg24534477	R	22		PNPLA5	Unclassified_Cell_type_specific	Island	43;2	rs556969262;rs567396187	chr22:44287497-44288061	PNPLA5	0.000624032
cg05752845	F	7					9	rs543834796			0.000624454
cg19916212	R	13	CDMR	EDNRB	Unclassified	Island			chr13:78492425-78493382	EDNRB;EDNRB;EDNRB	0.000626336
cg10845380	R	14	RDMR			N_Shore			chr14:23291078-23291337		0.000626435
cg02486161	F	16		NOD2			4;8	rs373812846;rs140643942		NOD2	0.000626447
cg23614947	R	14		PSMC6	Promoter_Associated	N_Shore	20	rs562829915	chr14:53173752-53174112	PSMC6	0.000628918
cg09617747	F	16		NOB1	Promoter_Associated	Island	9;32;36	rs548876427;rs138322270;rs534370822	chr16:69788469-69788984	NOB1	0.000631995
cg25941963	R	10					24;1	rs545104026;rs559956451			0.000634024
cg05154177	F	5					14;23;38;40;45	rs31234;rs150477101;rs552935103;rs145477163;rs535575071			0.000635669
cg20980321	F	6		RNF5			16;34	rs545310641;rs147473782		RNF5;AGPAT1;AGPAT1	0.000636357
cg11307854	F	6					0	rs561589835			0.000637224
cg24912438	F	4	RDMR	TMEM155		Island	25;26	rs529732630;rs10025131	chr4:122685860-122686565	TMEM155;LOC100192379	0.000637946
cg23831328	R	4	DMR			Island	11	rs541619955	chr4:3873092-3874011		0.000638079
cg03259205	F	14					0;3;9;12;16;27;41;44;46;47	rs548677669;rs187174521;rs79722637;rs555707466;rs577552112;rs538968977;rs553771145;rs57			0.00064572
cg06636485	F	5		BRD9		N_Shelf	0;1;21	rs72703159;rs568656936;rs141386440	chr5:892522-893479	BRD9;BRD9;BRD9	0.000648764
cg05227434	F	19		FKRP	Promoter_Associated	Island	8	rs369487077	chr19:47248749-47249948	FKRP;FKRP;STRN4;STRN4	0.000648781
cg27558437	F	6		PBX2			1;43;51	rs201834744;rs169503;rs528299431		PBX2	0.000650479
cg21054919	R	2			Unclassified_Cell_type_specific	Island	45;41;26	rs113513822;rs550082424;rs573235151	chr2:233215680-233217556		0.00065207
cg06856555	R	4		STOX2						STOX2	0.000652373
cg13483774	F	2									0.000652662
cg21879241	R	10					44;40	rs66695604;rs183343696			0.000652802
cg01369278	R	2		DLX2	Promoter_Associated	Island	42;36	rs531554746;rs3762499	chr2:172964762-172967857	DLX2	0.000652859
cg10215310	R	7	DMR	LHFPL3		Island	38	rs372974191	chr7:103968783-103969959	LHFPL3;LHFPL3	0.000655936
cg08876401	F	21		DNAJC28		S_Shore	16;19;37;46	rs543300706;rs565068993;rs532338882;rs188715392	chr21:34863644-34864268	DNAJC28;DNAJC28	0.000658114
cg19590895	R	15		C15orf52			51;33;1	rs539947229;rs58452154;rs576526533		C15orf52	0.000659422
cg08271907	R	8			Unclassified_Cell_type_specific						0.000660125
cg03746159	R	19		LAIR1			51;12;2;1	rs572510579;rs186055365;rs564630099;rs138707306		LAIR1;LAIR1	0.000660263
cg04569429	F	17		LASP1		N_Shore			chr17:37025737-37027104	LASP1	0.000661745
cg19310740	R	8		UBR5		Island	15	rs115842451	chr8:103424045-103425154	UBR5;UBR5	0.000661832
cg12791476	R	7		POLR2J4		S_Shore	45;42;19	rs557529262;rs572744789;rs184515309	chr7:44058608-44058988	POLR2J4	0.000664417
cg06066240	F	9		PAX5			42;43	rs116657740;rs112280673		PAX5;PAX5;PAX5;PAX5;PAX5;PAX5;PAX5;PAX5;PAX5;PAX5;PAX5;PAX5;PAX5	0.000667193
cg08573102	R	15		PLA2G4D						PLA2G4D	0.000668226
cg15781363	F	22		MICAL3	Promoter_Associated	S_Shore	3;19	rs143172092;rs12169819	chr22:18483191-18484500	MICAL3;MICAL3;MICAL3	0.000670077
cg20369048	F	15		CHRM5			26;29	rs142387857;rs182847728		CHRM5;AVEN	0.000670436
cg17301644	R	21		C21orf59	Promoter_Associated	Island	43;41;33	rs531951707;rs550433073;rs571775184	chr21:33984367-33985450	C21orf59	0.000671562
cg17987546	F	17		LRRC75A			8;23	rs561418062;rs574803888		LRRC75A;LRRC75A	0.000678428
cg02424630	F	12		TAOK3	Promoter_Associated	Island	19;29;40	rs532426559;rs115982045;rs559752302	chr12:118809324-118811021	TAOK3;TAOK3	0.000679186
cg02249233	F	2					0;25	rs551406600;rs6709846			0.000680322
cg15174463	R	3		SMC4		Island	34;27;14;1	rs367760606;rs182334847;rs144117230;rs573192668	chr3:160117012-160118878	SMC4;SMC4;IFT80	0.000681419
cg11200963	R	11		SLC22A8			47;31;30;29;22;14	rs538849886;rs545722930;rs559351635;rs114441740;rs59909703;rs182576729		SLC22A8	0.000681676
cg02975259	R	3		NCK1	Promoter_Associated	Island	5	rs534677966	chr3:136580875-136581721	NCK1	0.000682646
cg27087112	R	2		LOC100499194	Unclassified	Island	23;17;1	rs28504526;rs569409867;rs537490898	chr2:114736853-114737689	LOC100499194;LINC01191	0.000686588
cg19491478	F	20	CDMR			S_Shore	0;44;48	rs4434054;rs190485620;rs182268140	chr20:59542508-59542739		0.000687459
cg07059115	R	16		GRIN2A	Unclassified_Cell_type_specific					GRIN2A;GRIN2A;GRIN2A	0.000687592
cg00333302	R	4		LOC101929199			22;1	rs570913941;rs557378246		LOC101929199	0.000689469
cg16099476	R	8		PDP1		Island	29;16	rs181870274;rs28637088	chr8:94928518-94930124	PDP1;PDP1;PDP1;PDP1;PDP1	0.000689495
cg10780002	R	14					16	rs150514845			0.000689752
cg13140565	F	7		SNX8	Promoter_Associated	S_Shore	18;28;38	rs34519622;rs55871547;rs142470016	chr7:2353629-2354075	SNX8	0.000690556
cg00034101	R	1		HEYL			20	rs1148944		HEYL	0.000694621
cg14239021	F	22		MYH9			4	rs577167312		MYH9	0.000695507
cg10591636	R	3		NT5DC2		S_Shore	51;28;23;19;17;15;1	rs369876374;rs566854397;rs564333364;rs533268991;rs546944676;rs560301224;rs529372336	chr3:52558565-52558769	NT5DC2;NT5DC2	0.000695654
cg11222127	F	12	DMR	LHX5		Island	51	rs190691256	chr12:113900750-113906442	LHX5	0.000696615
cg06180363	F	19		TRIM28	Promoter_Associated	Island	39	rs528508881	chr19:59055376-59056482	TRIM28	0.000698579
cg19199146	R	11		APBB1	Promoter_Associated		16	rs541216236		APBB1;APBB1;APBB1;APBB1;APBB1;APBB1;APBB1;APBB1;APBB1;APBB1;APBB1	0.000698678
cg01390271	F	6	DMR	FYN		S_Shore	38	rs528688321	chr6:112193835-112194854	FYN	0.000700486
cg16537183	R	1		FHAD1			51;43	rs544873465;rs115178388		FHAD1	0.00070652
cg00888507	F	6			Unclassified		0;5	rs561394521;rs149978550			0.000710836
cg25007351	R	3		SMC4		Island	38	rs190040635	chr3:160117012-160118878	SMC4;SMC4	0.000714621
cg15706692	R	6					12;11;6;2;1	rs200605312;rs576712827;rs533033180;rs555516763;rs9343264			0.000715462
cg10148801	F	5		2021-03-03			5;22;25	rs534097691;rs553840705;rs577186767		2021-03-03	0.000718806
cg15525101	F	15		MYO5C			1;16;39	rs199814591;rs3838857;rs56090415		MYO5C;MYO5C	0.000719945
cg08215366	F	7	CDMR	ZPBP	Promoter_Associated_Cell_type_specific	S_Shore	9;10	rs2247539;rs577445774	chr7:50132572-50132921	ZPBP;ZPBP	0.000720033
cg20733018	F	6		LOC730101	Promoter_Associated	Island	1;3	rs115891441;rs560964900	chr6:52528939-52529651	LOC730101;LOC730101	0.000720327
cg17245829	R	6		MAD2L1BP	Promoter_Associated	Island	51	rs569121993	chr6:43596790-43597690	MAD2L1BP;GTPBP2	0.000720585
cg23806017	F	1		ZBTB8A			45;51	rs187569531;rs560268683		ZBTB8A	0.000722038
cg09451613	F	10		TACC2			15;27	rs78963871;rs60145321		TACC2;TACC2	0.000726075
cg13780178	R	2				S_Shelf	37;31	rs570872809;rs189010339	chr2:121199723-121199993		0.000727174
cg07092293	R	17		B3GNTL1		N_Shelf	10;1	rs186677583;rs561214325	chr17:80989059-80989392	B3GNTL1	0.000727477
cg11928155	R	1					2	rs145978245			0.000728582
cg09597470	R	2		NCKAP5		S_Shore			chr2:134023947-134024467	NCKAP5;NCKAP5	0.000734579
cg18435498	F	15		PARP16	Unclassified		1;37	rs564979802;rs181356570		PARP16	0.000736438
cg17178900	R	1		PM20D1	Unclassified_Cell_type_specific	Island	31;30	rs572245419;rs540811455	chr1:205818898-205819191	PM20D1	0.000738182
cg21439450	F	16		POLR2C	Promoter_Associated	Island	14;17;20;47	rs150078887;rs145462375;rs148836411;rs376715907	chr16:57496476-57497038	POLR2C	0.000738945
cg17432453	R	6	RDMR	HIST1H3C	Promoter_Associated	N_Shore	27	rs559962083	chr6:26045644-26046033	HIST1H3C	0.000739175
cg17707690	F	7		ORC5L	Promoter_Associated		1;4;6;7;18;33;41;45;46;47	rs143239109;rs200891639;rs199857670;rs200777403;rs201795126;rs144106633;rs540156801;rs2		ORC5L;ORC5L;ORC5L;ORC5L	0.000739895
cg12026729	R	18	DMR	LOC100192426	Unclassified	Island	22;11	rs111544930;rs7342992	chr18:8367273-8367599	LOC100192426;PTPRM;PTPRM	0.000740899
cg26535072	R	9		APBA1	Promoter_Associated	S_Shore	30;22	rs3069283;rs553746492	chr9:72286804-72288081	APBA1	0.000741906
cg17360924	F	12		STX2	Promoter_Associated	S_Shore	40;48;50	rs116350219;rs11837962;rs11061164	chr12:131323203-131323959	STX2;STX2	0.000742516
cg22773058	F	3		DVL3		N_Shore	48	rs556831356	chr3:183872925-183873712	DVL3	0.000744382
cg08330919	F	4		LOC344967		Island			chr4:40057484-40059041	LOC344967;N4BP2	0.000744396
cg22209616	R	15		FEM1B		N_Shore	51;32	rs535537431;rs114824392	chr15:68569974-68571058	FEM1B	0.00074492
cg21077330	R	10		STK32C		Island	42;34;29;14	rs12268135;rs549749790;rs563380773;rs190583653	chr10:134120447-134122422	STK32C	0.000745474
cg02835874	R	11		NRIP3		S_Shore			chr11:9025095-9026315	NRIP3	0.000750438
cg03831666	F	3		RG9MTD1	Promoter_Associated	Island	2;15;38;42	rs144632149;rs188963859;rs79359648;rs2303476	chr3:101280545-101280952	RG9MTD1	0.000750789
cg15205409	F	1		LINC01031						LINC01031	0.000753331
cg14403130	R	1		RNF220	Unclassified_Cell_type_specific	Island	30	rs553776666	chr1:44871109-44874047	RNF220	0.000754169
cg16854065	R	17		USP22		N_Shore	21	rs555014103	chr17:20945912-20947069	USP22	0.000755684
cg14008679	F	14		TRAF3		N_Shelf	24;27	rs140423891;rs150483724	chr14:103373837-103374140	TRAF3;TRAF3;TRAF3	0.000757601
cg08985142	F	5		IQGAP2			0;11;37	rs77832468;rs113427204;rs183685807		IQGAP2;IQGAP2;IQGAP2;IQGAP2	0.000758851
cg09394843	F	3					0;1	rs547265847;rs143542303			0.000759645
cg05913250	F	14		DLST	Promoter_Associated	N_Shore	33	rs559237267	chr14:75348485-75349061	DLST	0.000763069
cg22108980	R	7		IGFBP1		N_Shore			chr7:45928002-45928585	IGFBP1	0.000764525
cg12804910	R	12		DDX51		N_Shelf	35;11;8;6	rs567942886;rs61942917;rs199798344;rs200454097	chr12:132627866-132629469	DDX51	0.000766027
cg21446557	F	6					9;25	rs529853931;rs76557784			0.000767054
cg15839376	F	15					29	rs531857583			0.000767311
cg16044573	R	4		OCIAD1	Promoter_Associated	Island	32;25;10	rs558280717;rs576500989;rs148810269	chr4:48832807-48833569	OCIAD1;OCIAD1;OCIAD1;OCIAD1;OCIAD1;OCIAD1;OCIAD1;OCIAD1;OCIAD1	0.000767524
cg06100991	R	4		ELOVL6		Island	14	rs149006908	chr4:111119187-111120084	ELOVL6;ELOVL6	0.000771089
cg04034778	R	12					11;5;2;1	rs2253171;rs552038335;rs570632859;rs531444205			0.000771418
cg00964039	R	1		HIPK1		Island			chr1:114471965-114472899	HIPK1;HIPK1	0.000772155
cg08675498	F	2		NAGK	Promoter_Associated	Island	44	rs546845887	chr2:71295160-71296002	NAGK;NAGK	0.000772219
cg25556101	F	22		RPS19BP1	Promoter_Associated	Island	24;34;35	rs527256303;rs138046251;rs571124716	chr22:39928303-39929071	RPS19BP1;RPS19BP1	0.000772654
cg05230759	R	11		SIDT2		N_Shore	42;32;3	rs550650862;rs570655833;rs539547515	chr11:117049399-117050234	SIDT2	0.000772691
cg10231140	F	3					0;14;20;21;33	rs77463058;rs529561721;rs139629084;rs565720633;rs12490840			0.000773342
cg00357368	F	1		GNG5	Promoter_Associated	Island	33;38	rs12093101;rs12566431	chr1:84971344-84972491	GNG5;SPATA1	0.000775874
cg18352935	R	11		OR51F2			31;26;1	rs550712614;rs138738065;rs141833534		OR51F2	0.000776149
cg17651972	F	12	RDMR	NXPH4	Unclassified_Cell_type_specific	S_Shore	12	rs368121304	chr12:57618769-57619402	NXPH4	0.000778025
cg19191401	F	12		SRGAP1	Promoter_Associated	S_Shore	18	rs559612805	chr12:64237403-64238401	SRGAP1	0.00077883
cg19018097	R	11	DMR	SNX32	Promoter_Associated	Island			chr11:65601069-65601551	SNX32	0.00078211
cg02976843	R	17		RAP1GAP2			31	rs182860651		RAP1GAP2;RAP1GAP2	0.000783251
cg00188503	R	4		CYP4V2		N_Shore	32;21;1	rs575336511;rs10001084;rs554681727	chr4:187111939-187113286	CYP4V2	0.000783676
cg07079314	R	2		USP40		N_Shore	25	rs563929732	chr2:234385358-234385730	USP40	0.000784472
cg27370448	F	3		SRGAP3			0;19;41	rs146551341;rs538711619;rs571028820		SRGAP3;SRGAP3;SRGAP3;SRGAP3	0.000784639
cg25037841	R	22		RTN4R			32;22;17;16;13;2	rs117919213;rs550296252;rs575853165;rs140888369;rs117725102;rs568383645		RTN4R;MIR1286	0.000786215
cg00808158	R	14		SPTB			13;2;1	rs569394026;rs530889193;rs557891877		SPTB	0.000786251
cg10556330	R	2		ITGA6	Promoter_Associated_Cell_type_specific	N_Shore			chr2:173292099-173293183	ITGA6;ITGA6	0.000788459
cg18064917	F	2					25	rs186103749			0.000789501
cg21742931	F	11		CCND1	Promoter_Associated	Island			chr11:69451136-69458596	CCND1	0.000793221
cg19555478	R	17		SLC47A2			15;13;2	rs189733130;rs181967840;rs536688403		SLC47A2;SLC47A2;SLC47A2	0.000795221
cg23298114	R	8		EXT1			19	rs551489041		EXT1	0.000795304
cg08292624	F	18		MAPRE2			1;19;24	rs368149364;rs186142369;rs75475138		MAPRE2;MAPRE2;MAPRE2;MAPRE2;MAPRE2	0.000795531
cg15665309	F	5					0;2;28;38	rs569884123;rs538263858;rs113709665;rs571854715			0.000797942
cg09557014	F	15					29;31	rs541875304;rs562100894			0.000799378
cg19868751	F	1		GABRD	Unclassified_Cell_type_specific	N_Shore	0;13	rs539205043;rs559208670	chr1:1957046-1957386	GABRD	0.000802704
cg11462099	F	13		ATP11A		Island	2	rs573252318	chr13:113540350-113540558	ATP11A;ATP11A	0.000802954
cg20469507	R	11		POLD3			42;36;24	rs6592574;rs115679196;rs568766953		POLD3	0.000803767
cg22533639	F	2					1;27;37	rs567846489;rs79382150;rs113247363			0.000806098
cg16173410	R	15		SYNM			46	rs185833506		SYNM;SYNM	0.000806328
cg13922488	R	19		PKN1	Promoter_Associated	S_Shore	48;32;17;10;1	rs531902009;rs550086174;rs571586788;rs538682116;rs185679137	chr19:14543873-14544704	PKN1	0.000806508
cg03866835	R	16		FAM65A	Unclassified	Island			chr16:67562575-67563390	FAM65A	0.000808049
cg05287115	F	3					1	rs188625816			0.000809772
cg10210120	F	6					1;17	rs188234422;rs575705273			0.000810147
cg15326741	R	5					50;8;4;1	rs543325011;rs563234303;rs531806626;rs545536491			0.000810646
cg10599866	R	2									0.000812787
cg00850971	R	6				Island			chr6:7051496-7052932		0.000813486
cg08585315	F	11		FANCF	Promoter_Associated	Island	5;14;39;40	rs147568275;rs374516519;rs568775491;rs142028189	chr11:22646706-22647441	FANCF	0.000813606
cg26033510	F	6					0	rs35095488			0.000814868
cg13826105	F	9				N_Shore	1;3;6;20	rs191181112;rs544458152;rs115904496;rs116197057	chr9:139835416-139839440		0.000817661
cg20700171	R	6					2	rs139857049			0.000818143
cg04746587	R	1		DPH2	Promoter_Associated	Island			chr1:44435409-44436114	DPH2;DPH2	0.000818273
cg27553955	F	2		KCNG3		Island	9;37	rs569135195;rs531634622	chr2:42719784-42722166	KCNG3;KCNG3	0.000820518
cg12074707	R	1			Promoter_Associated	N_Shelf	45;42	rs12738345;rs541850156	chr1:27021833-27024101		0.000820747
cg09228048	R	3		BHLHE40	Promoter_Associated	Island	28	rs201170253	chr3:5019876-5022223	BHLHE40;BHLHE40-AS1;BHLHE40-AS1;BHLHE40-AS1	0.000823148
cg00513984	F	12				Island	0;6;13;42;48	rs200444207;rs558673241;rs187040928;rs191930919;rs115599353	chr12:125039119-125039344		0.000824841
cg18687468	F	8					0;41;42	rs141173918;rs542840751;rs536495228			0.000825751
cg26405583	F	21		PRDM15		Island	12;26;33;34;38;39	rs372294415;rs376328021;rs564631838;rs28657504;rs547055198;rs566767056	chr21:43236025-43236510	PRDM15;PRDM15	0.000826453
cg08268652	F	19		RFX2	Promoter_Associated	Island	14;41;49	rs547857863;rs117423897;rs10426634	chr19:6110066-6110878	RFX2;RFX2	0.000826815
cg15215842	F	10		CRTAC1			0;4;30	rs138266954;rs142769753;rs11189448		CRTAC1;CRTAC1	0.0008278
cg06479254	R	2	CDMR	HOXD10		S_Shore	39;24;16	rs185342211;rs141906806;rs113345368	chr2:176980765-176981423	HOXD10	0.000827914
cg27654142	R	5		ZFP2	Unclassified	Island	51;16	rs543727948;rs556108714	chr5:178322713-178323538	ZFP2;ZFP2	0.000830879
cg27324993	R	15		CHP	Promoter_Associated	Island	30	rs576746793	chr15:41522828-41523732	CHP;EXD1	0.000833221
cg27086466	R	12					47;2;1	rs185809512;rs544320746;rs564123124			0.000833327
cg15315015	R	3		QRICH1	Promoter_Associated	Island	34;29	rs571808491;rs141658262	chr3:49130677-49131845	QRICH1;QRICH1	0.000835241
cg00316478	F	16	DMR	ACSF3	Unclassified_Cell_type_specific	N_Shelf	1;31	rs116985242;rs550440129	chr16:89225687-89226195	ACSF3	0.000840021
cg06822952	F	22		LGALS1	Promoter_Associated	Island			chr22:38073037-38073412	LGALS1	0.000840744
cg17523158	R	3		VGLL4		S_Shore	41;2	rs73814967;rs572624148	chr3:11684192-11684930	VGLL4;VGLL4;VGLL4	0.000843545
cg25494302	F	19					12;27	rs533828749;rs558508048			0.000849084
cg07653943	R	2		KIF1A			28;3;1	rs370553677;rs555332746;rs371439675		KIF1A;KIF1A	0.00085342
cg10289190	R	9		GRHPR	Promoter_Associated	Island	17;7	rs546235477;rs562744658	chr9:37422568-37422915	GRHPR	0.000853571
cg02374322	R	11					23	rs543939390			0.000855208
cg01487961	R	2		LINC00116	NonGene_Associated	S_Shore	51;35	rs139543313;rs572844987	chr2:110969852-110970222	LINC00116	0.000855366
cg21033655	F	19		RAD23A	Promoter_Associated	Island			chr19:13056458-13057125	RAD23A	0.000855383
cg20885342	F	7					18;26;29;31	rs188287526;rs34601496;rs184135335;rs35719605			0.000856991
cg13806461	R	11		POLR2L		N_Shore	46;42;41	rs6591;rs3210213;rs3210212	chr11:842293-843396	POLR2L	0.000859674
cg01742369	R	14		RIN3			49;32;19;18	rs559381045;rs72697299;rs548082616;rs74591527		RIN3	0.000859815
cg02573091	R	5				S_Shore			chr5:74907286-74907770		0.000859877
cg06671621	F	12		CLSTN3	Promoter_Associated_Cell_type_specific					CLSTN3;RBP5	0.00085989
cg11803077	F	1		SRM	Promoter_Associated	Island	23;46	rs576108752;rs72870077	chr1:11119030-11120634	SRM	0.000859967
cg05439195	R	6	DMR		Promoter_Associated		25	rs10945399			0.000861235
cg16608652	R	1		B3GALT2						B3GALT2;B3GALT2;CDC73	0.000863044
cg06756919	R	14		PAX9		Island	1	rs550467629	chr14:37135513-37136348	PAX9	0.000863153
cg01772700	F	19		ZNF582	Promoter_Associated	N_Shore	34	rs566269520	chr19:56904636-56905355	ZNF582	0.000863361
cg08481119	F	2		TMEM87B	Promoter_Associated	Island	17;18	rs536669522;rs556247816	chr2:112811809-112812134	TMEM87B	0.000865026
cg22579849	R	9		DCTN3	Promoter_Associated	N_Shelf	44;27	rs578025446;rs543843193	chr9:34623512-34624081	DCTN3;DCTN3	0.000866439
cg13716638	F	19		YIF1B	Promoter_Associated	N_Shore	27;49	rs576505362;rs543520890	chr19:38806485-38806747	YIF1B;YIF1B;YIF1B;YIF1B;YIF1B;YIF1B;YIF1B;YIF1B	0.000868025
cg05003908	R	8		LOC100130274	Unclassified_Cell_type_specific	Island			chr8:144788491-144791059	LOC100130274	0.000868133
cg11530289	R	8		ADHFE1	Promoter_Associated	N_Shore			chr8:67351287-67351839	ADHFE1	0.000870565
cg02109711	F	15			Promoter_Associated	Island	0	rs907594	chr15:77197258-77197895		0.000871396
cg17049833	R	17					21;15	rs566286331;rs535130872			0.000871422
cg22705012	F	19					1;5	rs561667850;rs529018724			0.000871638
cg17227680	R	17	RDMR	CDK5RAP3	Promoter_Associated	Island	38	rs539879391	chr17:46048069-46048823	CDK5RAP3;CDK5RAP3	0.000875187
cg02974977	R	1		SERBP1		N_Shore	25;22;2	rs550195134;rs570316827;rs539350586	chr1:67895135-67896826	SERBP1;SERBP1;SERBP1;SERBP1	0.000875848
cg13956671	F	10		CUL2	Promoter_Associated	S_Shore	22;24	rs188132147;rs115778810	chr10:35378834-35379632	CUL2	0.000876647
cg16585183	F	10		PRKG1			10;31;34;45	rs115264331;rs553571063;rs2126758;rs535150985		PRKG1;PRKG1	0.000877164
cg16753771	R	7		SND1	Gene_Associated_Cell_type_specific		35	rs191409424		SND1	0.000877235
cg14257907	R	1		UCK2			44;28;2;1	rs566882812;rs556900588;rs58173992;rs577280048		UCK2	0.000881403
cg01268491	R	3		SSUH2			2	rs571804934		SSUH2;SSUH2;SSUH2;SSUH2	0.00088576
cg02926536	R	13		DCUN1D2			27;10	rs118017348;rs555132286		DCUN1D2	0.000887497
cg11080268	R	20	DMR	PRNP	Promoter_Associated	Island	21;14;1	rs567941933;rs529147260;rs550868687	chr20:4666827-4667874	PRNP;PRNP;PRNP;PRNP;PRNP;PRNP;PRNP;PRNP;PRNP;PRNP;PRNP	0.000888286
cg00237631	F	7			Unclassified	Island	12;19;24;40	rs540198637;rs559925731;rs573657757;rs542404836	chr7:25896713-25896925		0.000888868
cg08335583	R	16		TUFM	Promoter_Associated	Island	35;30;19;15	rs547798844;rs535787333;rs555362028;rs112029765	chr16:28857204-28858139	TUFM	0.000890332
cg05491843	F	1	RDMR	IRF2BP2	Promoter_Associated	N_Shore	7	rs200231014	chr1:234744276-234747024	IRF2BP2;IRF2BP2	0.000890497
cg08537847	R	5		MIR145	Unclassified		24	rs555290833		MIR145;LOC728264	0.000890635
cg19644670	R	19		MYO9B	Promoter_Associated	N_Shore	42;5	rs113870843;rs75862483	chr19:17186043-17187233	MYO9B;MYO9B;HAUS8;HAUS8	0.000892677
cg16816603	R	22	DMR	PHF21B	Unclassified	Island	39;38;30;11	rs13054065;rs551154846;rs546733257;rs559524299	chr22:45403036-45406372	PHF21B;PHF21B	0.000893378
cg16349564	F	18		ZNF521			4	rs189574398		ZNF521;ZNF521	0.00089718
cg23639734	R	4		SOD3			30;2	rs534033411;rs191360137		SOD3	0.000898453
cg01028657	F	15		PML		Island	1;5;23	rs149871195;rs556426526;rs147563445	chr15:74315178-74315711	PML;PML;PML;PML;PML;PML;PML;PML;PML	0.000901212
cg01737737	F	12		APAF1	Gene_Associated_Cell_type_specific		1;20	rs149790641;rs190482836		APAF1;APAF1;APAF1;APAF1;APAF1	0.000902026
cg06309895	F	3		AMOTL2		S_Shore			chr3:134092257-134093741	AMOTL2;AMOTL2;AMOTL2;AMOTL2	0.000902371
cg12794992	F	8									0.000903018
cg10943629	R	5					42;25;17	rs375032960;rs553732160;rs572362656			0.000903661
cg12342501	R	2					42;39;17;12;1	rs574109580;rs114254738;rs111540203;rs116434608;rs13009356			0.000905546
cg09116658	R	1		RAB13	Unclassified	N_Shelf	50;29;2	rs551087554;rs144642735;rs536896928	chr1:153963227-153963510	RAB13	0.000905851
cg05903630	R	5		PTCD2	Promoter_Associated	Island	34;26	rs201371528;rs542507597	chr5:71616007-71616345	PTCD2;MRPS27	0.000907064
cg06366107	R	1		ZBTB7B	Promoter_Associated	S_Shore			chr1:154989749-154990234	ZBTB7B	0.000907228
cg27501022	F	11					2;44	rs141680076;rs547988712			0.000907832
cg09943980	F	1		SEMA4A			0;1;16	rs113487776;rs184048084;rs150438716		SEMA4A	0.000914465
cg01875648	F	2			Promoter_Associated	N_Shore	25	rs144871312	chr2:128173475-128173793		0.000914687
cg02412264	R	21		FAM165B	Promoter_Associated	Island	36;27;23;22;9	rs144616374;rs60339788;rs564448788;rs373009160;rs547014617	chr21:35747326-35748122	FAM165B	0.000915464
cg21227085	F	19		CLEC4GP1		Island	13	rs529562881	chr19:7852932-7854557	CLEC4GP1	0.000916691
cg19786799	R	7		DNAAF5		N_Shore	2	rs561300927	chr7:780239-780601	DNAAF5;DNAAF5	0.000919305
cg21665151	R	10					8;5	rs56125289;rs183726553			0.000919579
cg14065576	R	1		GSTM2	Unclassified	Island	14	rs147809472	chr1:110210581-110210956	GSTM2;GSTM2	0.000920129
cg02289743	F	22		AP1B1	Gene_Associated_Cell_type_specific		50	rs572132548		AP1B1;AP1B1;AP1B1	0.000920241
cg23875059	R	22		PRR5		N_Shore			chr22:45064159-45065092	PRR5;PRR5	0.000921434
cg22671970	R	17		MAP2K4			45;2	rs570848058;rs4792218		MAP2K4;MAP2K4	0.000921643
cg20066552	R	12					12;1	rs190029250;rs552695747			0.000921798
cg05676510	R	2		SNTG2			22	rs549242085		SNTG2	0.000927677
cg20646141	R	1		NBPF20			21;3	rs186176467;rs191048863		NBPF20;NBPF10;NBPF10	0.000927756
cg10882817	R	18		CYB5A	Promoter_Associated	Island			chr18:71958141-71959770	CYB5A;CYB5A;CYB5A	0.000928095
cg08211801	R	19				Island	47	rs552269082	chr19:14185903-14186131		0.000932387
cg04262934	R	6		HSD17B8	Promoter_Associated	N_Shore	14	rs370941986	chr6:33175561-33176387	HSD17B8	0.000933074
cg19931305	R	4		SLC10A7	Promoter_Associated	Island	31	rs62326870	chr4:147443091-147444062	SLC10A7;SLC10A7	0.000938002
cg09679897	R	2		MXD1	Promoter_Associated	Island			chr2:70141359-70142939	MXD1	0.000938524
cg00461005	F	10		CREM	Promoter_Associated	Island			chr10:35415788-35416685	CREM;CREM;CREM;CREM;CREM;CREM	0.000939999
cg17171215	F	2	DMR			Island			chr2:237071794-237078762		0.000948799
cg22402335	R	10		MAP3K8	Promoter_Associated	Island	15;11	rs573610448;rs544245037	chr10:30722378-30723707	MAP3K8;MAP3K8	0.000951368
cg20082877	F	18	RDMR			N_Shore			chr18:19928416-19929329		0.000952962
cg02842104	F	19		ZNF20	Promoter_Associated	Island			chr19:12250694-12251217	ZNF20	0.000953019
cg05042034	F	15		IL16			45	rs555806550		IL16	0.000954082
cg14650053	R	17					40;2	rs369305515;rs538296827			0.000954205
cg02487930	F	4					1	rs539694342			0.000954776
cg10260205	F	21		PCBP3		S_Shelf	1;5;8;15;32	rs140937376;rs114794360;rs387320;rs432338;rs552709841	chr21:47343715-47345139	PCBP3;PCBP3	0.000957631
cg15890111	R	16		ABAT		S_Shore	43;20	rs559387602;rs189869807	chr16:8768256-8768619	ABAT	0.000958543
cg14185324	R	2		HDAC4	Promoter_Associated		10;2	rs563917317;rs187728171		HDAC4	0.000959822
cg14346243	F	4		SNCA		N_Shore	6;31;41;48	rs375046356;rs578223201;rs562922847;rs560399301	chr4:90758008-90758870	SNCA;SNCA;SNCA;SNCA	0.000960752
cg23644906	R	2					47;38;29;28;20;15;7;5;1	rs534890722;rs191099412;rs578167952;rs545312944;rs6545738;rs75892215;rs73933919;rs18239			0.000962494
cg15991700	R	5		MAPK9	Promoter_Associated	Island	45	rs529441068	chr5:179718528-179719767	MAPK9;MAPK9;MAPK9;MAPK9;MAPK9	0.000964525
cg16122628	F	6		C6orf145		N_Shore	45	rs189077640	chr6:3750788-3752767	C6orf145	0.000972119
cg17941202	R	18		CNDP2		Island	8;4	rs191530459;rs184006394	chr18:72162935-72164039	CNDP2	0.00097475
cg23043959	F	11		NTM			0;19;29;31;40;46	rs143285843;rs186221200;rs571420017;rs538845987;rs553973684;rs190745337		NTM	0.000977405
cg23724447	R	10		BUB3	Promoter_Associated	Island			chr10:124913631-124914726	BUB3;BUB3;BUB3;BUB3	0.000987649
cg20274863	R	15					14;1	rs559287278;rs564356381			0.000988379
cg03614394	F	2		BOLL		Island	6;29	rs535249665;rs771018	chr2:198649751-198651599	BOLL;BOLL;BOLL;BOLL;BOLL	0.000989657
cg04146259	F	14			Unclassified_Cell_type_specific						0.000989666
cg19704489	F	1			Unclassified_Cell_type_specific		0;10	rs546786867;rs566982894			0.000989868
cg18125208	R	1		MRPL55	Promoter_Associated	Island	39;27;1	rs375465686;rs529235767;rs549137040	chr1:228296787-228297276	MRPL55;MRPL55;MRPL55;MRPL55;MRPL55;MRPL55;MRPL55;MRPL55	0.000992829
cg02842301	F	17		WDR81	Promoter_Associated	N_Shore	22	rs185317151	chr17:1627745-1629897	WDR81;WDR81;WDR81;WDR81	0.000992943
cg04474190	F	3									0.000992949
cg18157773	F	13		WBP4	Promoter_Associated	Island	43	rs570305709	chr13:41634172-41636120	WBP4	0.000993159
cg07650504	R	12	DMR	COL2A1	Unclassified	N_Shore	28;11	rs191195319;rs114659922	chr12:48397889-48398731	COL2A1;COL2A1	0.000993641
cg06964738	R	7		ADAP1		Island	39;33;27;2	rs113461894;rs71518358;rs111859747;rs111255055	chr7:976996-977272	ADAP1	0.000995228
cg22938535	R	4		FNIP2			13	rs76668327		FNIP2	0.00100326
cg14073010	F	19		PPP1R13L		Island	33;41	rs76915170;rs533675163	chr19:45909062-45910124	PPP1R13L;CD3EAP	0.00100668
cg17035109	R	21				N_Shelf	24;19;2	rs571098100;rs540067568;rs547199802	chr21:10884732-10885087		0.00100719
cg05301791	R	9					13;4	rs558155591;rs578009701			0.00100744
cg13736861	F	11		FAT3	Unclassified_Cell_type_specific	S_Shelf	17;31;43;45	rs561230143;rs61230665;rs183925422;rs565411235	chr11:92615835-92616668	FAT3	0.0010081
cg15233575	F	19					4	rs184278920			0.00100965
cg08277369	F	16		KIAA1609	Promoter_Associated	Island	15;22;33	rs569392383;rs567466952;rs75484441	chr16:84538884-84539115	KIAA1609	0.00101132
cg24799448	R	11			Promoter_Associated	Island	15;8	rs551920107;rs534364756	chr11:1404214-1404711		0.00101168
cg07059403	R	6		C6orf70	Promoter_Associated	Island			chr6:170151351-170152131	C6orf70;TCTE3	0.00101472
cg03734794	R	16					50;26;1	rs140798303;rs144565745;rs112640994			0.00101474
cg00189101	F	2		PASK		N_Shore	31	rs183187572	chr2:242088415-242090330	PASK	0.00101713
cg00605038	R	22		FOXRED2	Promoter_Associated	Island	44;42;40;9	rs531997972;rs551971306;rs2277843;rs549399484	chr22:36902024-36903298	FOXRED2;FOXRED2	0.00101734
cg15119735	F	12		SCAF11			7;42	rs546623102;rs571296651		SCAF11	0.00102071
cg18202627	R	2		C2orf69	Promoter_Associated	Island	24;18;4	rs546592325;rs571126218;rs538925979	chr2:200775746-200776548	C2orf69	0.00102105
cg11783867	F	6					0;4;47	rs182435423;rs143705015;rs187615877			0.00102194
cg15441864	R	12			Unclassified	Island			chr12:8548855-8549512		0.00102203
cg20057676	F	13		ZIC2	Unclassified_Cell_type_specific	S_Shore	7;14;40	rs567951541;rs200580362;rs1133911	chr13:100637112-100637472	ZIC2	0.00102267
cg13678592	R	19		SLC35E1	Promoter_Associated	Island	20;15	rs548619998;rs111633452	chr19:16682657-16683792	SLC35E1	0.00102362
cg01919652	R	6			Unclassified	Island	33	rs544466252	chr6:150259571-150260271		0.00102466
cg17840098	F	19		PTGIR	Unclassified_Cell_type_specific	N_Shore	23;35	rs569661762;rs538278240	chr19:47126782-47127478	PTGIR	0.00102808
cg21987019	F	6		LOC101928911						LOC101928911	0.00102896
cg14328669	R	20		MYLK2	Unclassified	Island			chr20:30410547-30410832	MYLK2	0.00103117
cg07442905	R	16		GAS8			51;29;3	rs561491760;rs186907572;rs111978315		GAS8;GAS8;GAS8;GAS8;URAHP	0.00103356
cg24338141	F	5			Unclassified		0;10;43	rs193090406;rs571019063;rs530566124			0.00103519
cg16108430	R	14					13;4;2	rs568605553;rs183194199;rs537833886			0.00103618
cg22494001	F	6		FAM184A	Promoter_Associated_Cell_type_specific	Island	19	rs1320445	chr6:119399091-119400223	FAM184A;FAM184A	0.00103854
cg02320748	R	15		HERC1						HERC1	0.00103921
cg00852802	R	2			Promoter_Associated		35;1	rs146479113;rs549937478			0.00104359
cg11596479	F	10					0;7;25	rs185670785;rs138258762;rs533583524			0.00104434
cg09274683	F	2		ATG9A						ATG9A;ATG9A;ATG9A	0.00104565
cg19264651	R	9		LHX2	Unclassified	Island			chr9:126773246-126780953	LHX2	0.0010471
cg27024932	R	21		CBS		Island	33;26;24;18	rs111460177;rs111966370;rs545843962;rs564345967	chr21:44494624-44496989	CBS	0.00104877
cg23641305	R	19		ZNF547						ZNF547	0.00104924
cg13754523	F	12									0.00105052
cg24160158	F	11		NUP160	Promoter_Associated	N_Shore	16	rs141160451	chr11:47869793-47870356	NUP160	0.00105086
cg02093333	R	18					38	rs138391687			0.00105195
cg15244043	F	7		SHH		N_Shore			chr7:155604725-155605095	SHH	0.00105496
cg17700835	F	6					13	rs528044117			0.00105511
cg14407099	F	15		IL16			0;1;13;41;47	rs202091691;rs545808485;rs559778163;rs201210766;rs201929052		IL16;IL16	0.00105762
cg11021995	R	7	DMR	ELMO1	Promoter_Associated	Island	44	rs556456540	chr7:37487354-37488672	ELMO1	0.00105771
cg13852065	R	7		GS1-124K5.11	Unclassified	S_Shore	49;44;16;5	rs537629898;rs554363702;rs574353928;rs533841393	chr7:66021169-66022278	GS1-124K5.11;GS1-124K5.11;GS1-124K5.11;GS1-124K5.11;GS1-124K5.11;GS1-124K5.11;GS1-124K5	0.00105851
cg05880248	R	10		GDF10	Unclassified_Cell_type_specific	S_Shelf	38	rs11592608	chr10:48428667-48429470	GDF10	0.00105972
cg17842879	F	17			Unclassified_Cell_type_specific	N_Shore	11	rs114736229	chr17:80329066-80330208		0.00106227
cg12481425	R	4					51;39;18;13	rs183342598;rs539412239;rs549405479;rs73084315			0.00106262
cg02952379	F	12		PLCZ1						PLCZ1	0.00106509
cg07889003	F	6		HLA-DRB1			1;5;8;12;17;21;51	rs1064717;rs185448040;rs6920823;rs1064715;rs118126743;rs3201080;rs3201069		HLA-DRB1	0.00106686
cg23593914	F	19		GSK3A	Promoter_Associated	Island	41	rs151325611	chr19:42746314-42747318	GSK3A	0.00106906
cg12769599	R	11			Unclassified		14;6	rs548002390;rs182050393			0.00107052
cg04359004	R	20		C20orf20	Promoter_Associated	Island	23	rs552458407	chr20:61427668-61428098	C20orf20	0.00107126
cg24414363	R	22		CENPM	Promoter_Associated		38	rs73165147		CENPM;CENPM;CENPM	0.00107168
cg02054232	R	13			Unclassified_Cell_type_specific		32;8	rs191060223;rs143697742			0.00107221
cg19518308	R	2	DMR			Island	38	rs4330088	chr2:11622000-11623297		0.00107396
cg26658556	R	17		BTBD17	Unclassified_Cell_type_specific	Island	51;30;12	rs138518452;rs201446401;rs549808325	chr17:72352827-72353798	BTBD17	0.00107427
cg03648786	R	17		PSMB6	Promoter_Associated	Island	35;22	rs563780250;rs528888496	chr17:4699383-4699638	PSMB6	0.00107435
cg12687191	R	1		PADI1			30;3	rs573922941;rs58949418		PADI1	0.00107638
cg10909858	R	7		CARD11						CARD11	0.00107781
cg00967989	R	9		FSD1L	Promoter_Associated	Island	48	rs146960276	chr9:108210085-108210753	FSD1L;FSD1L;FSD1L;FSD1L	0.00107949
cg22831110	R	1		RCAN3AS		N_Shore	36;26;20;11;10	rs140494126;rs544729481;rs563380326;rs530506764;rs189156865	chr1:24828865-24829878	RCAN3AS;RCAN3AS;RCAN3AS;RCAN3;RCAN3;RCAN3;RCAN3;RCAN3;RCAN3	0.00107956
cg10251594	F	6	RDMR			N_Shore	12	rs538256509	chr6:106433984-106434459		0.00108046
cg25108743	R	14	DMR	FERMT2		Island			chr14:53417108-53418339	FERMT2;FERMT2;FERMT2	0.00108222
cg04400909	R	1		E2F2			51;47;1	rs149612946;rs3820028;rs557015282		E2F2	0.00108752
cg01052087	F	20		C20orf94	Promoter_Associated	Island	51	rs2013178	chr20:10414276-10414993	C20orf94;MKKS	0.00108793
cg18990560	R	7		TNS3		S_Shore	33;23;2	rs115319508;rs180896476;rs138693669	chr7:47621112-47621727	TNS3	0.0010882
cg20064325	F	15		PWRN1			5;14;33;49	rs12914379;rs537525656;rs557179093;rs147009096		PWRN1	0.00108876
cg25590640	F	22		GGA1	Promoter_Associated	S_Shore	1;16	rs538943283;rs186284993	chr22:38004443-38005271	GGA1;GGA1;GGA1	0.00109147
cg08792724	F	7					33;40	rs77195848;rs74900922			0.00109151
cg09837977	R	7		LRRN3			49	rs553882379		LRRN3;LRRN3;IMMP2L;LRRN3;LRRN3;LRRN3;LRRN3	0.00109203
cg05622472	R	14		WARS		N_Shore	15	rs562278894	chr14:100842339-100842931	WARS;WARS;WARS;WARS;WDR25;WDR25	0.00109302
cg19100900	F	10				Island	0;20;27;29;30	rs58501694;rs2767431;rs551756038;rs568782170;rs138666515	chr10:134622423-134622641		0.00109316
cg09738906	F	15		NR2F2		Island			chr15:96873408-96877721	NR2F2;NR2F2;NR2F2;MIR1469;NR2F2	0.00109368
cg07297954	F	11		ATG16L2	Promoter_Associated	Island	26;41	rs10751216;rs542016223	chr11:72525005-72526098	ATG16L2	0.00109594
cg15125963	F	3		TBL1XR1			0	rs552301123		TBL1XR1	0.00109712
cg08985303	R	5					50	rs191708593			0.00109781
cg05388880	R	4					2	rs575352041			0.00109886
cg02851237	F	16		COTL1	Promoter_Associated	Island	7	rs546629167	chr16:84650960-84651565	COTL1	0.00109978
cg18713401	R	14					1	rs559561012			0.00110092
cg23048036	R	3		CEP97		N_Shore	37;34;2	rs578170316;rs545484836;rs554567226	chr3:101443478-101443859	CEP97	0.00110653
cg07040418	F	19		APC2	Unclassified_Cell_type_specific	Island			chr19:1450056-1450387	APC2;APC2	0.00110937
cg02502786	F	22		LARGE			0;8;12;16;35	rs548305061;rs138209878;rs530888913;rs55929802;rs375763748		LARGE;LARGE	0.00110981
cg17128505	R	7		PTPRN2			40;2	rs532076498;rs191638783		PTPRN2;PTPRN2;PTPRN2	0.00111139
cg02474578	F	3		LINC00620			20;22;37;45	rs571691550;rs190938208;rs550915631;rs75369321		LINC00620	0.00111146
cg11374884	R	7		CCDC136			46;45;35	rs200892824;rs202183336;rs200162055		CCDC136	0.00111447
cg13635222	F	8			Unclassified		0;14	rs535933286;rs189794071			0.00111935
cg13883232	F	9		MAMDC4		S_Shore	0;1;30	rs191981575;rs553007316;rs566830618	chr9:139738276-139744618	MAMDC4	0.00111955
cg06903369	F	1					0;1;6;23;33	rs570044053;rs75336924;rs549291019;rs567599427;rs113521812			0.00112212
cg21992250	R	11		SLC15A3	Unclassified	Island	25	rs569540944	chr11:60718428-60718888	SLC15A3;SLC15A3	0.00112701
cg23890832	R	17		CDC42EP4		N_Shore	37;33	rs537503059;rs533524183	chr17:71281865-71282608	CDC42EP4	0.00112732
cg23418204	R	14		C14orf132			20;16;13;1	rs185669424;rs35584763;rs190393048;rs181632094		C14orf132;C14orf132;C14orf132;C14orf132	0.00112872
cg05363005	F	20		CDH4	Unclassified_Cell_type_specific		6;38;48	rs546619772;rs144313503;rs73311190		CDH4	0.00113339
cg05270750	R	16		PRDM7	Promoter_Associated	Island	30;1	rs550525686;rs569205358	chr16:90143683-90144081	PRDM7	0.00113474
cg05562889	F	7		GRID2IP		S_Shore	7;17;38	rs539363060;rs12539354;rs13222970	chr7:6575923-6576389	GRID2IP	0.00113652
cg17996068	R	19		LOC284395			2;1	rs373380043;rs144586681		LOC284395	0.00113914
cg20415828	F	12		RSRC2	Promoter_Associated	Island	51	rs573501766	chr12:123011261-123011765	RSRC2;KNTC1;RSRC2;RSRC2	0.0011397
cg08911288	R	16				N_Shelf			chr16:85171019-85171323		0.00114022
cg01577678	F	16				Island	0;37	rs549161412;rs139391363	chr16:1100626-1100848		0.00114182
cg24968203	R	11		GRIA4	Unclassified_Cell_type_specific	N_Shore	2	rs182547206	chr11:105481126-105481422	GRIA4;GRIA4;GRIA4;GRIA4;GRIA4	0.00114204
cg08819140	R	17		INPP5K	Promoter_Associated	N_Shore	14;4	rs141405761;rs547129948	chr17:1419442-1420434	INPP5K;INPP5K;PITPNA-AS1;INPP5K	0.0011428
cg13353330	F	2		IL1RL2						IL1RL2	0.00114312
cg26702351	F	6					1;50	rs117692369;rs550747986			0.00114368
cg01344119	R	21		ITGB2	Gene_Associated_Cell_type_specific	N_Shore			chr21:46306508-46306795	ITGB2;ITGB2	0.00114376
cg02585415	R	2		SH3RF3			46;2	rs573477047;rs148071062		SH3RF3	0.00114435
cg20810848	F	20		CDH4			15;20;41	rs529655104;rs11697380;rs569653288		CDH4	0.00114592
cg19383680	F	7	RDMR	PTPRN2		S_Shelf	0;17;30	rs73745200;rs146700513;rs573447227	chr7:157956911-157957273	PTPRN2;PTPRN2;PTPRN2	0.00114605
cg05495029	R	19		IRF3	Promoter_Associated	Island	12;10	rs200984195;rs145496469	chr19:50168835-50169342	IRF3;BCL2L12;BCL2L12	0.00114845
cg13712818	F	17					13;18	rs79021536;rs150612903			0.00115029
cg05228284	R	19		DIRAS1	Unclassified_Cell_type_specific	Island	45;40	rs59153058;rs533159117	chr19:2720630-2721783	DIRAS1	0.00115113
cg20499033	F	10		UPF2	Promoter_Associated	Island			chr10:12084236-12085431	UPF2;UPF2	0.00115204
cg17763743	R	3			Unclassified						0.00115338
cg15276655	R	11		FDXACB1	Promoter_Associated	Island	33	rs558347964	chr11:111749570-111750078	FDXACB1;C11orf1	0.00115396
cg01769525	F	4					41;42	rs548583299;rs13119961			0.00115462
cg04561782	R	5		TPPP		N_Shore	50;28;26;12	rs562127892;rs13361733;rs72707007;rs563228941	chr5:662283-663402	TPPP	0.00115548
cg24811161	F	2		SUMO1	Promoter_Associated	Island	28	rs540590796	chr2:203102615-203103328	SUMO1;SUMO1;SUMO1;SUMO1;SUMO1;SUMO1	0.00115637
cg05347673	F	10		CUBN			1;34;51	rs558298703;rs576675742;rs544049969		CUBN	0.00115812
cg10949505	F	9		GABBR2						GABBR2	0.00115834
cg00558218	F	16		FUK		S_Shore			chr16:70507026-70507246	FUK	0.00115986
cg00729541	F	9		FAM73B	Promoter_Associated	N_Shore	3;35	rs534428537;rs554515792	chr9:131798727-131799280	FAM73B	0.00116259
cg09753199	F	9		NEK6			25;27;28	rs554992820;rs576335708;rs112603387		NEK6;NEK6;NEK6;NEK6;NEK6;NEK6;NEK6	0.00116332
cg17084053	F	2		TMEM18	Promoter_Associated	Island	10	rs73153267	chr2:676651-677678	TMEM18	0.00116359
cg09009644	R	17		MGC16275	Promoter_Associated	Island	37;28	rs531974450;rs199580181	chr17:72209669-72210290	MGC16275;TTYH2;TTYH2	0.00116405
cg13006890	R	22					45;36;24;18;14;2	rs116633553;rs148759522;rs529915763;rs78492;rs5771829;rs530768452			0.00116678
cg23258044	R	16		NFATC3						NFATC3;NFATC3;NFATC3	0.00116697
cg21012134	F	22		PHF21B			0;8;19;39	rs528824940;rs552004120;rs571768389;rs560746543		PHF21B;PHF21B;PHF21B;PHF21B	0.00116698
cg06292304	R	8		MIR124-1		N_Shore			chr8:9762661-9764748	MIR124-1;LOC157627	0.00116726
cg05171637	F	6		RNF8	Gene_Associated					RNF8;RNF8;RNF8	0.00116842
cg13206882	R	14		UNC79			44;15;8;2	rs555656688;rs148774936;rs535054103;rs553181131		UNC79	0.00116877
cg12064201	F	15		LRRK1			1;23;27;48;50	rs536296948;rs34876840;rs374983079;rs200557780;rs199974382		LRRK1	0.00117007
cg24154368	R	1		RIMS3		S_Shore	19;16;3;2	rs532855492;rs552257262;rs566066164;rs3820530	chr1:41131111-41131378	RIMS3	0.00117111
cg11536788	R	9		DCAF10		N_Shore	44;30	rs118085789;rs535912258	chr9:37800565-37801563	DCAF10;DCAF10	0.00117359
cg00703819	R	5		ERAP2			7;2	rs140100088;rs538665830		ERAP2;ERAP2	0.00117488
cg25609313	F	8					24	rs544356404			0.00117494
cg00627454	R	19		TNFSF14			1	rs541311689		TNFSF14;TNFSF14	0.00117544
cg25366955	R	7		RAPGEF5			17;13;2;1	rs568863945;rs71526396;rs551705551;rs571527131		RAPGEF5	0.00117589
cg04277055	F	4				S_Shelf	0;1;22;26;51	rs10002013;rs10002197;rs62338224;rs543567073;rs562244836	chr4:185746557-185747827		0.00117599
cg19667913	F	5		PAM						PAM;PAM;PAM;PAM;PAM;PAM	0.00117651
cg10067970	R	13				Island	31;19	rs563236342;rs531192533	chr13:95359641-95359874		0.00117753
cg23657377	F	7		HIP1	Promoter_Associated	Island	12	rs576638008	chr7:75368062-75369078	HIP1	0.00117831
cg14801778	F	11		PRMT3			0;1;50	rs76069279;rs183669736;rs146332247		PRMT3;PRMT3;PRMT3	0.00117869
cg12529275	R	11	CDMR			Island	44;2	rs575262551;rs542282493	chr11:19366653-19368234		0.00118175
cg07492240	F	4	DMR	C4orf31		S_Shore	18	rs562613247	chr4:121992003-121993703	C4orf31	0.00118714
cg25011596	F	15		FAM103A1	Promoter_Associated	Island	7;13;19;29;30;33;39;45	rs530442465;rs188817649;rs549245851;rs74030861;rs373424331;rs566306958;rs185792449;rs56	chr15:83654590-83655245	FAM103A1	0.00118728
cg01034770	F	6					0;11	rs115829839;rs12197234			0.00118774
cg26454158	R	19		ZNF136	Promoter_Associated	Island	45;34;16;2	rs530977595;rs552351239;rs191483662;rs182508571	chr19:12273794-12274291	ZNF136	0.00118994
ch.2.202877934R	F	2									0.00119058
cg02631957	R	5		CSNK1G3	Promoter_Associated	Island	43	rs547509878	chr5:122847661-122848292	CSNK1G3;CSNK1G3;CSNK1G3;CSNK1G3;CSNK1G3;CSNK1G3;CSNK1G3;CSNK1G3	0.00119062
cg21710377	F	15			Unclassified		25;34;41;48	rs71404233;rs555241442;rs4776472;rs540855926			0.00119095
cg24640697	R	1		GNG5	Promoter_Associated_Cell_type_specific	N_Shore	44;20;2	rs555444487;rs147628916;rs7547208	chr1:84971344-84972491	GNG5	0.00119528
cg22658649	F	17		PFAS	Promoter_Associated	N_Shore			chr17:8152514-8152833	PFAS;C17orf68	0.00119552
cg09856996	R	14		KIF26A		S_Shore	35;29;28;27;21;19;7;1	rs557479279;rs574094738;rs140797680;rs559250865;rs180693015;rs375353455;rs185715286;rs7	chr14:104625248-104625522	KIF26A	0.00119887
cg00711711	R	7		CREB3L2	Promoter_Associated	Island	7	rs564844676	chr7:137686291-137687056	CREB3L2	0.00120103
cg05325699	R	17		HAP1	Unclassified_Cell_type_specific	Island	43;32	rs4796603;rs143963784	chr17:39889956-39891489	HAP1;HAP1;HAP1	0.00121069
cg25505551	F	2		LINC01250		N_Shore	1;18;26;36	rs13004913;rs555286032;rs532759330;rs541338133	chr2:3063372-3063672	LINC01250	0.00121155
cg04737131	F	7	CDMR	HOXA2	Unclassified_Cell_type_specific	N_Shore			chr7:27143181-27143479	HOXA2	0.00121196
cg09982773	F	7		KCP	Unclassified_Cell_type_specific	Island	20;32;34	rs530430790;rs112067635;rs1609545	chr7:128550409-128550903	KCP;KCP	0.00121513
cg13267140	R	10					46;16	rs12251567;rs562197126			0.00121729
cg24349919	F	22		EP300	Promoter_Associated	Island	48;49;50	rs78073700;rs531415000;rs549937113	chr22:41487261-41489159	EP300;MIR1281	0.00121768
cg12417871	F	2		FAM59B		N_Shelf	0;16;21;39	rs544042239;rs375615173;rs532688574;rs531520630	chr2:26407422-26408253	FAM59B	0.00122317
cg22117107	F	15				N_Shelf	0;1;13	rs192416929;rs538383394;rs555031396	chr15:45996453-45996735		0.00122475
cg14112062	F	19		SHC2		S_Shore	1;48	rs530301670;rs548867080	chr19:453728-453971	SHC2	0.00122575
cg01362605	R	22			Promoter_Associated_Cell_type_specific	Island	26;11;2	rs542750848;rs571007845;rs533562489	chr22:46371469-46375234		0.00122587
cg05580655	R	3		SCHIP1	Promoter_Associated	Island	44;42	rs530111424;rs577987382	chr3:159480946-159483023	SCHIP1	0.00122654
cg25576282	R	6		TRIM27			17;2	rs142135407;rs536508534		TRIM27	0.00122748
cg03480336	R	21		EVA1C			18	rs148298762		EVA1C;EVA1C;EVA1C	0.0012276
cg00898603	F	16		TAF1C		N_Shore	44	rs535443477	chr16:84220196-84220779	TAF1C;TAF1C;TAF1C;TAF1C;TAF1C;TAF1C;TAF1C;TAF1C;TAF1C	0.00122978
cg07162320	R	1		RUSC1	Promoter_Associated	Island			chr1:155292469-155295433	RUSC1;RUSC1;RUSC1;C1orf104;RUSC1	0.00123441
cg03576224	F	16		CDH13			0;2;4;12;36;43	rs531949706;rs76382045;rs75049026;rs3910222;rs547478751;rs143008069		CDH13;CDH13;CDH13;CDH13;CDH13;CDH13	0.00123513
cg27337217	F	17		SMG6	Unclassified					SMG6;SMG6;SMG6;SMG6	0.00123719
cg02223457	R	11		SNORA45A	Unclassified	S_Shore	51	rs75984823	chr11:8703783-8704616	SNORA45A;RPL27A	0.00124062
cg20993581	R	19		ZNF136	Promoter_Associated	N_Shore	44;2	rs186849862;rs550493630	chr19:12273794-12274291	ZNF136	0.00124087
cg12859923	F	19		KCNN1		Island			chr19:18062912-18063314	KCNN1	0.00124149
cg10300962	F	6	CDMR	GABRR1			0;1;23;43;46	rs201812835;rs185436805;rs191325559;rs150775662;rs199942652		GABRR1	0.00124169
cg01225827	R	13		FNDC3A		Island			chr13:49549822-49551042	FNDC3A;FNDC3A;FNDC3A;FNDC3A	0.0012447
cg02597159	R	11		SLC17A6		N_Shelf	38	rs182062746	chr11:22362862-22363377	SLC17A6	0.00124528
cg10612011	F	20		SNPH		S_Shelf	14;26	rs13163;rs533278599	chr20:1286516-1286727	SNPH	0.00124663
cg00606902	R	11	DMR			Island	48;20;2;1	rs547933506;rs566197656;rs189001152;rs376871949	chr11:19366653-19368234		0.00124689
cg26416282	F	11		TMPRSS4-AS1			34;38	rs571393443;rs7947166		TMPRSS4-AS1	0.00124799
cg20104535	F	2		SLC25A12	Promoter_Associated	Island	20;41	rs555464212;rs574319144	chr2:172750718-172751020	SLC25A12	0.00125041
cg02282492	F	14					0;48	rs545506420;rs116217531			0.00125104
cg12388764	F	6		C6orf47	Promoter_Associated	Island	36	rs557857090	chr6:31628338-31628658	C6orf47	0.00125287
cg06342957	R	3		KLHL18			29;18	rs559162034;rs577524472		KLHL18	0.00125588
cg18440893	F	6		ATXN1		Island	10;30;35;40	rs75271067;rs144371716;rs559288327;rs572512657	chr6:16760178-16762985	ATXN1;ATXN1	0.00125822
cg06777853	F	14		MNAT1	Promoter_Associated		4;32;33;39	rs200037170;rs4151150;rs2020891;rs141089655		MNAT1	0.00125833
cg03124532	R	19		SHISA7	Unclassified	Island			chr19:55953371-55954641	SHISA7	0.00125857
cg07880904	R	6		UST			5;1	rs149038891;rs542914137		UST	0.00125872
cg01904891	F	8		PINX1			0;20;35	rs115565188;rs10097283;rs144733383		PINX1;PINX1	0.00126085
cg15817601	F	15		RHCG		Island	38;49	rs572501754;rs545986597	chr15:90039464-90039984	RHCG;RHCG	0.00126152
cg09072162	R	1		PCSK9		Island			chr1:55505060-55506015	PCSK9	0.00126325
cg08156809	R	7		GTF2I		N_Shore	28;16	rs587628878;rs587713377	chr7:74071547-74073035	GTF2I;GTF2I;GTF2I;GTF2I;GTF2I	0.00126501
cg19431346	F	3		CHL1			0;32;33	rs575220086;rs545898272;rs143292445		CHL1	0.00126714
cg19025166	F	17		NARF			32;42;49	rs8068347;rs553531722;rs568496465		NARF;NARF;NARF;NARF	0.00127029
cg23175281	F	7		ACTB	Promoter_Associated	Island	16	rs547137158	chr7:5569062-5570594	ACTB	0.00127122
cg07518035	F	19		MBOAT7	Promoter_Associated	Island	9;21;31	rs543283433;rs3810233;rs527245323	chr19:54693034-54695497	MBOAT7;MBOAT7;MBOAT7;MBOAT7;TSEN34;TSEN34	0.00127261
cg21777166	R	3		JAGN1		S_Shelf			chr3:9932179-9932739	JAGN1	0.00127745
cg20545291	R	11		VPS11	Promoter_Associated	Island	49;42;23	rs374918978;rs577304118;rs193186378	chr11:118938193-118938815	VPS11;VPS11	0.00127956
cg18642234	R	3		GPX1		N_Shore	36;4	rs140725168;rs529928312	chr3:49394855-49395942	GPX1;GPX1;GPX1	0.0012796
cg02642790	R	5		PDGFRB			37	rs56078873		PDGFRB	0.00128035
cg04114987	R	6		CDYL			1	rs533997896		CDYL;CDYL;CDYL	0.00128118
cg24441220	R	1		GLIS1			36	rs544571116		GLIS1	0.00128218
cg22080435	F	13		CRYL1	Promoter_Associated	Island	23	rs185095149	chr13:21099568-21100443	CRYL1	0.00128335
cg23175613	F	16		KIFC3	Unclassified_Cell_type_specific	Island	37;44;47	rs545566998;rs554195788;rs368673170	chr16:57835955-57836989	KIFC3;KIFC3	0.00128673
cg19658209	F	10			Unclassified_Cell_type_specific	Island	24	rs186216200	chr10:103051128-103052162		0.00128748
cg23860479	R	4		HMGB2	Promoter_Associated	Island	25	rs542733350	chr4:174254683-174256538	HMGB2;HMGB2;HMGB2	0.00128812
cg02330952	R	7		LANCL2			1	rs527622057		LANCL2	0.00128896
cg09650667	F	3		COPB2	Promoter_Associated	Island	14	rs372304834	chr3:139108249-139108985	COPB2;COPB2	0.0012896
cg21169969	F	12		FOXN4		Island			chr12:109746826-109748378	FOXN4	0.00129592
cg10338475	F	5		SMIM15		S_Shore	17;40	rs34626;rs534358619	chr5:60457840-60458654	SMIM15;CTC-436P18.1	0.0012963
cg07472148	R	7			Unclassified_Cell_type_specific						0.00129734
cg18973878	R	18		LOC100130522		N_Shore	12	rs1106086	chr18:77905297-77905566	LOC100130522;LOC100130522	0.00129894
cg11384084	R	12				Island	50;38;12;2	rs6598144;rs534429821;rs145752099;rs577133977	chr12:132045105-132045384		0.0012996
cg23131993	F	11				S_Shelf	2;4;29;42;47;50	rs544506523;rs563118370;rs141788156;rs6591285;rs560367745;rs528122642	chr11:67478312-67479595		0.00130193
cg18421949	F	6		MAP7	Unclassified		45;49	rs7754275;rs545823468		MAP7	0.00130276
cg10479901	R	3		CBLB	Promoter_Associated	S_Shore	36	rs552303618	chr3:105587279-105588218	CBLB	0.00130312
cg15159338	R	14		KIAA0391	Promoter_Associated	N_Shore	39;3	rs576308092;rs544855044	chr14:35591126-35592003	KIAA0391;KIAA0391;KIAA0391;KIAA0391;KIAA0391;PPP2R3C;PPP2R3C;PPP2R3C;PPP2R3C	0.00130382
cg01195910	F	10		RASGEF1A		S_Shelf	1;3;32;44	rs561475405;rs538505830;rs547294258;rs565423212	chr10:43697777-43698177	RASGEF1A	0.00130441
cg18832133	F	5		TCOF1	Promoter_Associated	Island	15	rs569726285	chr5:149737077-149737830	TCOF1;TCOF1;TCOF1;TCOF1;TCOF1;TCOF1	0.00130511
cg10905613	R	17		GPS2	Promoter_Associated	Island	2	rs201607175	chr17:7218175-7218960	GPS2	0.00130624
cg08022502	F	15		UNC45A		S_Shore	24;31;46;48;49	rs554552942;rs2289619;rs2289618;rs558251929;rs576460243	chr15:91478117-91478983	UNC45A;UNC45A	0.0013074
cg24937877	R	1			Unclassified_Cell_type_specific		28	rs556030148			0.00130778
cg09433379	F	19		BLOC1S3	Promoter_Associated	Island	5;12;15;22;29	rs374599713;rs557457387;rs577658969;rs371151823;rs200256682	chr19:45681323-45683156	BLOC1S3;TRAPPC6A	0.001308
cg14584092	F	19		AP3D1		Island	4;13;27;47;51	rs564009118;rs200926848;rs374053726;rs370762495;rs78648742	chr19:2116571-2116808	AP3D1;AP3D1	0.00131156
cg00460689	F	12		PPTC7	Promoter_Associated	Island	40	rs561343142	chr12:111020507-111021192	PPTC7	0.00131399
cg23261154	R	17		RPTOR		S_Shore	46;2	rs111620908;rs139432148	chr17:78798780-78799160	RPTOR;RPTOR	0.00131514
cg10610685	F	4		RHOH			31	rs6847288		RHOH;RHOH;RHOH;RHOH;RHOH	0.00131534
cg16616070	R	4			Unclassified		18;1	rs554965672;rs573452987			0.00131561
cg09650180	R	20		GMEB2		S_Shelf	47	rs190464636	chr20:62221334-62222056	GMEB2	0.00131653
cg08437786	R	11		IFITM5		N_Shore	50;44;42;39;34;14;2	rs141240817;rs566179255;rs577445211;rs113949976;rs551588340;rs144778620;rs147932991	chr11:299389-299635	IFITM5	0.00131735
cg04007987	R	17		TTYH2			2	rs143491397		TTYH2	0.00131765
cg20778702	R	16					49	rs148153326			0.0013187
cg26656987	R	16					6	rs569416927			0.00131906
cg01684721	R	14									0.00132461
cg11668800	R	16		ZNF263		Island	36	rs540666875	chr16:3332472-3333847	ZNF263	0.00132619
cg13291296	R	4		GPR125			28;14;2;1	rs144467569;rs201839295;rs560274947;rs200161840		GPR125	0.00132755
cg09507928	F	5		IK	Promoter_Associated	Island			chr5:140026826-140027504	IK;NDUFA2;IK	0.00132755
cg02805499	F	5					0	rs558167744			0.00132769
cg24591300	R	10		HPSE2		N_Shore			chr10:100993820-100994188	HPSE2;HPSE2;HPSE2;HPSE2	0.00132842
cg23899359	F	19		MKNK2		Island	35	rs527587646	chr19:2050630-2051566	MKNK2;MKNK2	0.00132939
cg02281959	R	1		MIER1	Promoter_Associated	S_Shore	51;50;15	rs532064910;rs545625123;rs559270958	chr1:67390468-67391109	MIER1;WDR78;MIER1;MIER1;MIER1;MIER1;MIER1;MIER1;WDR78;MIER1	0.00132966
cg16500302	R	8		IKBKB			40;22	rs560608509;rs187273665		IKBKB;IKBKB;IKBKB;IKBKB;IKBKB;IKBKB	0.00132969
cg17428950	R	15		SQRDL	Promoter_Associated	Island	23;4	rs114140005;rs147640546	chr15:45926877-45927758	SQRDL	0.0013297
cg26283116	F	20		WFDC11			1	rs556486438		WFDC11;WFDC11	0.00133105
cg21279207	R	6		FLOT1		N_Shelf			chr6:30710307-30712440	FLOT1	0.00133208
cg11190890	F	17		TRIM47		Island	0;9;21;28;32	rs200428444;rs146859906;rs140656782;rs149303059;rs146628245	chr17:73870722-73870957	TRIM47	0.00133285
cg03693811	F	17		SSTR2		Island	22;47	rs534600230;rs554548669	chr17:71160922-71162350	SSTR2	0.00133355
cg15194105	F	10		ZDHHC6	Promoter_Associated	Island	8;51	rs2277205;rs140282459	chr10:114206604-114207320	ZDHHC6;VTI1A	0.00133533
cg03817476	R	2	RDMR	CLK1	Promoter_Associated	N_Shore			chr2:201728892-201729577	CLK1;CLK1;CLK1;CLK1	0.0013357
cg04558362	F	11		C11orf2	Promoter_Associated	N_Shore	18	rs116522417	chr11:64863698-64863980	C11orf2	0.00133597
cg15382738	R	13		COL4A2			47	rs11839455		COL4A2	0.00133676
cg16334458	F	16					0;14;16;22;27;36;43;51	rs567526934;rs530089840;rs12448784;rs566718367;rs539007842;rs559019066;rs571561317;rs53			0.0013412
cg14246568	R	6				N_Shore	30	rs574314695	chr6:105388190-105389545		0.001342
cg04336279	F	8					0;5;13;27;44	rs577240392;rs145836555;rs181633445;rs138274841;rs117418346			0.00134281
cg17140180	R	10		ADARB2		S_Shore	43;42;37;36	rs538721263;rs558608158;rs553546500;rs569382207	chr10:1595542-1595792	ADARB2;ADARB2-AS1	0.00134294
cg17952468	F	20	RDMR	EDN3		N_Shore	2	rs141405541	chr20:57875317-57876126	EDN3;EDN3;EDN3;EDN3	0.00134317
cg23601127	F	12		MMAB	Promoter_Associated	Island	9;28;31;50	rs578147086;rs545283298;rs560451620;rs187929763	chr12:110010994-110011599	MMAB;MMAB;MVK;MVK	0.0013463
cg24625240	F	11		RPUSD4	Promoter_Associated	Island	26	rs201380353	chr11:126081369-126082028	RPUSD4;RPUSD4;FAM118B	0.00134745
cg04105200	R	3			Unclassified		29;18;6	rs150484415;rs548618750;rs116235855			0.00134801
cg23432368	F	2			Unclassified_Cell_type_specific		29;37	rs116506576;rs148680309			0.00135676
cg24494967	F	13		DIAPH3	Unclassified	Island	12;14	rs577454591;rs545224491	chr13:60737660-60738285	DIAPH3	0.00135751
cg03639488	F	5	CDMR	SPOCK1		S_Shore	37;40	rs10056019;rs12653323	chr5:136834016-136835146	SPOCK1	0.00135869
cg01013365	F	17		2021-03-10	Unclassified	Island			chr17:60781141-60781934	MARCH10;MARCH10	0.00136216
cg11672159	R	11		C11orf67	Promoter_Associated	Island	45	rs10751277	chr11:77531186-77532262	C11orf67;RSF1;RSF1	0.0013622
cg03202693	R	13		MCF2L		S_Shelf	44;21	rs11839728;rs9549329	chr13:113633843-113634065	MCF2L;MCF2L	0.00136559
cg03698343	F	9		ABCA2	Promoter_Associated_Cell_type_specific	N_Shore	30	rs575021837	chr9:139922197-139923447	ABCA2;C9orf139;ABCA2	0.00136847
cg19506903	F	6		POLR1C	Promoter_Associated	N_Shore	14;24;45;51	rs552499418;rs2231764;rs113993708;rs181856524	chr6:43484561-43484887	POLR1C;POLR1C;YIPF3	0.00137134
cg16604516	R	3	DMR	FBLN2	Unclassified_Cell_type_specific	Island			chr3:13590414-13591008	FBLN2;FBLN2	0.00137136
cg22326434	R	12		DNAJC14	Promoter_Associated	Island	42;40;7	rs562166903;rs529403410;rs544899021	chr12:56223263-56223598	DNAJC14;TMEM198B;TMEM198B;TMEM198B;TMEM198B	0.00137231
cg04344119	R	12		CHD4		Island	39;11;8	rs550904832;rs564364403;rs533210327	chr12:6716080-6716790	CHD4	0.0013748
cg13428567	R	1		C1orf175						C1orf175;C1orf175	0.00137542
cg20391220	R	15				S_Shelf	10	rs563927441	chr15:71054898-71056230		0.00137718
cg09663314	R	6		HLA-DRB6			50;42;41;39;34;33	rs112485799;rs113953220;rs528158437;rs542755566;rs181916895;rs529454848		HLA-DRB6	0.00138051
cg03570824	F	10		SORBS1						SORBS1;SORBS1;SORBS1;SORBS1;SORBS1;SORBS1;SORBS1;SORBS1;SORBS1;SORBS1;SORBS1;SORBS1	0.00138149
cg15998780	R	16			Promoter_Associated	Island			chr16:3156249-3156889		0.00138242
cg03059234	F	8					37;40;47	rs150033226;rs543833341;rs562809117			0.00138326
cg02421962	R	16		MSLN			15	rs569837652		MSLN;MSLN	0.00138429
cg03953232	F	7		C7orf31		N_Shelf			chr7:25219408-25219962	C7orf31	0.00138465
cg12519992	F	5		CDC25C	Promoter_Associated	Island			chr5:137667502-137668037	CDC25C;CDC25C	0.00138546
cg05698294	F	2				N_Shore	5;13;23	rs555286032;rs532759330;rs541338133	chr2:3063372-3063672		0.00138586
cg17749456	F	19		HSPBP1		S_Shore	50	rs560352334	chr19:55791274-55791818	HSPBP1;HSPBP1;HSPBP1	0.0013865
cg27529346	F	6		HLA-B		N_Shore	46	rs61744514	chr6:31323946-31325211	HLA-B	0.00138658
cg15166478	R	2		LIMS1	Promoter_Associated					LIMS1;LIMS1;LIMS1;LIMS1;LIMS1;LIMS1	0.00138665
cg13763120	F	19				N_Shelf			chr19:13813261-13813599		0.00138671
cg25772438	F	19	DMR	ZNF790	Promoter_Associated	Island	28	rs536382338	chr19:37328896-37329518	ZNF790	0.00138854
cg07000643	F	12				N_Shelf	0;6;15;28	rs189526965;rs141787720;rs146245475;rs139358222	chr12:133186737-133187103		0.00138897
cg12918622	F	5				S_Shore	1;44	rs532166468;rs552393652	chr5:179816662-179817005		0.00139128
cg11794265	F	5		KIF3A	Promoter_Associated	Island	9	rs566622911	chr5:132072695-132073429	KIF3A	0.00139249
cg06250841	F	8					0;1;48	rs577336844;rs140769851;rs190102215			0.00139528
cg02518555	F	1					0;31	rs533501081;rs79624882			0.00139644
cg01458759	R	3		ACY1	Promoter_Associated	Island	3;2	rs185614246;rs187995136	chr3:52017056-52017592	ACY1	0.00139724
cg04945066	R	6		STK19	Promoter_Associated	Island	48;23	rs199958387;rs181304595	chr6:31939730-31940559	STK19;STK19;STK19;DOM3Z	0.00139746
cg12750103	F	1		MMEL1	Unclassified_Cell_type_specific	N_Shore	0	rs572867769	chr1:2559892-2561055	MMEL1	0.00139877
cg03883640	F	22		PLXNB2		N_Shore	35	rs534015690	chr22:50727441-50728654	PLXNB2	0.00140094
cg11287899	F	12	CDMR		Promoter_Associated	Island			chr12:112819039-112819250		0.001401
cg23332900	F	2		DPYSL5	Unclassified					DPYSL5	0.00140183
cg09192410	F	7		COG5	Promoter_Associated	Island	30	rs200478857	chr7:107204114-107204797	COG5;DUS4L;COG5;COG5	0.00140407
cg05764376	R	15		LRRC49		Island	38;15	rs540759685;rs560378845	chr15:71184276-71184689	LRRC49;THAP10	0.0014043
cg14354529	F	1					21;31;35	rs141060031;rs371699126;rs74125007			0.00140591
cg00743056	F	3		RAD18	Promoter_Associated	N_Shore			chr3:9004864-9005270	RAD18	0.00140724
cg07630327	R	5		FNIP1			1	rs201334983		FNIP1;FNIP1	0.00140732
cg19291926	F	17		CDC6	Promoter_Associated	N_Shore			chr17:38443815-38444152	CDC6	0.00140742
cg18394178	F	19		CACNA1A		Island	0	rs554091859	chr19:13397418-13397645	CACNA1A;CACNA1A	0.00140753
cg02015955	F	20		C20orf194			44;48	rs77512162;rs145633109		C20orf194	0.00140843
cg27510182	F	1	DMR	DAB1		Island			chr1:58715272-58716095	DAB1	0.00141007
cg05697231	R	15		PML	Promoter_Associated	S_Shore	29	rs563277426	chr15:74284252-74284821	PML;PML;PML;PML;PML;PML;PML;PML;PML	0.00141302
cg08597799	F	8					3;5;6;16;18	rs575006264;rs544013378;rs563688238;rs532246399;rs552345752			0.00141455
cg04964617	F	16					13;22	rs545482731;rs75277959			0.00141937
cg18068056	F	17		SPECC1		N_Shore			chr17:19912539-19913409	SPECC1	0.0014199
cg15405931	R	19		PPP2R1A	Unclassified	Island	30;16;14;13;12	rs184163465;rs561277255;rs528535682;rs547310883;rs571874809	chr19:52692820-52693832	PPP2R1A	0.00142083
cg00360077	F	15		ARNT2			0;5;16;32	rs191937433;rs568838329;rs57969012;rs150876795		ARNT2	0.00142094
cg01410292	F	5		IL17B			11;23	rs139906316;rs41291955		IL17B	0.00142198
cg09691117	R	17		ASGR2			51;20;10;2	rs571770246;rs540643619;rs563711573;rs7207467		ASGR2;ASGR2;ASGR2;ASGR2	0.0014233
cg05358175	F	5		CYFIP2	Promoter_Associated	Island	5	rs543740573	chr5:156692812-156693749	CYFIP2;CYFIP2	0.00142359
cg26001799	F	12		CCDC64	Unclassified					CCDC64	0.0014274
cg02528468	F	3		ATP11B		Island			chr3:182510866-182512282	ATP11B	0.00142816
cg01825797	F	1		THBS3	Promoter_Associated	Island	23	rs372914521	chr1:155178547-155178980	THBS3;THBS3;THBS3;THBS3;MTX1;MTX1	0.00142924
cg12442015	F	1		MORN1	Promoter_Associated	Island	33	rs145026197	chr1:2322481-2323764	MORN1;RER1	0.00142925
cg09967116	F	14		FOXN3			1;1;18;45	rs539245200;rs527410035;rs73321296;rs150573644		FOXN3;FOXN3	0.00142943
cg04603031	R	15	DMR	CHRNA3	Unclassified_Cell_type_specific	Island	27	rs74947410	chr15:78912246-78913616	CHRNA3;CHRNA3;CHRNA3;CHRNA3	0.0014302
cg06903889	F	1		FHAD1			6;42;49	rs76267560;rs372813831;rs75407205		FHAD1	0.00143054
cg03639328	R	7		CYTH3		Island	44;35	rs559907991;rs542167775	chr7:6311322-6312526	CYTH3	0.00143078
cg20868518	F	1			Promoter_Associated	Island	38;45	rs576107548;rs543699813	chr1:33592891-33593155		0.00143324
cg04717128	F	13									0.00144143
cg13138539	F	15		LDHAL6B		Island	14;43	rs143718171;rs117906902	chr15:59498959-59499338	LDHAL6B;MYO1E	0.00144218
cg13143349	R	5	DMR			Island	40;19	rs560370766;rs527741938	chr5:1930754-1931986		0.00144243
cg22831269	R	11		HCCA2	Unclassified	N_Shore	39;12	rs552928066;rs115063759	chr11:1595809-1596143	HCCA2;LOC338651	0.00144385
cg08325696	F	1					15	rs556192111			0.00144565
cg23689457	R	11		TMEM9B	Promoter_Associated	Island			chr11:8985452-8986507	TMEM9B	0.00144718
cg09896120	F	11	DMR	CREB3L1	Unclassified_Cell_type_specific	S_Shore	12;29	rs530983601;rs550703801	chr11:46316875-46317485	CREB3L1	0.00145158
cg11841710	R	20		SYNDIG1			32	rs551920011		SYNDIG1	0.00145282
cg13281445	R	3		CACNA1D	Unclassified_Cell_type_specific		2;1	rs537677657;rs116598521		CACNA1D;CACNA1D;CACNA1D	0.00145335
cg27210657	R	20		C20orf54			34;1	rs569775145;rs74959542		C20orf54	0.00145595
cg19859270	R	3		GPR15			51;27;24;19;1	rs200106668;rs541076849;rs114462906;rs201385578;rs202120393		GPR15	0.00145891
cg03076094	R	16			Promoter_Associated	N_Shore	30;24;19	rs62037583;rs569728189;rs182035239	chr16:4357552-4357955		0.00145906
cg10495931	R	16					51	rs530664774			0.00146362
cg16105415	R	7				N_Shore	2	rs113414038	chr7:158963839-158965023		0.00146397
cg22910715	R	19		REEP6		Island	22;11	rs527876780;rs546458456	chr19:1490134-1491806	REEP6;REEP6;PCSK4	0.00146651
cg21027282	F	14		RAD51L1			0;13;24	rs147997782;rs574713930;rs190131672		RAD51L1;RAD51L1;RAD51L1	0.00146728
cg14747339	F	6		STX7	Promoter_Associated	S_Shore	16	rs556479036	chr6:132833798-132834349	STX7	0.00147049
cg14383710	F	7					1;5;23;40	rs534428135;rs371636661;rs571152749;rs538672955			0.0014722
cg24635527	R	1					6;2	rs551313849;rs571217994			0.00147316
cg21263122	R	14		SSTR1		N_Shore	38;19	rs531852485;rs550986468	chr14:38677154-38677787	SSTR1	0.00147447
cg01319849	R	2		ITGA6			7	rs141735531		ITGA6;ITGA6;ITGA6;ITGA6	0.00147666
cg03235470	F	9				N_Shelf			chr9:139835416-139839440		0.00147755
cg26779716	F	17		KCNJ2		S_Shore	15	rs554099138	chr17:68164913-68165720	KCNJ2	0.00147848
cg13152396	F	11		GANAB	Promoter_Associated	Island	25;47	rs552373694;rs544154733	chr11:62413632-62414293	GANAB;GANAB	0.00147883
cg03631455	F	5		PCDHB13		Island	1;6;33;34;48	rs369237497;rs138445636;rs143554273;rs2910329;rs142680277	chr5:140595008-140595880	PCDHB13	0.00147887
cg10836402	R	12		DDX11	Promoter_Associated	Island	39;21;12	rs186639370;rs558105466;rs577949645	chr12:31226343-31227186	DDX11;DDX11;DDX11	0.0014795
cg21899612	F	7		PDAP1	Promoter_Associated	Island	33	rs114782359	chr7:99005784-99006859	PDAP1;BUD31	0.00147978
cg09922935	F	17		ZNHIT3	Promoter_Associated	Island			chr17:34842308-34842930	ZNHIT3	0.00148053
cg23586172	R	17		MSI2	Unclassified_Cell_type_specific		44;23	rs536228225;rs548181614		MSI2;MSI2	0.00148592
cg22010065	F	19		MZF1		N_Shore	34	rs76582686	chr19:59086697-59087299	MZF1;MGC2752;LOC100131691;MZF1	0.00148667
cg16665634	F	13		LINC01309			0;40;42	rs561831685;rs573528884;rs544000350		LINC01309	0.00148736
cg23527226	R	20		CDH4			25;2;1	rs138183425;rs376281317;rs188263967		CDH4;CDH4	0.00148849
cg17703990	R	19		ZNF417	Promoter_Associated	Island	5	rs574428478	chr19:58427621-58428054	ZNF417	0.00148861
cg20010679	R	9		FRG1JP			15;2	rs4637964;rs74402717		FRG1JP	0.00148868
cg02108825	R	5				Island	47;9	rs148554748;rs532203280	chr5:179816662-179817005		0.00148968
cg14225815	F	16		LINC01229	Unclassified	Island	32;35	rs553881697;rs7205591	chr16:79804241-79804694	LINC01229;MAFTRR	0.00149189
cg20253268	R	1		GLIS1			23	rs549681509		GLIS1	0.001492
cg02551532	R	17					1	rs552243904			0.00149262
cg10567419	F	8		BRF2	Promoter_Associated	Island	19;20;22;40	rs372989838;rs117121305;rs561618269;rs573788107	chr8:37707149-37707507	BRF2;BRF2	0.00149444
cg08219027	R	4		HTT		Island	45;11	rs550085802;rs563367097	chr4:3076186-3076558	HTT	0.00149638
cg22235527	F	14		PRKCH			36;47	rs111435829;rs527346940		PRKCH	0.00149727
cg24399405	F	16		C16orf35		S_Shore	6;24;49;51	rs560962347;rs377576756;rs200181823;rs139820428	chr16:188614-188904	C16orf35;C16orf35	0.00149987
cg18420965	F	4		EPHA5		N_Shore			chr4:66535193-66535620	EPHA5;EPHA5	0.00150013
cg15987934	R	1					2	rs538687420			0.00150108
cg20375554	F	1		ARHGEF2	Promoter_Associated	Island			chr1:155947678-155948490	ARHGEF2;ARHGEF2;ARHGEF2	0.0015013
cg21086878	R	14		CALM1	Promoter_Associated	N_Shore	39	rs377120358	chr14:90863043-90864903	CALM1	0.00150177
cg19266889	R	4		CRMP1		Island	48;18;8	rs541552432;rs190082342;rs571370885	chr4:5889203-5890645	CRMP1;CRMP1;CRMP1;CRMP1	0.00150208
cg26775644	R	8		KBTBD11		N_Shore	43;6	rs117671892;rs75642490	chr8:1921559-1922872	KBTBD11	0.00150267
cg13339155	F	18		SPIRE1			11;41	rs150807330;rs558399117		SPIRE1;SPIRE1;SPIRE1	0.00150355
cg05730150	R	9		PRDM12		Island	29;22;4	rs572679764;rs76228385;rs555220260	chr9:133556516-133557645	PRDM12	0.00150416
cg01358551	R	19		AP2S1	Promoter_Associated	Island	31;30;1	rs569472595;rs150321897;rs113411960	chr19:47353614-47354150	AP2S1;AP2S1	0.0015045
cg10453365	F	15		RHCG		Island	36;47	rs572501754;rs545986597	chr15:90039464-90039984	RHCG	0.00150477
cg04205744	F	16				N_Shelf	27;34	rs146271127;rs369619746	chr16:86609388-86610465		0.00150667
cg16097708	F	14		LGMN			0	rs540341742		LGMN;LGMN	0.00151006
cg02611744	F	18		GALR1	Unclassified_Cell_type_specific	Island	2;18;22;51	rs140216881;rs5375;rs137888300;rs564578265	chr18:74961556-74963822	GALR1	0.0015109
cg11768229	F	2					27	rs541552407			0.00151115
cg01828427	R	11					46;34;22;4;2	rs114850488;rs559321797;rs558994426;rs542781801;rs367561945			0.00151463
cg17751867	R	5		GOLPH3		Island			chr5:32173598-32174837	GOLPH3	0.0015167
cg15159104	R	15		MAP1A						MAP1A;MAP1A	0.00151712
cg14972180	F	7		NCF1			1;24;27;31	rs201802880;rs144018361;rs17295741;rs146125534		NCF1	0.00151715
cg13029731	F	14		AP1G2	Promoter_Associated	Island			chr14:24036399-24037076	AP1G2;AP1G2	0.00151882
cg03573179	R	6		BRPF3	Promoter_Associated	S_Shore	20	rs73413691	chr6:36164132-36165205	BRPF3	0.00152349
cg02058870	R	14		SIPA1L1			51;49	rs3825719;rs543149265		SIPA1L1	0.00152384
cg19557422	F	11		BTBD10	Promoter_Associated	N_Shore			chr11:13484273-13485290	BTBD10	0.00152393
cg16667232	R	12					15;1	rs151056866;rs141014541			0.00152524
cg20721338	F	15		PML	Promoter_Associated	N_Shelf	37;41	rs574579963;rs542097036	chr15:74290344-74290760	PML;PML;PML;PML;PML;PML;PML;PML;PML;PML;PML;PML;PML;PML;PML;PML;PML;PML	0.00152885
cg10582860	F	2					43	rs573323095			0.00152952
cg01932762	F	12				N_Shelf	1;26	rs570035303;rs4931176	chr12:29542218-29542838		0.00153539
cg01112643	F	6		ZDHHC14	Promoter_Associated	Island	42;49	rs537092840;rs555154073	chr6:157801062-157803377	ZDHHC14;ZDHHC14	0.00153627
cg26969324	F	1		ACOT11			1	rs548120769		ACOT11;ACOT11	0.00153933
cg04944402	R	6		STK38		S_Shore			chr6:36514995-36515308	STK38;STK38	0.00154172
cg18263572	F	1		ZBTB48			1;17	rs532703955;rs547566033		ZBTB48	0.00154178
cg07974786	F	3		PHLDB2			0;3;35;36	rs116705395;rs139721577;rs114987181;rs114070738		PHLDB2;PHLDB2;PHLDB2;PHLDB2	0.00154182
cg04951962	F	1		MPZL1			46	rs561451069		MPZL1;MPZL1;MPZL1	0.00154285
cg13604887	F	19	DMR	ZNF43	Promoter_Associated	S_Shore	12	rs550701063	chr19:22018594-22018827	ZNF43;ZNF43	0.00154343
cg14703224	F	3		SST		S_Shore	0;30;47;49	rs565480017;rs532558505;rs113366314;rs143222249	chr3:187387914-187388176	SST	0.00154463
cg22560937	R	5		CKMT2			33	rs114105011		CKMT2;CKMT2;CKMT2;RNU5E-1;RNU5D-1	0.00154525
cg12541935	F	7		PRKAG2			25;46	rs562344393;rs572684580		PRKAG2;PRKAG2;PRKAG2	0.00154616
cg17658084	F	8		GDAP1	Promoter_Associated_Cell_type_specific	Island	2;9;27;39	rs148197760;rs142674939;rs555369956;rs7828201	chr8:75262521-75263044	GDAP1;GDAP1	0.00154779
cg02519627	R	8		COL22A1			44;22;20;15;14;1	rs556735571;rs573628072;rs542498058;rs552949157;rs112497606;rs182168120		COL22A1	0.00154911
cg16807061	F	17		RAP1GAP2		Island	19;41;49	rs145905928;rs544065489;rs138491565	chr17:2756101-2757938	RAP1GAP2;RAP1GAP2	0.00154954
cg20726804	F	2	RDMR	TGOLN2	Promoter_Associated	N_Shore			chr2:85554134-85555414	TGOLN2	0.00154984
cg24800754	F	19		MLLT1		S_Shelf	28;34	rs577981226;rs543772704	chr19:6230458-6230666	MLLT1	0.00155184
cg19875976	F	9		KIAA0368	Promoter_Associated	Island			chr9:114245044-114246784	KIAA0368	0.00155289
cg11478514	R	3		DOCK3			15	rs528049420		DOCK3	0.00155417
cg27614038	F	3		AZI2	Promoter_Associated	Island	50	rs547060775	chr3:28389975-28390855	AZI2;AZI2;AZI2	0.00155435
cg11101846	R	5		FAM173B	Promoter_Associated	Island	43	rs141133834	chr5:10249760-10251000	FAM173B;CCT5	0.00155579
cg22659094	R	12		CCDC60	Unclassified		34	rs145126713		CCDC60	0.00155714
cg03586862	F	3		CPOX		Island	2;42	rs190523176;rs192332456	chr3:98311909-98312696	CPOX	0.00156094
cg13053992	F	21			Unclassified	Island	14;31	rs73907131;rs375619906	chr21:45660557-45663172		0.00156182
cg00980538	R	4		LOC550112	Promoter_Associated	Island	32;8	rs541301967;rs561178996	chr4:68566603-68567076	LOC550112;UBA6	0.00156403
cg15478005	R	3		ATP6V1A		S_Shore	35;13	rs549450751;rs3806641	chr3:113464437-113465159	ATP6V1A;NAA50	0.00156549
cg26344532	R	13		PDX1		Island	9	rs146021107	chr13:28494001-28496099	PDX1;PDX1	0.00156558
cg20865068	F	13		TM9SF2	Unclassified	Island	51	rs9585104	chr13:100153365-100154138	TM9SF2	0.00156603
cg22976588	R	12		ITPR2			42	rs556083438		ITPR2	0.00156766
cg08337196	F	19		FBXO17	Unclassified	Island			chr19:39440404-39441011	FBXO17;FBXO17;FBXO17	0.00156852
cg08464824	F	19	DMR	ZNF582	Promoter_Associated	Island	36	rs138190030	chr19:56904636-56905355	ZNF582	0.00157095
cg17636541	R	6		NRM	Promoter_Associated	S_Shelf	50;48;14;5;1	rs115665526;rs553588379;rs576830114;rs545829523;rs562437323	chr6:30654392-30654934	NRM	0.00157123
cg11178281	F	14	CDMR	SFTA3		Island	4	rs545177886	chr14:36983440-36983738	SFTA3	0.00157172
cg03720416	R	4		RAB28	Promoter_Associated	Island	38;2	rs532601803;rs150184395	chr4:13485522-13486533	RAB28;RAB28;RAB28	0.0015726
cg00510795	R	5					34	rs72773672			0.00157291
cg09593385	R	16				N_Shelf	48;18;3;2;1	rs532894584;rs544726844;rs559784618;rs528698790;rs528816114	chr16:409984-411491		0.00157412
cg13943985	R	20		CSTF1	Promoter_Associated	Island	21;11;6	rs568617623;rs35594166;rs554186280	chr20:54967036-54968001	CSTF1;AURKA;AURKA;CSTF1;CSTF1;CSTF1;AURKA;AURKA;CSTF1;AURKA;AURKA	0.00157636
cg16520886	R	7		MAD1L1			43	rs533539219		MAD1L1;MAD1L1;MAD1L1;MAD1L1;MAD1L1;MAD1L1	0.00157836
cg22676693	F	1		DAB1		Island	7;30	rs548811148;rs562217787	chr1:57887963-57890637	DAB1	0.00157904
cg10457401	R	11		OR8B8			2;1	rs529118827;rs141338767		OR8B8	0.00157964
cg11451033	R	15		CHRM5			25;5;2	rs540341664;rs564970843;rs145316966		CHRM5;AVEN	0.00157979
cg04410834	R	11		ABCG4	Unclassified_Cell_type_specific	Island	17	rs572463924	chr11:119019643-119020887	ABCG4;ABCG4;ABCG4	0.00158004
cg17800960	R	5		PDGFRB	Unclassified_Cell_type_specific		50;43;35;26;16;1	rs533037977;rs551536383;rs569634903;rs530541651;rs147090331;rs567872590		PDGFRB	0.00158064
cg13107266	F	15					21;22;48	rs4303449;rs545348711;rs564242835			0.00158431
cg11654553	R	13		FGF9		Island			chr13:22247803-22249755	FGF9	0.00158695
cg02272395	R	5	RDMR								0.00158767
cg03322749	R	9		RBM18	Unclassified	Island	31;25;14	rs573903869;rs369872695;rs563003840	chr9:125026828-125027250	RBM18;MRRF;RBM18;RBM18;MRRF	0.0015893
cg11430365	F	20		LINC01523			0;34	rs533714458;rs551549734		LINC01523;LINC01522	0.00159246
cg10162067	R	20		HCK		N_Shore	41;23;7;4	rs531220884;rs368348216;rs148955373;rs532100464	chr20:30639908-30640786	HCK;HCK;HCK;HCK;HCK;HCK	0.00159452
cg16341690	R	14	CDMR			Island			chr14:23291078-23291337		0.0015947
cg01895442	R	16		CACNA1H		S_Shore	26;19;12;10	rs534994447;rs547030859;rs567274295;rs535930240	chr16:1202414-1204624	CACNA1H;CACNA1H	0.00159659
cg26235861	F	14		C14orf138	Promoter_Associated	Island	19;36	rs199725507;rs202016803	chr14:50582970-50583504	C14orf138;C14orf138	0.0015971
cg22047377	F	8		NCALD			36;37;42	rs183404304;rs533109849;rs146160626		NCALD;NCALD;NCALD;NCALD;NCALD;NCALD;NCALD	0.00159928
cg07436896	F	13					0	rs552616961			0.00159962
cg09519462	F	10		DNAJC9	Promoter_Associated	Island			chr10:75006629-75007184	DNAJC9	0.00159996
cg27045793	F	18					0;1;26;27	rs565224347;rs532259540;rs551393275;rs560137764			0.00159998
cg24780366	F	2				N_Shore	39	rs371591870	chr2:129494359-129495074		0.00160075
cg27366775	F	16		NLRC3			1;10	rs146802635;rs551153721		NLRC3	0.00160109
cg13033898	R	6		AKAP12		N_Shore	29;7	rs562981779;rs181695722	chr6:151561283-151562550	AKAP12	0.00160124
cg18946478	R	2		GDF7		Island	41	rs574347132	chr2:20865289-20867589	GDF7	0.00160215
cg21123509	R	7		POLD2	Promoter_Associated	Island	50;47;43;30;3	rs535324615;rs556839606;rs575999947;rs190364866;rs551420684	chr7:44162850-44163720	POLD2;POLD2	0.00160318
cg13741263	R	9					41;25;13	rs529305526;rs550575389;rs191617523			0.0016034
cg09025747	R	6		ATAT1	Promoter_Associated		50;15	rs189697538;rs144665786		ATAT1;ATAT1;ATAT1	0.00160577
cg25368284	F	22		RTDR1		Island	1;22	rs114515939;rs143543596	chr22:23437921-23438431	RTDR1;GNAZ	0.00160635
cg25577497	F	12		RIMBP2		S_Shore	0;1;5;9;27;39;42;43;48	rs571333613;rs537254658;rs75855107;rs142697984;rs536590375;rs552976734;rs572136379;rs14	chr12:130935712-130935963	RIMBP2	0.00160636
cg22573376	F	3					0;34;45	rs533437909;rs2062515;rs140264218			0.00160757
cg26580095	F	1		BTBD8	Promoter_Associated_Cell_type_specific	N_Shore	13;20	rs79930065;rs146890087	chr1:92545819-92546480	BTBD8	0.001609
cg02346057	R	16		CCNF	Promoter_Associated	Island			chr16:2478686-2479968	CCNF	0.00160924
cg05501276	R	7		TRA2A		Island			chr7:23570757-23571819	TRA2A;TRA2A	0.00160961
cg17579113	R	1		LOC102724450	Unclassified	Island	48	rs187428899	chr1:6265825-6266778	LOC102724450;RNF207	0.00161003
cg11176415	F	10					0	rs79997587			0.00161051
cg05083202	R	21		NCRNA00114			37	rs146320871		NCRNA00114	0.00161127
cg00656210	F	11			Unclassified		26;30;31	rs75131949;rs183582902;rs184384522			0.00161216
cg20204617	F	17		AP2B1			32	rs10491114		AP2B1;AP2B1	0.00161418
cg04618607	R	8		SQLE	Promoter_Associated	Island	20;14	rs146185185;rs185673426	chr8:126010436-126011194	SQLE;SQLE	0.00161427
cg19269533	F	2					8;16;20	rs553209665;rs1346782;rs112416584			0.00161755
cg17697635	F	12	RDMR	LOC101927583		S_Shore			chr12:58013171-58013652	LOC101927583;SLC26A10;SLC26A10	0.00161835
cg06027843	F	10			Unclassified_Cell_type_specific	Island			chr10:102440600-102441011		0.00162275
cg12774971	R	13				S_Shelf	2	rs58867384	chr13:24902292-24902696		0.00162439
cg09576415	R	20		KCNQ2		Island	50;46;36	rs532966142;rs76106082;rs551361303	chr20:62059391-62059606	KCNQ2;KCNQ2;KCNQ2;KCNQ2	0.00162589
cg07690734	R	10		LRRC27			50;37;30;26;23;21;2	rs140450226;rs201711886;rs199929957;rs115861392;rs138390679;rs143935030;rs145922556		LRRC27;LRRC27	0.00162652
cg05518522	R	9				S_Shelf	49;46;41;20;2;1	rs551125529;rs191453586;rs539494612;rs558084069;rs374108054;rs73484450	chr9:100503553-100504016		0.00162826
cg11261575	F	12		RASAL1	Promoter_Associated_Cell_type_specific	Island			chr12:113572977-113573758	RASAL1	0.00162851
cg18784022	F	3		DYNC1LI1	Promoter_Associated	Island			chr3:32611700-32612763	DYNC1LI1	0.00162859
cg08037719	R	1				S_Shore	15;3	rs13374699;rs544418945	chr1:41961850-41962316		0.0016319
cg00218939	F	18		LINC-ROR			50	rs28502441		LINC-ROR	0.00163199
cg02506072	R	19				S_Shelf	2	rs529976260	chr19:54445231-54445745		0.00163416
cg11141796	R	4		IGFBP7			2	rs553720702		IGFBP7;IGFBP7	0.00163464
cg09487101	F	19		EFNA2	Unclassified_Cell_type_specific	Island	16;17;21	rs574706053;rs542330915;rs560337890	chr19:1287416-1287885	EFNA2	0.00163476
cg11732362	R	13		GPC5			32;2	rs183439804;rs151191856		GPC5	0.00163482
cg01026953	F	9		C9orf117			6	rs563863732		C9orf117	0.00163583
cg21644713	F	11		DPAGT1	Promoter_Associated	S_Shore	28;42	rs552734184;rs150086804	chr11:118972181-118972409	DPAGT1	0.00163728
cg06596387	R	15		TJP1		Island	35;8;3	rs573724339;rs542450755;rs369863770	chr15:30113705-30113940	TJP1;TJP1;TJP1;TJP1;TJP1	0.00163889
cg12621285	R	11		TMEM45B			1	rs533868054		TMEM45B	0.00164439
cg18675097	F	6		NKAPL	Promoter_Associated_Cell_type_specific	Island	18;19;29;41	rs41269289;rs534226485;rs139570769;rs377711041	chr6:28226979-28227483	NKAPL;NKAPL	0.00164943
cg20509845	F	16			Unclassified	N_Shelf	2;14	rs183211321;rs539909008	chr16:75148398-75148864		0.00165046
cg05183145	R	11		C2CD2L		S_Shelf	29;1	rs139391781;rs150066907	chr11:118977878-118978785	C2CD2L;C2CD2L	0.00165144
cg07974627	R	19				N_Shelf	41;29	rs559806490;rs539909740	chr19:58175623-58176104		0.00165167
cg18321729	F	15		PKM		S_Shore	19;31;41	rs546877004;rs568466433;rs3743228	chr15:72522131-72524238	PKM;PKM;PKM;PKM;PKM;PKM	0.00165237
cg23045046	F	3		PARL	Promoter_Associated	S_Shore	1;2;8;12	rs531484532;rs548062370;rs188407816;rs3792587	chr3:183602432-183602874	PARL;PARL	0.00165245
cg10009208	R	11		RIC8A		S_Shore	26;20	rs143259631;rs147111532	chr11:206975-209225	RIC8A;RIC8A	0.00165404
cg02600551	R	19			Promoter_Associated	Island	9;2	rs181858318;rs548236611	chr19:2950359-2950962		0.0016551
cg19268652	R	6		HIVEP1	Unclassified_Cell_type_specific					HIVEP1	0.00165624
cg00405070	F	12		ERP29	Promoter_Associated	N_Shore	26;47	rs373956656;rs577136535	chr12:112450905-112451856	ERP29;TMEM116;ERP29	0.00165812
cg12406460	R	11		ATP5L	Promoter_Associated	N_Shore	47	rs574697767	chr11:118272261-118272546	ATP5L	0.00166192
cg17206583	F	7		VGF		S_Shore			chr7:100806279-100809064	VGF	0.0016632
cg23217940	R	15		CYFIP1			17	rs560994190		CYFIP1;CYFIP1	0.00166361
cg06293339	F	12		BTBD11		Island			chr12:107711603-107714107	BTBD11	0.00166374
cg27495336	R	19		ZNF627	Promoter_Associated	N_Shore	48;34	rs558402878;rs539601174	chr19:11708277-11708683	ZNF627	0.00166533
cg00782690	F	2		GORASP2			0;1;14	rs549821325;rs28499279;rs187443468		GORASP2	0.00166647
cg22628064	F	1		RPS10P7			48	rs4345829		RPS10P7	0.00166896
cg25076039	F	5		DOCK2	Gene_Associated		10;29;47	rs116821147;rs2161404;rs567863285		DOCK2	0.00166997
cg00212520	R	3		LYZL4			1	rs138272212		LYZL4	0.00167028
cg02069150	F	12					1;16;22;31	rs67356861;rs79179192;rs77841000;rs77138230			0.00167049
cg03754165	R	2		BCL11A		N_Shore			chr2:60781019-60782284	BCL11A;BCL11A;BCL11A;BCL11A;BCL11A;BCL11A	0.00167066
cg00920130	R	5		LCP2	Unclassified_Cell_type_specific		35	rs527922321		LCP2	0.00167274
cg16453615	R	3		PLCXD2	Promoter_Associated	Island	15	rs182919167	chr3:111393190-111393544	PLCXD2;PLCXD2	0.0016731
cg00572684	F	3		IMPDH2	Promoter_Associated	S_Shore	12;34	rs72639217;rs533307116	chr3:49066573-49066983	IMPDH2	0.00167454
cg02461773	R	10		RUFY2		S_Shore	5	rs112771269	chr10:70166206-70167342	RUFY2;RUFY2	0.00168066
cg12323824	F	10		CPXM2		N_Shelf	37;48	rs551473374;rs569628256	chr10:125650820-125651373	CPXM2	0.00168149
cg09579323	F	1		TARS2	Promoter_Associated		17;48	rs34001546;rs184819264		TARS2	0.00168334
cg19700380	F	17		PCGF2			26;41	rs535579359;rs555435881		PCGF2	0.00168751
cg06414911	F	11					13	rs78540643			0.00169061
cg02722862	R	9									0.00169175
cg25655540	R	4		KIAA0922			22;3;1	rs111578927;rs6845800;rs537680523		KIAA0922;KIAA0922	0.00169212
cg24822825	F	3				S_Shore			chr3:120025415-120026241		0.00169431
cg10107929	F	13		FNDC3A	Promoter_Associated	Island	32	rs539483505	chr13:49549822-49551042	FNDC3A;FNDC3A	0.00169499
cg21632267	F	22		A4GALT			51	rs542262004		A4GALT	0.00169565
cg15892790	R	6		CUL9			28	rs140890141		CUL9	0.00169761
cg16261676	F	10					5;13;23;28;33;42;49	rs560805789;rs548860165;rs565707704;rs115719908;rs114057850;rs3892971;rs537111901			0.00170035
cg02660643	R	16		ZCCHC14			43;26;20;6	rs548642673;rs567026712;rs534277965;rs141829507		ZCCHC14	0.00170336
cg08830945	R	3		MSL2						MSL2;MSL2	0.00170341
cg19948712	R	13				N_Shore	28;27;2	rs186611980;rs9604154;rs111481830	chr13:114214381-114214880		0.00170375
cg05077096	F	17		RAP1GAP2			1;35;36;50	rs565212813;rs12453370;rs8071519;rs180845133		RAP1GAP2;RAP1GAP2	0.00170611
cg14753070	R	19		IL27RA			47	rs199836517		IL27RA	0.00170851
cg17216758	F	10					18;30;45	rs564839832;rs74811763;rs550522735			0.00170886
cg08989478	R	10			Promoter_Associated	N_Shore	18	rs532918515	chr10:82295501-82296192		0.00170928
cg09159389	R	1		PRKAB2	Promoter_Associated	Island			chr1:146643470-146644501	PRKAB2	0.00171123
cg21911007	F	6		POLH		Island	22	rs115296424	chr6:43549295-43549650	POLH	0.00171265
cg20543837	F	15		TPM1			0;33	rs553407047;rs74021743		TPM1;TPM1;TPM1;TPM1;TPM1	0.00171364
cg13537955	R	7					6;2	rs17149514;rs147092081			0.00171553
cg00691240	R	1		TXNDC12	Promoter_Associated	Island	2	rs200791426	chr1:52498452-52499505	TXNDC12;KTI12	0.00171955
cg25372881	R	1		RPAP2	Promoter_Associated	Island	51	rs544211690	chr1:92764173-92764926	RPAP2;GLMN	0.00172351
cg19281068	R	15		NEO1	Promoter_Associated	S_Shore			chr15:73343779-73345369	NEO1	0.00172363
cg10226899	F	20					51	rs8121328			0.00172416
cg04232674	R	1		ENSA	Promoter_Associated	Island	18	rs587611627	chr1:150601710-150602201	ENSA;ENSA;ENSA;ENSA;ENSA;ENSA;ENSA;ENSA	0.0017244
cg13106472	R	14					32	rs550695080			0.00172506
cg15263308	F	1		EDEM3	NonGene_Associated	Island	17;20;37	rs112210709;rs529708170;rs77370655	chr1:184723252-184724438	EDEM3	0.0017252
cg14497054	R	12				Island	8	rs547688088	chr12:34260736-34261698		0.0017255
cg01646147	F	11		KIAA0652	Promoter_Associated	Island			chr11:46638637-46639486	KIAA0652;KIAA0652;KIAA0652;KIAA0652;KIAA0652;HARBI1;KIAA0652;KIAA0652	0.00172558
cg12896404	F	17		PIPOX						PIPOX	0.00172614
cg24874286	R	1		ATG4C			36	rs546552514		ATG4C;ATG4C	0.00173001
cg25667712	F	13		FRY	Promoter_Associated	Island	23;36;44;50	rs185289861;rs144317887;rs115439311;rs552510826	chr13:32605320-32605903	FRY	0.00173039
cg24544594	F	20		NCRNA00028		S_Shelf	19;36;47	rs146703310;rs111666575;rs78454340	chr20:30071912-30072315	NCRNA00028	0.00173156
cg20933582	R	1		OR2T1			38;26;7;2;1	rs147198517;rs144649142;rs148479050;rs369905309;rs201499018		OR2T1	0.00173285
cg16853051	F	12		GALNT9		N_Shore	28;33	rs116100375;rs186169779	chr12:132879966-132880288	GALNT9	0.00173296
cg06661630	F	18		USP14			0;6;39	rs189092697;rs558768838;rs369246343		USP14;USP14	0.00173441
cg05576016	F	12		DDX47	Promoter_Associated	Island	13;25;43;51	rs561388654;rs528718185;rs138450211;rs565789222	chr12:12966123-12966349	DDX47;DDX47	0.00173558
cg05740793	R	11					1	rs552451976			0.00173783
cg12027647	R	8					48;28;21;1	rs183316107;rs539316521;rs78670909;rs145506476			0.00173847
cg04101143	F	2		INPP5D			0;4;19;49	rs539092766;rs6759488;rs569884583;rs12617622		INPP5D;INPP5D	0.00173863
cg07371151	R	13		COL4A2			50;22	rs149617831;rs187787189		COL4A2	0.00173971
cg16896631	F	21		ATP5J		Island	16;18	rs531270659;rs71649640	chr21:27106814-27108211	ATP5J;ATP5J;ATP5J;ATP5J;GABPA;GABPA;ATP5J;ATP5J	0.00174291
cg05220745	F	15					48	rs1436953			0.00174371
cg00170213	F	6		RBM16		N_Shore	24;40	rs3828933;rs528821641	chr6:155054186-155055403	RBM16	0.00174443
cg12347123	R	2		ADAM17			45;1	rs544556965;rs192639335		ADAM17	0.00174548
cg23594656	R	7		TPST1						TPST1	0.00174757
cg11699150	R	1		PRKCZ	Unclassified_Cell_type_specific	N_Shelf	37;10;2	rs547049502;rs79594036;rs533019292	chr1:2005179-2005565	PRKCZ	0.00174923
cg12879183	F	7					16	rs186207869			0.00175149
cg06687209	R	20		SRXN1			38;37;23;1	rs144940742;rs140766738;rs147965756;rs140166119		SRXN1	0.00175726
cg00133966	R	2					1	rs144144229			0.00175737
cg26863398	R	2					33	rs557764152			0.0017574
cg22364869	R	1		CAMTA1	Unclassified	Island	39;29;18;1	rs578045334;rs545454943;rs564274427;rs528251482	chr1:7740143-7741117	CAMTA1	0.00176017
cg14534871	F	6			Unclassified_Cell_type_specific		45	rs181294458			0.00176194
cg23143154	F	7		FAM3C	Promoter_Associated	Island	16	rs143597774	chr7:121035820-121036670	FAM3C;FAM3C;FAM3C;FAM3C	0.00176313
cg17189737	F	4		PDGFRA						PDGFRA	0.00176318
cg12192818	F	22		FBLN1	Unclassified_Cell_type_specific	Island	3;33	rs551454814;rs9614486	chr22:45898294-45899357	FBLN1;FBLN1;FBLN1;FBLN1	0.0017638
cg03259234	R	18					45;43;23;10;2;1	rs574586412;rs542004687;rs111719338;rs9959262;rs376912470;rs545456842			0.00176594
ch.11.110379701F	F	11									0.00176609
cg06792262	F	3		ZNF167		Island			chr3:44622586-44622866	ZNF167	0.00176619
cg00852518	F	6					0	rs285624			0.00176758
cg24332767	F	3		C3orf70		Island	43	rs578190574	chr3:184870185-184871525	C3orf70	0.0017692
cg01226740	R	15		LOC145783		N_Shore	46;29	rs114117612;rs571645347	chr15:57179277-57179838	LOC145783	0.00177266
cg03566291	R	21				Island	44;33;7	rs117976010;rs7278589;rs376082230	chr21:44830845-44831152		0.00177345
cg07972897	R	1					2	rs528546945			0.00177363
cg00601450	F	5				S_Shore	15	rs114629035	chr5:74907286-74907770		0.00177563
cg09522479	R	10		DIP2C			10	rs150974712		DIP2C	0.00177568
cg13289809	F	2		COQ10B	Promoter_Associated	N_Shore	45	rs141560101	chr2:198317967-198318631	COQ10B	0.00177629
cg16408794	R	21		APP			45;9	rs147722019;rs557458433		APP;APP;APP;APP;APP;APP;APP;APP;APP;APP	0.00177695
cg02443732	R	16		FAM38A	Gene_Associated	S_Shore	38;27;26;22;14;12;11;10;1	rs552524989;rs186493886;rs112081600;rs556220156;rs574402639;rs376362724;rs139099911;rs1	chr16:88803802-88804112	FAM38A	0.00177931
cg00272709	R	1		LAX1	Promoter_Associated		41;2;1	rs568882679;rs78110056;rs56228580		LAX1;LAX1	0.00177991
cg18047530	F	15		FES		S_Shore	3;47	rs150771159;rs553673776	chr15:91427540-91427905	FES;FES;FES;FES	0.00178652
cg26937500	F	7	DMR	CARD11	Promoter_Associated					CARD11;CARD11	0.00178822
cg04986870	F	19		KCNN1	Unclassified_Cell_type_specific	Island	7	rs73526376	chr19:18061195-18061473	KCNN1	0.00178968
cg19646028	F	19		MIR7-3			13;37	rs181316353;rs552683832		MIR7-3;C19orf30	0.00179064
cg12323347	R	10		DUSP5		N_Shore	40;12	rs140677756;rs572782094	chr10:112257163-112258684	DUSP5	0.00179167
cg06166863	F	14		PNN	Promoter_Associated	N_Shore	9;23	rs73291583;rs541470100	chr14:39644344-39645022	PNN	0.00179216
cg22636473	R	2		WDSUB1	Promoter_Associated	Island	36;21	rs537245862;rs559110178	chr2:160142607-160143567	WDSUB1;WDSUB1;WDSUB1;WDSUB1	0.00179236
cg18035291	F	13		HMGB1	Promoter_Associated		12;38;50	rs77376623;rs546560050;rs527243638		HMGB1	0.00179364
cg23412033	F	4		MTHFD2L	NonGene_Associated	Island			chr4:75023577-75024037	MTHFD2L	0.00179499
cg05893365	R	16		LRRC29	Promoter_Associated	Island			chr16:67260744-67261155	LRRC29;TMEM208;LRRC29	0.00179607
cg24060037	F	1		SERTAD4	Unclassified_Cell_type_specific	Island			chr1:210405952-210407250	SERTAD4;C1orf133	0.00179629
cg11802176	R	13		COG6			24;23;1	rs146032780;rs117884494;rs575916775		COG6	0.00179661
cg15130855	R	5		SEMA5A			49;41;19;8;2;1	rs142642861;rs377756682;rs550944934;rs571067371;rs151007766;rs376929477		SEMA5A	0.00180017
cg06361405	F	10		ARL3	Unclassified_Cell_type_specific		45	rs534697000		ARL3	0.00180527
cg23559680	F	8		HMBOX1	Promoter_Associated	N_Shore	46	rs186727562	chr8:28748070-28748431	HMBOX1;INTS9;HMBOX1;INTS9;INTS9	0.00181238
cg26472557	F	10					14;16	rs190367714;rs182988223			0.00181257
cg08440515	R	8		PTK2		N_Shore	21	rs572962754	chr8:142010440-142011907	PTK2;PTK2;PTK2	0.00181554
cg02636704	R	20		DPM1	Promoter_Associated	Island	36;34;32	rs557042052;rs575285531;rs542476625	chr20:49574816-49576287	DPM1;MOCS3	0.00181562
cg08039802	F	2		ZNF804A			0;7	rs577227782;rs147107588		ZNF804A	0.0018163
cg24862999	R	16		RBFOX1			21;17;2;1	rs560045137;rs185011861;rs374629969;rs570701459		RBFOX1;RBFOX1;RBFOX1;RBFOX1;RBFOX1;RBFOX1;RBFOX1	0.00181683
cg01162435	R	16		PDPK1		S_Shore	17;2;1	rs74003034;rs549601321;rs187138706	chr16:2633479-2633920	PDPK1;PDPK1;PDPK1	0.00181797
cg11615755	R	5		HTR1A		Island			chr5:63256548-63257886	HTR1A	0.00181821
cg14340070	R	19		GPATCH1	Promoter_Associated	N_Shore	30;18;12	rs113375372;rs114608189;rs543088127	chr19:33571758-33572194	GPATCH1	0.00181982
ch.5.30573736R	F	5									0.00182032
cg10028227	R	11		KCNK4		Island	43;9	rs529836672;rs549855593	chr11:64058808-64060118	KCNK4	0.00182041
cg23712594	R	1		PARP1	Promoter_Associated_Cell_type_specific	N_Shelf	47;40;30;16;15	rs574482644;rs190364537;rs368215116;rs10623441;rs112400222	chr1:226595333-226595939	PARP1	0.00182064
cg09121402	R	7		CHRM2		Island	43	rs532047135	chr7:136553854-136556194	CHRM2;CHRM2;CHRM2;CHRM2;CHRM2;CHRM2;CHRM2;CHRM2	0.00182228
cg27311970	R	1		GLIS1			18	rs547561597		GLIS1	0.00182319
cg25374173	R	1		NBPF16			14;13	rs587715866;rs587601341		NBPF16;NBPF15;NBPF15	0.00182526
cg05670898	F	16		BEAN		N_Shore	1;29	rs545956902;rs559317104	chr16:66460503-66460850	BEAN	0.00182543
cg01728704	R	16		LOC81691	Promoter_Associated	Island			chr16:20817500-20818514	LOC81691;LOC81691;LOC81691;ERI2;ERI2;LOC81691	0.0018264
cg22945387	F	14	CDMR	SFTA3	Unclassified_Cell_type_specific	N_Shore	39	rs534782470	chr14:36983440-36983738	SFTA3	0.00182746
cg17944645	F	17				S_Shore	43	rs536681799	chr17:30333963-30334815		0.00182763
cg25101405	R	1		ATAD3C		S_Shore	49;48;22	rs535863359;rs371005081;rs189474682	chr1:1396085-1396338	ATAD3C	0.00183164
cg03916289	F	19		PHLDB3		N_Shelf			chr19:44005892-44006433	PHLDB3	0.00183208
cg03066979	F	11			Unclassified_Cell_type_specific	Island	44	rs139147848	chr11:14402600-14403086		0.00183224
cg12044415	F	2					42	rs551745070			0.00183246
cg18391247	F	20		TBC1D20			0	rs563125392		TBC1D20;TBC1D20	0.00183365
cg13217024	R	19		TIMM44	Promoter_Associated	Island	24;19;13	rs528800425;rs552088361;rs571824216	chr19:8008049-8008964	TIMM44	0.00183617
cg06204495	F	2					0;1;6;22;42	rs376762565;rs149657652;rs145524931;rs533277742;rs148417159			0.00183661
cg07250080	F	6		PSMB9	Promoter_Associated	Island	18;50	rs1351382;rs111240027	chr6:32820849-32822370	PSMB9;PSMB9;TAP1	0.00183669
cg24759654	R	17		USP36		S_Shelf	41;13;1	rs74763131;rs115969510;rs531115883	chr17:76798154-76798461	USP36	0.00183789
cg17340590	F	1		LOC101928436			1	rs558148692		LOC101928436	0.00183979
cg24380653	R	13		ALOX5AP			42;1	rs530566109;rs542797429		ALOX5AP	0.00184145
cg24507457	R	8		DLGAP2			46;34;24	rs115875434;rs74633613;rs559393376		DLGAP2	0.00184547
cg01452175	R	10		ANKRD26	Promoter_Associated	Island	40;32;27	rs7897698;rs553200644;rs11015529	chr10:27389075-27389622	ANKRD26	0.00184724
cg04507775	F	1	DMR	NID1	Unclassified	Island	0;27;40	rs140751993;rs141803804;rs147109154	chr1:236227682-236228817	NID1	0.00184812
cg07808761	R	19		ZNF790		S_Shore	42;40	rs537297272;rs558904021	chr19:37328896-37329518	ZNF790	0.00184839
cg16413562	R	2		CUL3			26;21	rs560954879;rs529472554		CUL3;CUL3;CUL3	0.00185274
cg06817113	R	20		ACSS1		Island	22	rs8118553	chr20:25037707-25039211	ACSS1;ACSS1;ACSS1	0.00185294
cg20426381	F	17		USP36	Unclassified_Cell_type_specific		20	rs137980652		USP36	0.00185356
cg09640555	F	4		SHROOM3			0;1;2	rs537506998;rs181321475;rs574261495		SHROOM3	0.00185367
cg05705549	R	16		C16orf89			51;41;8	rs554047341;rs369861906;rs142106605		C16orf89;C16orf89	0.00185587
cg16278744	R	14		NOVA1			32;16	rs569004339;rs537985454		NOVA1;NOVA1;NOVA1	0.00185588
cg08148263	F	17		LSM12	Promoter_Associated	S_Shore	12;44	rs146966895;rs542581800	chr17:42143654-42144096	LSM12	0.0018576
cg21667367	R	2	RDMR			S_Shore			chr2:172972804-172973242		0.00185847
cg08358427	F	10		NRP1						NRP1;NRP1;NRP1;NRP1;NRP1;NRP1	0.00185851
cg07049680	R	1		PYCR2	Promoter_Associated	Island	48	rs577461327	chr1:226111642-226112552	PYCR2	0.00186031
cg17481411	R	5					16;2	rs35048503;rs60688067			0.00186089
cg15169374	R	10		CACNB2			16;7	rs541145429;rs182634399		CACNB2;CACNB2;CACNB2;CACNB2;CACNB2;CACNB2;CACNB2;CACNB2;CACNB2	0.00186115
cg09147159	F	22					0	rs117551969			0.00186383
cg17015260	R	1		PARK7	Gene_Associated		46;33;32;31	rs542591292;rs561227128;rs184228122;rs6678868		PARK7;PARK7	0.001865
cg24980413	R	5		AHRR		S_Shelf	40;25	rs182671787;rs7727676	chr5:343449-344535	AHRR	0.00186655
cg21363916	F	12		PAH			15;40	rs113948868;rs577024140		PAH	0.00186705
cg11924831	F	1		EXO5	Unclassified	Island	3	rs374397503	chr1:40974056-40974786	EXO5	0.00186851
cg16397620	R	5		UBTD2		Island	10	rs551292224	chr5:171711372-171711583	UBTD2	0.00186858
cg09585834	R	16		C16orf71	Promoter_Associated	Island	36;10;1	rs548590733;rs181923974;rs531042437	chr16:4783862-4785010	C16orf71;ANKS3;C16orf71	0.00186915
cg11475332	F	2		SDC1	Unclassified	Island	1	rs540889535	chr2:20423088-20425767	SDC1;SDC1	0.00187087
cg02402935	F	3		PARP15			0;22;46	rs558341378;rs181356993;rs201322957		PARP15;PARP15;PARP15;PARP15	0.00187573
cg14560703	F	9		RAPGEF1	Unclassified		14	rs565773212		RAPGEF1;RAPGEF1	0.0018832
cg10255097	R	10		TCF7L2	Unclassified_Cell_type_specific	N_Shore	38;6	rs575546897;rs546001457	chr10:114712115-114712544	TCF7L2;TCF7L2;TCF7L2;TCF7L2;TCF7L2;TCF7L2	0.00188354
cg27230140	R	6		EGFL8		Island	37;2	rs556255985;rs571923481	chr6:32134460-32135196	EGFL8	0.0018842
cg10825011	F	8		UTP23	Promoter_Associated	Island	22	rs148822995	chr8:117778487-117779146	UTP23	0.00188517
cg09396825	F	17		GAS7			11;17;28;34	rs146183078;rs540775157;rs528822325;rs540555755		GAS7	0.00188755
cg20838362	R	1		ADAMTS4		N_Shelf	39	rs568076411	chr1:161171809-161172256	ADAMTS4;NDUFS2	0.00188926
cg16778734	R	3									0.00188933
cg10447638	F	1		LOC101928034	Promoter_Associated		0;1	rs547125337;rs565759915		LOC101928034;S100A4;S100A4	0.00188986
cg05291385	F	2		CCT7	Promoter_Associated	Island	20;37	rs568969156;rs540077783	chr2:73460085-73461867	CCT7;CCT7;CCT7;C2orf7;CCT7;CCT7;CCT7	0.00189226
cg17670477	F	8			Unclassified	Island	3;34	rs192881944;rs377419287	chr8:24857509-24858427		0.00189611
cg00271154	R	2		ZC3H6	Promoter_Associated	Island			chr2:113032793-113033496	ZC3H6;ZC3H6	0.00189771
cg03040530	F	1		OBSCN		N_Shore	33	rs554222440	chr1:228558945-228559246	OBSCN	0.00189821
cg08520429	F	6		TRIM39		N_Shelf			chr6:30312837-30313419	TRIM39;TRIM39	0.00190038
cg20370184	R	6		SLC44A4			43;2;1	rs571507807;rs140332370;rs493515		SLC44A4	0.0019004
cg26434290	F	10					16;29	rs76839640;rs574867707			0.00190118
cg12586109	R	17		TBCD		Island	43;26	rs200826990;rs564795812	chr17:80790368-80790581	TBCD;ZNF750	0.00190542
cg26754599	F	8		LOC100133669	Unclassified_Cell_type_specific		13;32	rs142429438;rs576830380		LOC100133669	0.00190561
cg11440203	F	1		PKN2	Promoter_Associated	Island	28;42;44	rs534985918;rs553554095;rs553418073	chr1:89149594-89150658	PKN2;PKN2;PKN2-AS1	0.00190611
cg12853948	R	16		LOC102724467	Unclassified	N_Shore	43;40;38;34	rs568599090;rs149845725;rs547854646;rs566206601	chr16:87812833-87813070	LOC102724467	0.00190808
cg03663659	R	19			Unclassified	S_Shore	46;42;37;2	rs566081439;rs139203294;rs112537142;rs528565863	chr19:8942708-8943089		0.00190808
cg07638479	R	4	DMR	SHISA3		Island	38	rs7674491	chr4:42399152-42400802	SHISA3	0.00190813
cg00320539	R	2		MYT1L			46	rs2304009		MYT1L	0.00190939
cg01215037	R	19		PRRG2	Promoter_Associated	Island	39	rs549050157	chr19:50083757-50083986	PRRG2;NOSIP	0.00191034
cg09190824	R	4		SHROOM3	Unclassified_Cell_type_specific	Island	47;20;1	rs541018723;rs77123837;rs151102508	chr4:77661449-77663084	SHROOM3	0.0019111
cg03425199	F	2		CCDC141						CCDC141	0.00191176
cg19959519	R	17		NF1		S_Shore	18;16	rs17878592;rs17878346	chr17:29421595-29422067	NF1;NF1;NF1	0.00191177
cg06136054	F	11		NTM			9;19;39	rs190864891;rs704631;rs569629599		NTM	0.00191188
cg06786050	F	16		ATP2C2		N_Shore	5;36	rs151174875;rs140260123	chr16:84401957-84402497	ATP2C2	0.00191343
cg06392913	R	3	RDMR	ZNF589	Promoter_Associated	Island	45;30;15	rs368048943;rs559804478;rs527331316	chr3:48282425-48282817	ZNF589	0.0019141
cg06718986	F	11									0.00191669
cg24686542	F	1		SSX2IP	Promoter_Associated	Island	38;43;46	rs113605145;rs554162377;rs74098443	chr1:85155605-85156574	SSX2IP;SSX2IP;SSX2IP;SSX2IP;SSX2IP	0.00191685
cg13864229	R	14	DMR	NKX2-8		S_Shore			chr14:37049333-37051726	NKX2-8	0.00191862
cg08658665	R	15			Unclassified	Island	45;9;7	rs536378928;rs188895626;rs369421447	chr15:99640592-99641026		0.00191983
cg07666293	F	5		FAM172A	Promoter_Associated	S_Shore	34;40;41	rs564770333;rs145297536;rs562538419	chr5:93446953-93447436	FAM172A;FAM172A;FAM172A;FAM172A	0.00192002
cg21233139	F	18		ATP8B1			0	rs545938198		ATP8B1	0.00192086
cg10923088	F	20		CABLES2	Unclassified_Cell_type_specific		1;23;31	rs192944917;rs74356838;rs548814024		CABLES2	0.00192093
cg01798806	R	8		TSNARE1			18	rs559893655		TSNARE1	0.00192175
cg22956495	F	9		PTGES			1;5;12	rs553927286;rs573841346;rs76790933		PTGES	0.00192352
cg16533147	F	5	RDMR	LOC645323						LOC645323;LOC645323;LOC645323	0.00192416
cg18802749	R	2		BIN1			46;42;2	rs186926610;rs139241723;rs72959016		BIN1;BIN1;BIN1;BIN1;BIN1;BIN1;BIN1;BIN1;BIN1;BIN1	0.00192658
cg27082765	F	1					9;18	rs12731755;rs535465169			0.00192807
cg05940452	F	11		FOXR1		Island	13;15;29	rs532563679;rs550960107;rs569260448	chr11:118842379-118842933	FOXR1;FOXR1	0.00192888
cg01581947	R	19		PIP5K1C	Promoter_Associated	S_Shore	28;25;23	rs571402087;rs537286057;rs557095255	chr19:3699950-3700616	PIP5K1C;PIP5K1C;PIP5K1C	0.00193174
cg26268843	R	7			Promoter_Associated		47;42;37	rs141465423;rs551490078;rs571664326			0.00193176
cg19983391	R	13					38;2	rs545138545;rs142759127			0.00193342
cg21504624	F	9		IL11RA			18	rs543187630		IL11RA;IL11RA;IL11RA	0.00193345
cg27560039	F	11		RAB30	Promoter_Associated		11	rs541819338		RAB30;RAB30-AS1;RAB30;RAB30	0.00193447
cg15016465	F	6		SNX9			0;1;28	rs541681927;rs559490610;rs533115558		SNX9	0.00193488
cg07900968	F	19	DMR	ZFP82	Unclassified	Island	29	rs571190442	chr19:36909281-36909854	ZFP82	0.00193551
cg21975377	R	8		FZD6	Promoter_Associated	Island	16	rs827525	chr8:104310809-104311620	FZD6;FZD6;FZD6	0.00193585
cg00008387	F	16		TMEM188	Promoter_Associated	Island	5	rs554339406	chr16:50058867-50059423	TMEM188	0.00193858
cg15662608	F	15					0	rs142206426			0.00194152
cg16483916	F	19	DMR	PLAC2	Unclassified_Cell_type_specific	Island	17	rs77608060	chr19:5567518-5567939	PLAC2	0.00194473
cg01998146	F	9		PSIP1	Promoter_Associated	S_Shore	43;48	rs532420646;rs112988776	chr9:15510176-15511338	PSIP1;PSIP1;PSIP1	0.00194502
cg16291112	F	11		CAPN1	Promoter_Associated	S_Shore	15	rs566431302	chr11:64948715-64949060	CAPN1	0.00194733
cg25676471	R	22	CDMR	PDGFB	Unclassified_Cell_type_specific		20	rs9607626		PDGFB;PDGFB	0.00194804
cg27145620	F	11		COLCA1		Island	27	rs45613334	chr11:111169304-111170428	COLCA1;COLCA1;COLCA1;COLCA1;COLCA1;COLCA1;COLCA2;COLCA2;COLCA2	0.0019486
cg12904274	F	1		AHDC1			11	rs191530051		AHDC1	0.00194891
cg17526741	F	5		2021-03-03	Promoter_Associated	Island	49	rs553039762	chr5:126365623-126367250	2021-03-03	0.00195112
cg06159269	R	1		RERE		S_Shelf	38	rs10864363	chr1:8763005-8763549	RERE;RERE	0.00195124
cg01460382	F	3		IQSEC1	Unclassified_Cell_type_specific	N_Shore	21;24;32	rs573651277;rs536241519;rs553088693	chr3:12949699-12950025	IQSEC1;IQSEC1	0.00195274
cg11917168	F	7					1;28;46;50	rs563084047;rs183466742;rs552023795;rs566935902			0.00195279
cg03594044	F	8		FUT10	Promoter_Associated	Island	0;18;26	rs536809113;rs60846244;rs567348763	chr8:33330164-33330878	FUT10	0.00195334
cg02672378	R	6					43;1	rs557240385;rs376279729			0.00195351
cg14804362	R	12		ORAI1	Unclassified		47;23;16;8	rs552449823;rs558553868;rs531848733;rs550180367		ORAI1	0.001955
cg11185904	F	11					1;19	rs191513281;rs115077939			0.00195528
cg13565866	R	14		NFATC4	Unclassified	N_Shore	48	rs547932778	chr14:24837872-24838324	NFATC4;NFATC4	0.00195549
cg11719049	R	19		NFIC	Promoter_Associated	N_Shore	30;20;2	rs571952351;rs534676227;rs142929291	chr19:3434929-3435417	NFIC;NFIC	0.00195625
cg14875093	F	19		WDR87		Island			chr19:38397003-38398165	WDR87;SIPA1L3	0.00195679
cg20921505	F	18		DLGAP1			20;35;40;48	rs55641692;rs111480063;rs531041897;rs544330787		DLGAP1;DLGAP1;DLGAP1;DLGAP1;DLGAP1;DLGAP1	0.00195829
cg18252102	R	13	RDMR	FARP1	Unclassified_Cell_type_specific	S_Shore	50;32;13	rs142997832;rs582837;rs564172181	chr13:98794398-98796241	FARP1;FARP1	0.0019589
cg03753297	F	19		LRFN3	Promoter_Associated	Island	18	rs540779051	chr19:36427173-36427722	LRFN3	0.0019603
cg09805707	F	1				S_Shore	1	rs587599237	chr1:149146208-149146697		0.00196213
cg27332583	F	18				S_Shelf	12	rs557553205	chr18:35144907-35147628		0.00196318
cg06913869	F	19		RFX2	Promoter_Associated	Island	17;31;34;36	rs535733288;rs10427036;rs74178472;rs10425506	chr19:6110066-6110878	RFX2;RFX2	0.00196439
cg12207330	F	3		SRGAP3	Unclassified_Cell_type_specific		29;41	rs576692909;rs141362309		SRGAP3;SRGAP3	0.00196501
cg07048527	R	17		HOXB9		N_Shore	37;1	rs571150711;rs139576077	chr17:46702280-46704166	HOXB9	0.00196544
cg00219330	F	11		C11orf57	Promoter_Associated	N_Shore			chr11:111945058-111945451	C11orf57;PIH1D2;PIH1D2;PIH1D2;C11orf57;PIH1D2;C11orf57	0.00196572
cg01061290	R	2		LIPT1	Promoter_Associated	Island			chr2:99771109-99771637	LIPT1;LIPT1;TSGA10;LIPT1;LIPT1;LIPT1;LIPT1;LIPT1	0.00196616
cg14820356	F	2		PRKCE			21	rs181139535		PRKCE	0.00196624
cg27309677	F	11		METT5D1	Promoter_Associated	N_Shelf			chr11:28131863-28132221	METT5D1;METT5D1;METT5D1;METT5D1;KIF18A	0.00196683
cg04900785	F	2		PREPL		Island	8	rs541010080	chr2:44588954-44589358	PREPL;PREPL;PREPL;C2orf34;PREPL;PREPL	0.00196892
cg25719851	R	12		PTPN6	Promoter_Associated	S_Shore			chr12:7053149-7053927	PTPN6	0.00196906
cg00344578	F	8		ZNF623			47	rs565612382		ZNF623;ZNF623;ZNF623	0.00197035
cg01463010	F	16		GPR139		N_Shore	1;18;27;30	rs111464421;rs534050721;rs555419894;rs533290803	chr16:20084707-20085305	GPR139	0.00197078
cg26523299	F	19		KLHL26	Promoter_Associated		1;5;46	rs563797974;rs3764627;rs535094615		KLHL26	0.00197268
cg16293484	F	17		2021-09-09			1;22;29;39	rs541206858;rs41282087;rs184459529;rs543094844		SEPT9;SEPT9;SEPT9;SEPT9;SEPT9;SEPT9;SEPT9;SEPT9	0.00197319
cg08389300	R	10					2	rs544589434			0.00197413
cg11867308	F	22		SBF1		Island	0;1;22;38;47	rs371139013;rs375012426;rs370619180;rs188319673;rs201368256	chr22:50885457-50885710	SBF1	0.00197557
cg14263628	F	6		EFHC1	NonGene_Associated	Island	9;37;42	rs532114337;rs141706869;rs559477321	chr6:52284749-52285253	EFHC1	0.00197569
cg05763294	R	5		RHOBTB3			27;26;6	rs535538159;rs144747271;rs189292640		RHOBTB3	0.00197762
cg00464241	R	5		CDC42SE2	Promoter_Associated	Island	44	rs189161501	chr5:130599335-130600406	CDC42SE2;CDC42SE2	0.00197765
cg15444531	F	11		PRKRIR	Promoter_Associated	Island	8;12;29;51	rs116556331;rs187188811;rs567977176;rs559637935	chr11:76091524-76092638	PRKRIR	0.00197888
cg26669397	R	1				N_Shore	51;50	rs180952588;rs144428813	chr1:228890742-228890951		0.00198206
cg04709827	F	1		GALNT2			0;17;36	rs560774301;rs529268580;rs151179742		GALNT2;GALNT2	0.00198247
cg08855361	R	16		SLC38A7	Promoter_Associated	Island			chr16:58718309-58718703	SLC38A7	0.00198271
cg00606541	F	2					1;5;16;51	rs567499691;rs75561268;rs553467308;rs141092754			0.00198438
cg23340957	R	2		RHBDD1	Unclassified					RHBDD1;RHBDD1	0.00198648
cg25855326	R	17		MBTD1	Promoter_Associated	Island			chr17:49337102-49338583	MBTD1;UTP18	0.00198944
cg26077811	R	11		USP2	Unclassified_Cell_type_specific	N_Shelf	40	rs578065481	chr11:119234480-119235214	USP2;USP2	0.00198948
cg22262642	F	1		CLDN19		S_Shore			chr1:43204115-43204323	CLDN19;CLDN19;CLDN19	0.00199035
cg08061330	R	1		CAMK2N1		Island			chr1:20810462-20813511	CAMK2N1;CAMK2N1	0.00199112
cg03074984	R	11		RPS6KA4		Island	42;1	rs576099225;rs542723656	chr11:64126430-64126960	RPS6KA4;RPS6KA4	0.00199272
cg07333305	R	20	DMR	TSHZ2	Unclassified		43;20;11	rs577335112;rs75187505;rs556707703		TSHZ2	0.00199617
cg21248520	F	16		FAM173A		N_Shore	34	rs181254523	chr16:770620-772158	FAM173A;FAM173A	0.00199618
cg14388629	F	15					12;18	rs115079218;rs528878163			0.00199748
cg05477078	R	18					11;4;1	rs565671386;rs11877836;rs11877635			0.0020001
cg04452260	R	22		MIR1281	Promoter_Associated	Island	20;19;7;1	rs531476395;rs549802342;rs567994490;rs535724810	chr22:41487261-41489159	MIR1281;EP300	0.00200041
cg26674967	F	3		C3orf38	Promoter_Associated	Island			chr3:88198514-88199513	C3orf38	0.00200086
cg12120729	F	19			Promoter_Associated	Island			chr19:2478865-2479244		0.00200477
cg10838437	R	4					40;16	rs576953887;rs112604277			0.00200683
cg27257453	F	16		MBTPS1	Gene_Associated		1;19;45;50	rs574731565;rs543568841;rs115250840;rs139003706		MBTPS1	0.00200694
cg07975049	F	3		WDR5B	Unclassified	S_Shore	24;37	rs10934592;rs55911744	chr3:122134685-122135084	WDR5B;LOC102723582	0.00200845
cg04593550	R	5		C5orf35	Promoter_Associated	Island	20	rs566168061	chr5:56204962-56206344	C5orf35	0.00200951
cg05935753	R	5									0.00200984
cg17969437	R	3		AMIGO3		N_Shore	28;18;9;7;1	rs34057616;rs140027250;rs143695343;rs149938600;rs562593899	chr3:49755763-49757317	AMIGO3;RNF123	0.00201171
cg23618658	R	2		RNF181	Promoter_Associated	Island	45;31;24;7	rs113521042;rs534148083;rs201474398;rs375414610	chr2:85822404-85822983	RNF181	0.00201199
cg13549428	F	2		CYP1B1-AS1			0	rs527853244		CYP1B1-AS1	0.00201357
cg14287923	R	19		FEM1A	Promoter_Associated	Island	4	rs113202247	chr19:4791194-4793217	FEM1A	0.00201476
cg02291439	R	5		PPIC		N_Shore			chr5:122371569-122372822	PPIC	0.00201651
cg07314409	F	3					1;36;42	rs568053581;rs143670214;rs58396760			0.00201677
cg16505946	F	6		ZBTB12	Promoter_Associated	Island	21	rs558702	chr6:31868781-31870311	ZBTB12	0.00201723
cg01355171	F	5									0.00201794
cg06363275	F	1		DDAH1	Unclassified	Island	4;8;21	rs71263544;rs75473693;rs555182660	chr1:86042229-86042935	DDAH1	0.00201809
cg25373408	F	20		NCOA3	Promoter_Associated	Island			chr20:46130428-46131057	NCOA3;NCOA3	0.00201907
cg11563400	R	15					44;35;2	rs6599955;rs563516925;rs530973584			0.00202124
cg11905007	R	3		CADPS		Island	50;46;31	rs529039195;rs547171956;rs73844684	chr3:62859617-62861190	CADPS;CADPS;CADPS	0.00202432
cg19664185	F	14		JAG2	Unclassified_Cell_type_specific	N_Shelf	0	rs587750981	chr14:105622122-105622573	JAG2;JAG2	0.00202518
cg04990157	F	12					1;19;29	rs528151629;rs546625960;rs568010263			0.00202886
cg10905330	F	1					0;1;10;11;25;34;35;41	rs7554358;rs563301313;rs1396987;rs190987814;rs567213923;rs183174991;rs950583;rs53832289			0.00202888
cg17101572	F	11		SHANK2			0;1	rs116704492;rs538751641		SHANK2	0.00203242
cg12297030	F	17				Island	8;46	rs538634336;rs554068301	chr17:43662141-43663807		0.0020356
cg00682038	F	1		KAZN						KAZN;KAZN;KAZN;KAZN;KAZN	0.00203648
cg21035422	F	2		BCL2L11	Promoter_Associated	Island	7;43	rs548352040;rs567057433	chr2:111875206-111880965	BCL2L11;BCL2L11;BCL2L11	0.00203749
cg12644133	F	3		KIAA0226	Promoter_Associated	Island			chr3:197463335-197464144	KIAA0226;KIAA0226	0.0020378
cg15653864	F	7		TMEM243			9;10	rs187697800;rs572329343		TMEM243	0.00204135
cg02330618	R	12		DYRK2		Island	49;16	rs548103783;rs566133206	chr12:68042166-68043876	DYRK2;DYRK2;DYRK2;DYRK2	0.00204185
cg18041815	R	12		SETD8			3;2	rs28540654;rs556836296		SETD8	0.00204221
cg25631940	F	20		TOMM34	Promoter_Associated	S_Shore			chr20:43588720-43589230	TOMM34	0.00204238
cg04453436	R	2									0.00204259
cg20975334	F	2					23;51	rs187734194;rs193137248			0.00204335
cg16563660	R	12	RDMR	CDK17		N_Shore			chr12:96793191-96794530	CDK17;CDK17	0.00204342
cg18628371	R	14		REC8	Promoter_Associated	Island	32	rs116371699	chr14:24641053-24642220	REC8;REC8	0.00204347
cg01912854	F	20		NSFL1C						NSFL1C;NSFL1C;NSFL1C;NSFL1C	0.00204364
cg00678890	R	20	DMR	SLC12A5		Island			chr20:44660342-44660948	SLC12A5;SLC12A5	0.00204382
cg19207581	R	13		FOXO1	Promoter_Associated	Island	14	rs530613648	chr13:41238500-41241750	FOXO1	0.00204535
cg12113272	F	16			Unclassified_Cell_type_specific		15;16;24	rs540782357;rs561119199;rs142842103			0.00204862
cg20623690	R	1		LOC101928977		S_Shore	21	rs569438086	chr1:116518757-116519537	LOC101928977;SLC22A15	0.00205051
cg07170170	F	12				S_Shore			chr12:125670117-125672112		0.00205396
cg18336885	R	10		CCDC186			3	rs142704014		CCDC186	0.00205399
cg15756997	R	15			Promoter_Associated		41	rs140915794			0.00205488
cg09651315	F	2		ANAPC1	Promoter_Associated	Island	10;16	rs3814028;rs116188463	chr2:112641337-112641906	ANAPC1	0.00205577
cg21326006	F	17		WIPF2	Promoter_Associated	N_Shore	4	rs572211646	chr17:38375440-38375836	WIPF2	0.00205712
cg15103446	F	22		SF3A1	Gene_Associated_Cell_type_specific		0;42;46	rs5753081;rs540300631;rs562125736		SF3A1	0.00205722
cg11717189	R	11		INS-IGF2		Island	20;2	rs570973772;rs538267300	chr11:2154033-2154387	INS-IGF2;IGF2;IGF2;IGF2	0.00205929
cg12492322	R	7		ZNF398	Promoter_Associated	Island			chr7:148844254-148845556	ZNF398;ZNF398	0.00206097
cg23297210	F	15		TLN2			14;50	rs536943728;rs149888325		TLN2	0.0020625
cg00328210	R	1		PRKCZ	Unclassified_Cell_type_specific	S_Shore	42;41;2	rs567935505;rs17777295;rs553657179	chr1:1990779-1991171	PRKCZ	0.00206499
cg01980495	R	9		SMARCA2		Island	49;45;16;2	rs563732903;rs532466012;rs76707719;rs565721269	chr9:2047212-2047801	SMARCA2;SMARCA2	0.00206673
cg26621770	F	12	RDMR			S_Shore	30	rs145083031	chr12:115130008-115130242		0.00206807
cg23566513	R	1					34;21;2;1	rs541352835;rs528437570;rs192297461;rs564184612			0.0020703
cg02423185	F	13					16	rs544866663			0.00207168
cg19657502	F	4		CLGN	Promoter_Associated	S_Shore	28	rs540251969	chr4:141348042-141348957	CLGN;CLGN	0.00207406
cg16594663	R	3					28	rs377370446			0.00207434
cg00603274	R	11		FADS2	Promoter_Associated	Island			chr11:61594996-61596710	FADS2	0.00207478
cg00773645	R	18		GREB1L	Unclassified		2	rs529945928		GREB1L	0.00208054
cg08577553	F	1		PTAFR						PTAFR;PTAFR;PTAFR;PTAFR	0.00208081
cg05229989	F	17		CA10						CA10;CA10;CA10	0.00208125
cg24256211	R	14		SAMD4A		S_Shore	24;1	rs56836700;rs566625274	chr14:55031826-55035030	SAMD4A;SAMD4A	0.00208153
cg05049628	R	11		ATG16L2	Promoter_Associated	Island			chr11:72525005-72526098	ATG16L2	0.00208347
cg04735310	F	17		MIR196A1	Unclassified_Cell_type_specific	Island	37;45	rs138261162;rs149174636	chr17:46710812-46711419	MIR196A1	0.00208545
cg26308530	R	17		AXIN2	Promoter_Associated	S_Shore	22	rs537573871	chr17:63555902-63557362	AXIN2	0.00208734
cg17751510	R	15	RDMR	SENP8		N_Shore	47;14	rs186427360;rs200725617	chr15:72409862-72411002	SENP8;SENP8;SENP8;MYO9A	0.00208752
cg00508123	R	4		MMAA	Promoter_Associated	Island			chr4:146540053-146540656	MMAA;MMAA	0.00208774
cg27576415	F	15		RTF1	Promoter_Associated	Island	31;38	rs538025912;rs554443043	chr15:41708907-41709951	RTF1	0.00208869
cg24358771	R	15		CYFIP1			5;1	rs146229292;rs550408572		CYFIP1;CYFIP1	0.00209137
cg24697215	R	6		ELOVL5			36	rs116973006		ELOVL5	0.00209194
cg18470815	F	15				Island	4	rs574914496	chr15:96900142-96900644		0.00209194
cg00328434	R	11		SCUBE2			16;4	rs7395330;rs563496846		SCUBE2;SCUBE2	0.00209456
cg09303715	R	14				N_Shelf	1	rs587636208	chr14:106235488-106235793		0.00209709
cg15915602	R	2			Unclassified	Island	46;44;41;7;1	rs13398033;rs10191452;rs549654700;rs28504526;rs569409867	chr2:114736853-114737689		0.00210201
cg20313096	F	2	CDMR	SOCS5		N_Shore			chr2:46925898-46926969	SOCS5;SOCS5	0.00210531
cg10840412	F	1		GNG4		Island	8	rs535370995	chr1:235811841-235814066	GNG4;GNG4;GNG4	0.00210587
cg24851166	F	6		LRFN2			1;17	rs558213890;rs149607651		LRFN2	0.00210713
cg17254176	F	7		PRKAG2			0;4;5;10	rs368036630;rs563415540;rs141073127;rs548752886		PRKAG2;PRKAG2	0.00210726
cg13409888	R	6		PXT1	Promoter_Associated	Island	46;11	rs535951055;rs143306159	chr6:36410433-36411139	PXT1;KCTD20;PXT1	0.00210746
cg05851887	F	22	RDMR			S_Shore	0;17	rs552107126;rs567212336	chr22:28192793-28198592		0.00210905
cg01725548	R	12	RDMR			Island	22	rs11067240	chr12:115135925-115136350		0.00211235
cg17540091	F	18		ELP2	Promoter_Associated	Island	51	rs567896211	chr18:33708919-33710236	ELP2;ELP2;ELP2;ELP2;ELP2;ELP2;ELP2;SLC39A6;SLC39A6	0.00211241
cg05221875	R	1		BSDC1	Promoter_Associated	Island	38;32;28;2	rs116149175;rs149229149;rs554888963;rs189932043	chr1:32859770-32860348	BSDC1;BSDC1;BSDC1;BSDC1	0.0021127
cg12536154	R	19		GMIP		N_Shore			chr19:19745475-19745729	GMIP;GMIP;GMIP	0.00211273
cg17854229	F	2		NHEJ1	Unclassified_Cell_type_specific		0	rs111518101		NHEJ1	0.00211423
cg12252326	F	22		PRR14L		S_Shore	12;37;45	rs184055004;rs139963778;rs555190424	chr22:32145635-32146200	PRR14L	0.00211445
cg09551613	R	5		LIX1	Unclassified_Cell_type_specific		33;20;2;1	rs190866765;rs548859561;rs567466264;rs201152428		LIX1;LIX1	0.0021152
cg08211199	R	19		NLRP7			2	rs554545469		NLRP7;NLRP7;NLRP7	0.00211594
cg02122296	F	17		CRHR1	Unclassified		2;34	rs567526130;rs116060954		CRHR1;CRHR1;CRHR1;CRHR1;CRHR1;MGC57346-CRHR1;MGC57346-CRHR1;CRHR1	0.00211711
cg09244872	F	12		NR1H4			16;23;40;45;48;49	rs374918113;rs147151520;rs138659084;rs28541374;rs190116547;rs143322666		NR1H4	0.00212026
cg27062184	F	3	DMR	GNB4	Promoter_Associated_Cell_type_specific	Island	1;37	rs148097966;rs116880111	chr3:179168735-179169593	GNB4	0.00212149
cg18231361	R	19		C3			3	rs137880434		C3;C3	0.00212188
cg01388775	R	3		IFRD2	Promoter_Associated	Island			chr3:50329399-50330116	IFRD2	0.0021225
cg16976520	R	7		ESYT2			51;50;44;42;23;12	rs2878797;rs76082038;rs62480284;rs140892504;rs190962207;rs183498566		ESYT2	0.00212262
cg23711461	R	11		PRR5L			21;2	rs150743743;rs331438		PRR5L;PRR5L;PRR5L;PRR5L	0.00212697
cg13974317	F	22		TMEM191A		Island	8;19	rs556539847;rs576321665	chr22:21056258-21058793	TMEM191A	0.00212768
cg00513811	F	17		MYO1D			0	rs6505303		MYO1D	0.0021284
cg02631651	F	2					1;14;15;18;19;34;40;47	rs535529205;rs554239600;rs572392459;rs546204958;rs558519638;rs576782608;rs544046561;rs5			0.00212926
cg11053466	R	12	CDMR	IFFO1	Unclassified	N_Shore			chr12:6649677-6649897	IFFO1;IFFO1;IFFO1	0.00213172
cg27237537	R	21		DNMT3L			51;49;48;38;28	rs544022995;rs556288548;rs574529147;rs542133858;rs560179538		DNMT3L;DNMT3L	0.00213183
cg18520411	F	19		GATAD2A		Island	15	rs546889475	chr19:19516021-19517383	GATAD2A	0.00213254
cg11925263	F	5	CDMR	STARD4	Promoter_Associated	S_Shore			chr5:110847820-110848445	STARD4	0.00213416
cg24523585	R	13		CDADC1	Promoter_Associated	Island	50	rs529066801	chr13:49821925-49822703	CDADC1	0.00213476
cg05051464	F	1		CAPZB		N_Shore	0;9;10;36;39;50	rs552295848;rs148862398;rs531961704;rs550329181;rs143420434;rs535670335	chr1:19811703-19812644	CAPZB	0.00213615
cg10081074	R	4			Unclassified		2	rs531672034			0.00213652
cg15330508	F	11		ALG8	Promoter_Associated	Island	9;15;29	rs559379357;rs528112587;rs202130704	chr11:77850482-77850845	ALG8;ALG8;ALG8;ALG8	0.00213878
cg00267793	F	4					3	rs542649602			0.00213965
cg06442090	R	16		TBL3	Promoter_Associated_Cell_type_specific	Island	17	rs528026402	chr16:2021739-2022590	TBL3	0.00214038
cg00533496	R	13			Promoter_Associated	Island			chr13:114048198-114048671		0.00214091
cg16339185	F	3		SGOL1	Promoter_Associated	Island	9	rs547634786	chr3:20227289-20227956	SGOL1;SGOL1;SGOL1;SGOL1;SGOL1;SGOL1	0.00214742
cg02722691	R	3			Unclassified_Cell_type_specific		24;23	rs77837510;rs575037454			0.00214816
cg18676615	R	22					17;16	rs536809594;rs555145053			0.00214932
cg09598085	R	1		NASP	Promoter_Associated	N_Shore	29	rs187273389	chr1:46049590-46050582	NASP;NASP;NASP	0.0021496
cg01566242	R	1		MRPS21	Promoter_Associated	N_Shore	46;16;11	rs587709674;rs41308393;rs150864559	chr1:150266476-150266689	MRPS21;MRPS21	0.00215069
cg09528825	F	16	DMR	GSG1L		Island	12	rs553921869	chr16:28073817-28075296	GSG1L	0.0021517
cg25841256	F	4		TLR6	Promoter_Associated		23;28;36	rs555473139;rs147729463;rs201897828		TLR6;TLR6	0.00215258
cg10755961	F	19		ZNF562	NonGene_Associated_Cell_type_specific	Island	50	rs111634774	chr19:9785480-9785806	ZNF562;ZNF562;ZNF562	0.00215536
cg03792768	F	3		BDH1	Promoter_Associated	Island			chr3:197281605-197283128	BDH1;BDH1;BDH1	0.00215694
cg14159965	F	4					47	rs565464156			0.0021577
cg24182729	R	12		FBRSL1	Promoter_Associated	N_Shore	5	rs556284912	chr12:133067072-133067735	FBRSL1	0.00216127
cg23706441	R	14		XRCC3	Promoter_Associated	Island	33;18;8	rs191212781;rs141204284;rs533007674	chr14:104181378-104182952	XRCC3;XRCC3;ZFYVE21;XRCC3	0.00216152
cg10027237	F	16		NUP93	Promoter_Associated	S_Shore			chr16:56763993-56764482	NUP93	0.00216205
cg21948605	R	19		RPS5	Promoter_Associated	Island	51;7	rs556293293;rs188209779	chr19:58897721-58898878	RPS5	0.00216617
cg12696655	F	11		SIK3			1;16;22;25	rs576969450;rs529713830;rs546381381;rs568366209		SIK3;SIK3;SIK3	0.00216706
cg27122706	F	12		TSPAN11			1;2;13;15;20	rs532272324;rs116811620;rs373948920;rs535887735;rs548195078		TSPAN11	0.00216864
cg18322631	R	13		LINC00431			37	rs561647445		LINC00431	0.00216867
cg03311606	F	2		ITGA6	Promoter_Associated_Cell_type_specific	Island	0;11;18;37;39	rs564668995;rs201590863;rs531972975;rs550482326;rs562335726	chr2:173292099-173293183	ITGA6;ITGA6	0.00216995
cg11995506	R	6		RNF5	Promoter_Associated		39;31	rs9380283;rs556290117		RNF5;AGPAT1;RNF5P1;RNF5	0.00217048
cg04208175	F	16		MGRN1		S_Shore	1;3;49;50	rs555497204;rs574839067;rs543907040;rs557406158	chr16:4732830-4733184	MGRN1;MGRN1;MGRN1;MGRN1	0.00217319
cg18413706	R	21	DMR	ERG			34	rs117368268		ERG;ERG;ERG;ERG	0.00217822
cg13802364	F	11		RCOR2		Island	10	rs566751257	chr11:63683743-63684628	RCOR2;RCOR2	0.00217841
cg23965861	R	5		DAP			22	rs531375513		DAP;DAP	0.00217886
cg09010597	F	17			Unclassified_Cell_type_specific						0.00217908
cg00056985	F	9		C9orf125	Unclassified	Island	7;17;36	rs549512897;rs41282145;rs538116394	chr9:104248247-104249501	C9orf125	0.00218285
cg23153707	R	17		DLG4	Unclassified_Cell_type_specific	N_Shore			chr17:7123038-7123718	DLG4;DLG4	0.00218289
cg21859781	F	8		GDF6	Unclassified_Cell_type_specific	Island	37	rs569696093	chr8:97172634-97173880	GDF6	0.00218429
cg04165004	R	16		XYLT1			33;32;6	rs181677874;rs531752380;rs550181156		XYLT1	0.00218733
cg23576260	F	20		ZNF335	Promoter_Associated	Island	17;30;33	rs541925526;rs180766694;rs572202691	chr20:44599805-44601207	ZNF335	0.00218773
cg07395804	R	1		ZFYVE9			30;2	rs530288393;rs184905848		ZFYVE9;ZFYVE9;ZFYVE9	0.00218802
cg11203035	R	6		FYN			2	rs116424883		FYN;FYN;FYN	0.00218863
cg27556566	R	18		RNF138	Promoter_Associated	Island	49	rs183357442	chr18:29671757-29673314	RNF138;RNF138;RNF138	0.00219046
cg08731068	F	17		TBC1D16			9;16	rs576202849;rs556574119		TBC1D16	0.00219073
cg07544102	F	21		COL6A2	Unclassified_Cell_type_specific	N_Shore	0;13;14;17;50	rs149835480;rs147929234;rs560141407;rs561580304;rs111355884	chr21:47551837-47552629	COL6A2	0.00219123
cg08579858	F	22		RASL10A		Island	25	rs148691912	chr22:29709281-29712013	RASL10A;RASL10A	0.00219325
cg26553521	R	3		ATP6V1A		S_Shore	32;2	rs3806641;rs529080808	chr3:113464437-113465159	ATP6V1A;NAA50	0.00219601
cg25076959	F	20			Promoter_Associated_Cell_type_specific	Island	1;31;38	rs62199313;rs372357971;rs531265842	chr20:61200972-61201272		0.00219644
cg14204211	R	10		PPIF	Promoter_Associated	Island	40;29	rs575162325;rs534469032	chr10:81107082-81107488	PPIF	0.00219775
cg16705594	F	2	DMR			Island	22;40	rs558758715;rs575424864	chr2:45395869-45398186		0.00219978
cg24860036	R	14		DPF3						DPF3;DPF3;DPF3;DPF3	0.00220215
cg08478016	R	1			Unclassified	N_Shore			chr1:9258565-9258956		0.00220612
cg24479032	R	19		STXBP2	Promoter_Associated	Island	51;41;11;3	rs7359905;rs367844730;rs114987636;rs142321580	chr19:7701661-7702336	STXBP2;STXBP2	0.00220625
cg18692596	R	11		ZBED5	Promoter_Associated	Island	31;23;8	rs530022013;rs550485008;rs570220026	chr11:10879102-10880453	ZBED5;ZBED5	0.00220658
cg24718514	F	4					1;33	rs141578368;rs183351362			0.00220822
cg23520260	R	2		COL5A2	Unclassified_Cell_type_specific		48;35;27	rs146656942;rs530565539;rs551843632		COL5A2	0.00220854
cg10920957	F	16	DMR	JPH3		N_Shore			chr16:87636506-87637284	JPH3	0.00220901
cg24489370	R	15		TMEM87A		N_Shelf	2	rs117950563	chr15:42565452-42565791	TMEM87A;TMEM87A	0.00220911
cg13178532	R	7		CDK14			42;38;30;1	rs35622110;rs577476238;rs192616417;rs556891921		CDK14;CDK14;CDK14;CDK14	0.00220968
cg05880138	F	1		C1orf64			0	rs562547008		C1orf64	0.00221135
cg14006170	R	19		ZNF490	Promoter_Associated	Island	47;42;41;38;23;16;1	rs562205940;rs368098713;rs62108379;rs535255350;rs562900970;rs188742005;rs551685611	chr19:12721532-12722116	ZNF490;ZNF791;ZNF490	0.00221303
cg24978732	F	6		BTBD9			0;28	rs147256561;rs140801531		BTBD9;BTBD9;BTBD9;BTBD9	0.00221414
cg15918849	R	2		LOC101929551			8	rs558075070		LOC101929551	0.00221499
cg13166025	F	1		IGSF21			37;41;42;49	rs75863039;rs546443096;rs541051274;rs192630963		IGSF21	0.00221535
cg06472656	F	11			Unclassified_Cell_type_specific		1	rs534893814			0.00221561
cg20520262	F	3					17;34	rs531605109;rs7624431			0.00221653
cg07811940	R	1		NSUN4	Gene_Associated_Cell_type_specific					NSUN4	0.00221657
cg19404184	F	13		ZMYM5	Promoter_Associated	Island	11;22;45	rs559814629;rs527423380;rs542321974	chr13:20436776-20439089	ZMYM5;ZMYM5;ZMYM5	0.00221673
cg26378660	R	21					1	rs530609485			0.00221711
cg05712217	F	6		PLEKHG1	Unclassified	Island	10	rs142658730	chr6:150920904-150922146	PLEKHG1	0.00221775
cg06240275	F	17		TSR1	Promoter_Associated	Island	49	rs370030320	chr17:2239630-2241547	TSR1;TSR1;SGSM2;SGSM2	0.00221892
cg14014731	R	9		RPS6		N_Shore	2	rs116288835	chr9:19379794-19380341	RPS6	0.00222335
cg14334924	R	11					27;18	rs72933945;rs183102336			0.00222472
cg18572051	R	10		PRKG1-AS1			21;2;1	rs528302910;rs551552714;rs571612798		PRKG1-AS1	0.00222586
cg14229568	R	1		INADL			5;1	rs551712237;rs564703865		INADL	0.00222846
cg22521500	F	17		NT5M			24	rs9914692		NT5M	0.00222855
cg02386416	F	12		UBE2N		S_Shore	4;25;29;44	rs538957059;rs80073120;rs528916148;rs57454846	chr12:93834935-93836089	UBE2N	0.00223001
cg05861971	R	2		NPAS2		Island	28	rs528005966	chr2:101434979-101437453	NPAS2	0.00223163
cg17385448	R	1		AGMAT	Promoter_Associated	S_Shore	47;2	rs575845962;rs544861910	chr1:15911088-15911608	AGMAT	0.00223269
cg01259589	F	12		MLXIP		N_Shore	9;16	rs571095174;rs534238289	chr12:122516193-122517207	MLXIP	0.00223526
cg25634032	F	11	CDMR	LOC100130987	Unclassified	N_Shelf	0;13	rs183381601;rs560027144	chr11:67139887-67141146	LOC100130987;CLCF1;CLCF1	0.00223722
cg14678829	R	8		PGCP	Promoter_Associated	Island	35;14;1	rs184612606;rs577640616;rs138138871	chr8:97657174-97657943	PGCP;PGCP	0.00223986
cg25317714	R	15		FAH			42;13;9	rs33929922;rs547847694;rs567587933		FAH;FAH	0.00223993
cg12567482	R	4					27;23;2;1	rs183298491;rs556854041;rs113844762;rs575168007			0.00224706
cg18522231	R	3			Unclassified						0.00224965
cg09185650	F	6		MDGA1		Island	25;39	rs193136982;rs559178785	chr6:37663761-37667102	MDGA1	0.00225146
cg03386811	R	1		NADK		N_Shore	29;28;2	rs577650862;rs182315237;rs2235534	chr1:1685373-1685971	NADK	0.00225315
cg12278697	R	7		POR			41;27;23	rs191437019;rs532042442;rs144501324		POR;SNORA14A	0.00225409
cg08766256	F	16		CMIP	Unclassified_Cell_type_specific		0;1;6;19;34	rs545347137;rs563734361;rs528408429;rs540119206;rs561945188		CMIP;CMIP	0.00225487
cg26510778	F	12		DNAH10	Unclassified_Cell_type_specific		17;23;38;50	rs368050230;rs559362288;rs533297425;rs551591410		DNAH10	0.00225677
cg17735531	R	19		HCN2	Unclassified	Island	43;42;38;31;30;1	rs561459634;rs528985930;rs547089862;rs77377345;rs59027729;rs566028747	chr19:611291-611579	HCN2	0.00226014
cg00716245	F	11		C11orf35	Unclassified	Island	10;16	rs559456928;rs528275466	chr11:554713-556560	C11orf35	0.00226114
cg15976989	F	6		LOC100129461	Promoter_Associated	N_Shore	21;36;45	rs73359952;rs114358896;rs4960056	chr6:5004062-5004372	LOC100129461;LOC100129461;LOC100129461;RPP40;RPP40;RPP40	0.00226213
cg08424981	R	11					13;1	rs28479272;rs73396360			0.00226339
cg16564534	F	11		MRPL11	Promoter_Associated		5;12;23;29;32;35;36;49	rs112617997;rs576889292;rs545820624;rs552712670;rs374498168;rs149374859;rs561106547;rs1		MRPL11;MRPL11;MRPL11	0.0022644
cg15053769	F	11		NAP1L4			0;12	rs112572768;rs532707753		NAP1L4	0.00226474
cg02054792	F	2		FHL2	Unclassified_Cell_type_specific	Island	15;34	rs58834777;rs549852166	chr2:106014878-106015884	FHL2;FHL2;FHL2;FHL2	0.00226755
cg11633204	R	8		GSR	Promoter_Associated	S_Shore	44	rs577595665	chr8:30584790-30585651	GSR	0.00226791
cg17491185	F	1		ASAP3	Unclassified	S_Shore	33;36	rs572582190;rs111661428	chr1:23809977-23810693	ASAP3;ASAP3	0.00227224
cg22488351	F	11		LMO1	Unclassified_Cell_type_specific	Island			chr11:8289532-8290322	LMO1	0.00227307
cg21389265	R	20			Unclassified	Island	33;22;9	rs576338070;rs543861447;rs565134600	chr20:61640480-61641168		0.00227596
cg06149408	F	2	DMR	ERBB4		Island	14	rs542108259	chr2:213402180-213403867	ERBB4;ERBB4	0.00227895
cg10195619	R	14		STRN3			1	rs567471864		STRN3;STRN3;MIR624	0.00228104
cg12950586	R	2					2	rs531470083			0.00228304
cg02929073	R	7		GRM8		Island	39;2	rs549488380;rs567794662	chr7:126891300-126894205	GRM8;GRM8	0.00228664
cg08506606	R	10			Promoter_Associated	Island	42;29;25	rs114622892;rs115280616;rs144141383	chr10:82295501-82296192		0.00228756
cg17394030	F	8					12;19	rs577415298;rs539927956			0.00228931
cg22795769	R	17		MYO1C		S_Shore	34;32	rs532293452;rs545669975	chr17:1394439-1394813	MYO1C;MYO1C	0.00229027
cg08946781	F	17					0;38	rs553480652;rs188249609			0.00229252
cg22845362	R	4		ANAPC4	Promoter_Associated	Island	39;20;16;10	rs557241122;rs569755321;rs535158997;rs555352895	chr4:25378793-25379275	ANAPC4	0.00229406
cg00091524	F	11		USH1C			4	rs549568248		USH1C;USH1C;USH1C;USH1C	0.00229416
cg22163171	R	3		PLCD1		N_Shelf	13	rs61751648	chr3:38065743-38066822	PLCD1;PLCD1;PLCD1	0.00229423
cg14153321	F	22		EIF3L	Promoter_Associated	S_Shore	11;26;46	rs200341537;rs550423861;rs146662729	chr22:38245341-38245681	EIF3L	0.00229486
cg05996213	F	1		TNR	Unclassified_Cell_type_specific		16	rs544868644		TNR;TNR	0.00229535
cg18696720	F	19		SPACA6P-AS	Unclassified_Cell_type_specific		0;18;19	rs530052715;rs145613834;rs566650618		SPACA6P-AS	0.00230025
cg12156759	R	19		EIF3K	Promoter_Associated	S_Shore	40;35;7	rs376864603;rs2232997;rs200004003	chr19:39109432-39109862	EIF3K;MAP4K1;MAP4K1	0.00230402
cg16618685	R	16		NDUFAB1		S_Shore	49;27	rs75546368;rs189357541	chr16:23607250-23607846	NDUFAB1	0.0023047
cg04446749	R	5		CDK7	Promoter_Associated	Island	35;21;1	rs531015229;rs376869207;rs369322481	chr5:68530597-68531001	CDK7	0.00230572
cg18199441	R	20		CCM2L	Unclassified	S_Shore	23	rs184465256	chr20:30618793-30619138	CCM2L	0.00230629
cg13422253	R	12		ACAD10	Unclassified		40;27;14	rs553550458;rs572039245;rs181509497		ACAD10;ACAD10	0.00230707
cg18837051	R	15		HERC1		N_Shore			chr15:64125514-64126665	HERC1	0.00230869
cg15245120	F	19		ZNF8	Promoter_Associated	Island	3;4;27;28	rs183648701;rs544181494;rs561195003;rs187963825	chr19:58789914-58790972	ZNF8	0.00231002
cg01114186	F	6		STK19	Promoter_Associated	Island	1;18;35;37;44	rs202139129;rs541939920;rs75393409;rs139518982;rs530525484	chr6:31939730-31940559	STK19;STK19;STK19;DOM3Z	0.00231122
cg06094142	F	1			Unclassified		7;45	rs149573958;rs374455195			0.00231249
cg15951870	F	17		SP6	Unclassified_Cell_type_specific	Island	14	rs143988077	chr17:45924598-45925807	SP6	0.00231311
cg14468177	R	7									0.00231432
cg04719819	F	11		KCNA4		Island	27	rs543228921	chr11:30037672-30037944	KCNA4	0.00231435
cg17669898	R	1		NUP133			7;2	rs543281336;rs6663689		NUP133	0.00231445
cg06731484	R	15		IVD	Promoter_Associated	N_Shore	12	rs145241100	chr15:40697781-40698368	IVD;IVD;IVD;IVD	0.00231681
cg11480769	R	1		DNAJC8			39;33;7	rs562749941;rs531687079;rs548292505		DNAJC8	0.00231827
cg22736107	R	1		PSMB4	Unclassified	N_Shore	44;26	rs114571066;rs535043363	chr1:151372014-151372582	PSMB4	0.00231869
cg03485262	F	14		RIN3	Promoter_Associated	Island	18	rs532244422	chr14:92979726-92981228	RIN3	0.00231893
cg25860182	F	4					10;25	rs566547072;rs41479447			0.0023191
cg00638803	F	12		LINC01486			0;23	rs570164844;rs140787598		LINC01486	0.00232112
cg11175150	R	10		PRKG1	Unclassified_Cell_type_specific	S_Shore	17;9;7	rs111499726;rs555703510;rs2660218	chr10:52750956-52751765	PRKG1	0.00232444
cg14375511	F	10					1;11;19	rs185810975;rs191538471;rs183096191			0.0023253
cg01967055	F	11		HRASLS5	Unclassified_Cell_type_specific	Island			chr11:63258378-63258804	HRASLS5;HRASLS5;HRASLS5	0.00232888
cg20877587	R	6		RPS6KA2		Island	4;2;1	rs562251665;rs12209440;rs550695829	chr6:166868758-166869230	RPS6KA2;RPS6KA2	0.0023291
cg00629116	R	20		PRND			1	rs374649993		PRND	0.00233248
cg01295646	F	8		MYOM2	Promoter_Associated_Cell_type_specific	Island	1;10;14;22;28	rs562991065;rs35670997;rs551755125;rs571979869;rs527961030	chr8:2075452-2075821	MYOM2	0.00233372
cg20638879	F	3					0;1	rs140813119;rs546096853			0.00233694
cg23271763	F	5					12;27;37	rs532699716;rs180734776;rs559079111			0.00233769
cg19019214	F	1				Island			chr1:113392142-113392807		0.00233955
cg21962610	R	19		ZNF358	Unclassified_Cell_type_specific	Island			chr19:7580824-7581415	ZNF358	0.00234288
cg19893664	F	14		JAG2	Unclassified_Cell_type_specific	N_Shelf	0;46;47	rs587684127;rs149308200;rs587640869	chr14:105622122-105622573	JAG2;JAG2	0.00234568
cg14938029	R	20		CSTL1			12;3;2	rs559293683;rs140704453;rs551789144		CSTL1	0.00234615
cg24999105	F	6		MAP3K5	Promoter_Associated					MAP3K5	0.0023462
cg07571038	R	9		NELF		Island	11	rs201013139	chr9:140352818-140354044	NELF;NELF;NELF;NELF	0.00234673
cg18449246	R	16		RAB40C	Promoter_Associated_Cell_type_specific	N_Shore	35	rs62030903	chr16:638545-640705	RAB40C;RAB40C	0.002348
cg12247101	F	6		KIAA1949	Promoter_Associated	N_Shore	0	rs116704984	chr6:30654392-30654934	KIAA1949;KIAA1949	0.00234951
cg27335924	F	19	DMR	CD70	Unclassified_Cell_type_specific	N_Shore	1;5;11;13;30	rs182849641;rs75041397;rs576528299;rs542199422;rs187805640	chr19:6590340-6591072	CD70	0.00235219
cg25633772	R	10		C10orf116	Unclassified_Cell_type_specific	N_Shore	27;8;2	rs1240382;rs546383052;rs191996134	chr10:88728039-88728720	C10orf116	0.00235521
cg07342351	F	9					7;34;46	rs552762465;rs190441395;rs553095903			0.0023577
cg17032848	R	2		LRRFIP1		S_Shelf	29;26;23;5;2	rs575405825;rs544030501;rs533886466;rs554063704;rs546701407	chr2:238643905-238644109	LRRFIP1;LRRFIP1;LRRFIP1;LRRFIP1;LRRFIP1	0.00235777
cg25022405	F	22		MYO18B			15	rs186335752		MYO18B	0.00235849
cg03163614	F	2			Unclassified_Cell_type_specific	Island	33;48	rs371774621;rs548671338	chr2:233386614-233389161		0.00236261
cg18944123	R	1					17;1	rs183570224;rs61131249			0.00236338
cg12640930	F	1		TNN		S_Shelf	0	rs527288411	chr1:175048550-175048874	TNN	0.00236355
cg06014892	F	15		ADAMTS7		Island	17	rs555819023	chr15:79102715-79104628	ADAMTS7;ADAMTS7	0.00236397
cg22042988	F	11		DSCAML1						DSCAML1	0.0023675
cg09467882	F	1		MUTYH			0;1;36	rs140342925;rs200495564;rs147487160		MUTYH;MUTYH;MUTYH;MUTYH;MUTYH;MUTYH;MUTYH;MUTYH;MUTYH;MUTYH;MUTYH	0.00236845
cg14314529	R	14		DACT1		Island	50;32;29;9;5	rs200284543;rs139280719;rs200032780;rs150021238;rs144227392	chr14:59113071-59113640	DACT1;DACT1	0.00236903
cg13273136	F	2		PSD4	Promoter_Associated		0;13	rs545861029;rs182834124		PSD4;LOC440839;PSD4	0.00236914
cg21631409	R	11		ALDH3B2						ALDH3B2	0.0023703
cg03450829	F	11		HCCA2	Unclassified	S_Shore	3;8	rs192416948;rs536947169	chr11:1768979-1770712	HCCA2	0.00237175
cg01091448	F	5		AMACR	Promoter_Associated	S_Shore	15;19;29;33;37;51	rs200230503;rs35448266;rs373776620;rs376950596;rs553007226;rs545659222	chr5:34007796-34008105	AMACR;AMACR;AMACR;AMACR;AMACR;AMACR;AMACR;AMACR;AMACR;AMACR;AMACR;AMACR	0.00237218
cg09164052	R	3					40;2;1	rs187336556;rs192108629;rs143404871			0.0023728
cg23786747	F	10		ZNF365			0;4;11;12;28	rs10761645;rs559802146;rs11818514;rs373620362;rs563419740		ZNF365;ZNF365	0.00237301
cg14867425	F	11					0;51	rs534530648;rs182234766			0.00237436
cg09321205	F	20		PABPC1L			26	rs561512347		PABPC1L	0.00237495
cg03346041	R	8		ARFGEF1	Promoter_Associated	Island	37	rs538436941	chr8:68255129-68256274	ARFGEF1	0.00237514
cg26537894	R	1		CASZ1	Unclassified_Cell_type_specific	N_Shore	50;21	rs148171236;rs114182636	chr1:10719867-10720581	CASZ1;CASZ1	0.00237667
cg06609997	F	12		FBXO21	Promoter_Associated	Island	15;17;34	rs557219429;rs112327443;rs79995445	chr12:117627650-117628488	FBXO21;FBXO21	0.00238011
cg22431262	R	1				N_Shore			chr1:149146208-149146697		0.00238011
cg19189726	F	19		KCTD15		Island	34	rs567862011	chr19:34286184-34289135	KCTD15;KCTD15;KCTD15	0.00238035
cg02335254	R	15		LINC01581			26;8	rs553094460;rs138847847		LINC01581	0.00238071
cg19709886	R	10		CDHR1			39	rs550848829		CDHR1;CDHR1	0.00238139
cg18949418	R	2					24;22;10	rs530131403;rs150329655;rs367973509			0.00238177
cg02951357	F	1				N_Shore	17;47	rs72911550;rs539198114	chr1:59280951-59281194		0.00238268
cg10095011	R	12				Island	23;4	rs78538384;rs55846656	chr12:133049412-133051162		0.00238344
cg21965997	R	10		CALY		Island	30	rs550022104	chr10:135148196-135150565	CALY;CALY	0.00238444
cg06954685	F	1					1	rs564443439			0.00238657
cg27003968	R	19		CYP2S1	Unclassified_Cell_type_specific		42;41;1	rs201580121;rs199771170;rs143636379		CYP2S1;CYP2S1	0.00238851
cg19891321	F	12		PAWR			5;29;39	rs547931111;rs568172374;rs533738248		PAWR	0.00238884
cg03287111	F	2		GLI2		S_Shore	0;15	rs112925382;rs534491668	chr2:121624827-121625209	GLI2	0.00239133
cg06526985	R	22	CDMR	MPPED1		S_Shore	33;20;12;2	rs556155021;rs8140193;rs541951622;rs555055147	chr22:43830899-43831162	MPPED1	0.00239166
cg20642417	F	6		GABBR1						GABBR1;GABBR1;GABBR1	0.00239183
cg02784232	F	3		PHC3		N_Shore	30;35;48	rs566411465;rs533887805;rs558226350	chr3:169898946-169899626	PHC3	0.00239305
cg05318427	F	2		KCMF1		Island			chr2:85197445-85199321	KCMF1	0.00239665
cg25918166	F	2					1;34;44;46	rs540650098;rs565127033;rs144051811;rs544303338			0.00239686
cg03936250	F	7		LMBR1	Promoter_Associated	Island	45	rs530553503	chr7:156685008-156686179	LMBR1	0.00239741
ch.2.747167F	F	2		YPEL5						YPEL5;YPEL5;YPEL5;YPEL5	0.00240341
cg09316997	R	14		CCDC88C			40;38;2	rs148810520;rs144908493;rs533647924		CCDC88C	0.00240812
cg21930635	F	19		LINC01224			1;35	rs570276153;rs531511256		LINC01224;LINC01224	0.0024108
cg22047012	R	10					48;26;13;12;2;1	rs533332168;rs550309410;rs116286174;rs536102996;rs111210364;rs112240028			0.00241352
cg11429044	R	19		MIR23A	Unclassified	S_Shelf	39	rs576242412	chr19:13944139-13944695	MIR23A;MIR27A;MIR24-2	0.00241586
cg03188627	R	11		FNBP4			45;44	rs575955200;rs538442644		FNBP4	0.00241665
cg27401846	F	11				N_Shore			chr11:69706778-69707017		0.00241751
cg09746326	F	13		DCUN1D2			0;1;47	rs2258798;rs569275804;rs118017348		DCUN1D2	0.00241819
cg03921542	F	9		BICD2		N_Shore	0;31	rs577567188;rs115209430	chr9:95480845-95481586	BICD2;BICD2	0.00242032
cg03437318	R	12		ERBB3	Unclassified	Island	15;4	rs190034531;rs566949466	chr12:56472792-56474393	ERBB3;ERBB3	0.00242096
cg13884871	F	15		CDAN1			20;48	rs3742987;rs537770681		CDAN1	0.00242171
cg03196220	F	2		USP37	Unclassified	Island	25	rs555100894	chr2:219432767-219434061	USP37;RQCD1	0.00242256
cg12111733	R	18		LINC01443			35;22;5	rs143553523;rs151003495;rs566030411		LINC01443	0.00242268
cg13162810	R	2	RDMR	MOB4	Promoter_Associated	N_Shore	34	rs144987056	chr2:198380423-198381301	MOB4;MOB4;MOB4;MOB4;HSPE1-MOB4	0.00242302
cg16569014	F	6		BCLAF1	NonGene_Associated	S_Shore			chr6:136610148-136611285	BCLAF1;BCLAF1;BCLAF1	0.00242347
cg23349798	F	6		SASH1	Unclassified_Cell_type_specific		15;39;40	rs547196594;rs140309117;rs185153094		SASH1	0.00242451
cg13728836	F	13		FAM155A			0;9;20;24	rs535379880;rs182658826;rs1417907;rs537002080		FAM155A	0.00242516
cg24989181	F	20		PLAGL2		S_Shelf	12;30	rs566293376;rs536814653	chr20:30777756-30778329	PLAGL2	0.00242659
cg02484776	F	15		GANC		S_Shore			chr15:42566198-42566404	GANC;GANC;GANC	0.00242749
cg03426320	R	21		KCNJ15			7	rs76545924		KCNJ15;KCNJ15;KCNJ15;KCNJ15;KCNJ15;KCNJ15;KCNJ15	0.00243078
cg18428707	F	16		FHOD1		Island	27	rs551249998	chr16:67280023-67283152	FHOD1;SLC9A5	0.0024314
cg16878144	F	18		LDLRAD4		N_Shore	27	rs547355959	chr18:13641584-13642415	LDLRAD4;LDLRAD4;LDLRAD4;LDLRAD4;LDLRAD4;LDLRAD4	0.00243148
cg10357657	F	19		JAK3	Unclassified	Island	11	rs547747161	chr19:17958490-17958808	JAK3	0.00243484
cg15730121	F	20	RDMR	DLGAP4	Unclassified_Cell_type_specific	S_Shelf	0	rs188583432	chr20:35089448-35089998	DLGAP4;DLGAP4;DLGAP4	0.00243581
cg00296473	F	5									0.00243644
cg00099441	F	2			Unclassified		38;44;46	rs555394013;rs573591616;rs534897556			0.00243787
cg00356811	F	19		TNFAIP8L1	Promoter_Associated	Island	22	rs558291134	chr19:4639218-4639750	TNFAIP8L1;TNFAIP8L1	0.00243822
cg24807106	R	8		RSPO2	Unclassified_Cell_type_specific	S_Shore			chr8:109094485-109095849	RSPO2	0.00243878
cg17299899	R	18				Island	38	rs541119903	chr18:76737005-76741244		0.00243898
cg07419021	R	2		TBR1	Unclassified_Cell_type_specific	N_Shore	40	rs540785991	chr2:162275161-162275596	TBR1	0.00243988
cg03995857	R	7	DMR	DFNA5	Unclassified	Island	18;14	rs556971538;rs1001821	chr7:24796541-24797487	DFNA5;DFNA5;DFNA5	0.0024427
cg05141815	F	1		OR13G1			22	rs180921014		OR13G1	0.00244301
cg19427642	F	10		KCNMA1			0;18;30	rs77337702;rs181178790;rs76065502		KCNMA1;KCNMA1;KCNMA1;KCNMA1	0.00244696
cg24651706	R	2		CHCHD5	Promoter_Associated	Island	2	rs543145408	chr2:113341684-113342453	CHCHD5	0.00244836
cg10553696	R	18					46;2	rs543230572;rs555230761			0.00244989
cg22495388	R	13					16	rs546384416			0.00245069
cg26766678	R	3		NGLY1	Promoter_Associated	Island	30;22	rs566219834;rs555439614	chr3:25824336-25825456	NGLY1;NGLY1;NGLY1;NGLY1	0.00245271
cg26895931	R	16				S_Shelf			chr16:85394176-85394378		0.00245418
cg02760218	F	6		EHMT2		N_Shore	21	rs551547566	chr6:31867691-31867957	EHMT2;EHMT2	0.00245506
cg07394446	R	15		ADAMTS17	Promoter_Associated	Island	51	rs539944129	chr15:100880957-100882438	ADAMTS17	0.00245795
cg06747752	R	16		VAC14			2	rs574243430		VAC14	0.0024613
cg09297751	R	3		ATP2B2			48;44;42	rs567025154;rs570645487;rs145557491		ATP2B2;ATP2B2	0.00246174
cg05049931	R	15		CERS3			36;24;11	rs78317511;rs550127296;rs185420876		CERS3;CERS3;CERS3;CERS3	0.00246245
cg06716563	R	12		LINC00939			23;12;1	rs186910772;rs575376949;rs542893334		LINC00939	0.00246426
cg07426848	R	1		S100A3			28	rs564595122		S100A3;S100A3	0.00246485
cg02335141	F	6		CCR6			1;36;37	rs41411246;rs139105246;rs41501544		CCR6;CCR6	0.00246579
cg27106233	R	10		DDIT4	Promoter_Associated	Island	47;39	rs539795790;rs558433762	chr10:74033167-74034698	DDIT4	0.00246684
cg25754579	F	19		ZNF724P			22	rs57903003		ZNF724P	0.00246821
cg01908020	R	15		SHF		S_Shelf	44;43	rs577732216;rs538552795	chr15:45490945-45491252	SHF	0.00246874
cg24622829	F	12		KCTD10			23	rs531355725		KCTD10	0.00247066
cg22033818	R	5					5;2;1	rs112848709;rs548871328;rs568513938			0.00247091
cg01867045	F	16					0;15	rs532994983;rs552060347			0.00247186
cg01009875	F	1		TMCO1	Unclassified	Island	3;10;37;38	rs73014658;rs140642978;rs574882262;rs540676619	chr1:165737832-165738349	TMCO1	0.00247351
cg05032957	R	11		OR5E1P			13	rs186498773		OR5E1P	0.00247378
cg17748122	F	5		CSNK1A1	Promoter_Associated	S_Shore	24	rs113454050	chr5:148930249-148931244	CSNK1A1;CSNK1A1	0.00247399
cg11344638	R	17		KRT17			21	rs561794432		KRT17	0.00247422
cg08108993	R	17		PSMD3	Promoter_Associated	Island			chr17:38136650-38137490	PSMD3	0.00247436
cg00942997	R	3		WNT5A		Island	37	rs553825428	chr3:55504201-55504453	WNT5A	0.00247444
cg02265440	R	14					32	rs538924028			0.0024746
cg20867963	F	6		C6orf145	Unclassified		0;1;3	rs377513204;rs147906840;rs573860242		C6orf145	0.0024749
cg18646457	F	5		HMGCS1	Promoter_Associated	Island			chr5:43313191-43313924	HMGCS1;HMGCS1	0.0024774
cg11538287	R	3					16	rs111487569			0.00247808
cg00801568	F	15		TIPIN	Promoter_Associated	Island	17	rs531691629	chr15:66648784-66649178	TIPIN	0.00247887
cg12809259	R	1		CACHD1		Island	29	rs536903214	chr1:64935554-64936614	CACHD1	0.00248083
cg05366166	F	18		ZNF521		S_Shore	6;45	rs112656342;rs534408060	chr18:22930018-22930904	ZNF521	0.00248108
cg22854538	F	11		LRTOMT	Promoter_Associated	Island	19	rs532079071	chr11:71791385-71791960	LRTOMT;LRTOMT;LRTOMT;LRTOMT;LRTOMT;NUMA1;LRTOMT;LRTOMT;LRTOMT;LRTOMT;LRTOMT;LRTOMT	0.00248133
cg22470342	R	14		OTX2-AS1						OTX2-AS1	0.00248316
cg25952663	F	12		FLJ12825		N_Shelf	1;2;37;50	rs538616778;rs538764652;rs150985515;rs11170792	chr12:54454249-54454458	FLJ12825	0.00248461
cg18692276	R	12		BAZ2A		Island	30	rs2958128	chr12:57023296-57024233	BAZ2A	0.00248482
cg10180481	R	17		TIMM22	Promoter_Associated	Island	45;18;7	rs571012326;rs538086921;rs550373846	chr17:899842-900763	TIMM22	0.00248604
cg06461266	R	18				S_Shelf	1	rs77606427	chr18:54788959-54789194		0.00248608
cg05287437	R	3		GALNTL2						GALNTL2	0.00249119
cg13192487	R	5		STK10	Promoter_Associated		19;10	rs543680108;rs557571060		STK10	0.00249169
cg01480609	F	11					46	rs536436661			0.00249253
cg26868972	R	11		LINC01001		S_Shelf	10	rs138092465	chr11:127338-127777	LINC01001	0.00249259
cg12197254	R	16		ITFG3	Promoter_Associated	Island	45;43;41;24	rs559502882;rs35021117;rs185656677;rs563820308	chr16:284478-285395	ITFG3	0.00249328
cg25136171	F	11		C11orf68	Promoter_Associated	S_Shore	2;38	rs539387830;rs552804967	chr11:65686287-65687554	C11orf68;C11orf68;DRAP1	0.00249535
cg04635917	R	6		ZNF76	Promoter_Associated	Island	35;29;24;23	rs545375155;rs73407681;rs527989611;rs182496686	chr6:35226897-35227851	ZNF76	0.00249746
cg09170679	F	7		PHTF2	Promoter_Associated	Island	19	rs559373170	chr7:77427331-77428850	PHTF2;PHTF2;TMEM60	0.0025008
cg21383687	R	1		PRDM16			50;45;43;2	rs140428408;rs548076162;rs567949676;rs533815069		PRDM16;PRDM16	0.00250209
cg06193393	F	7		GATS	Promoter_Associated	Island	1;11;48	rs3735244;rs372345895;rs544948862	chr7:99869003-99870085	GATS;GATS;GATS;GATS	0.00250221
cg25364041	R	17		SLFN12L		S_Shore	30	rs554613156	chr17:33814234-33814947	SLFN12L	0.00250277
cg17056048	R	2		ARHGAP15			22;2	rs6736814;rs145124034		ARHGAP15	0.00250463
cg04973426	F	7		ZNF800						ZNF800	0.00250616
cg13507563	F	11		SERGEF			20;26;29	rs146038509;rs139916386;rs564273596		SERGEF	0.00250632
cg17911882	R	9		CDC37L1	Promoter_Associated	Island	24	rs3758244	chr9:4679325-4679999	CDC37L1	0.00250674
cg06681566	F	3		RAB6B		Island	29	rs548254223	chr3:133613566-133615174	RAB6B;RAB6B	0.00250868
cg22068764	F	1		GORAB	Promoter_Associated					GORAB;GORAB;GORAB	0.00250928
cg11140348	F	17				N_Shore	1;24;25	rs137901795;rs534775695;rs192100926	chr17:71948478-71949255		0.0025143
cg01444541	F	11		TMEM86A	Promoter_Associated	N_Shore	11;15	rs538231474;rs113193695	chr11:18720271-18720821	TMEM86A	0.00251469
cg15181396	R	19		PAFAH1B3	Promoter_Associated	S_Shore	41;1	rs537414862;rs374423550	chr19:42806136-42806871	PAFAH1B3;PRR19;PAFAH1B3;PAFAH1B3	0.00251817
cg25951501	F	17		SLFN12L	Unclassified	Island	5;21;23;24;25;26	rs538361973;rs570622363;rs558573136;rs575368714;rs537602954;rs112130234	chr17:33814234-33814947	SLFN12L	0.00251872
cg25623721	R	1		ETNK2		Island	50;14	rs540551989;rs559449870	chr1:204120398-204121109	ETNK2	0.0025188
cg05383958	R	3					38;21;10	rs577213556;rs6789189;rs563046584			0.00252071
cg19956062	F	3		PCBP4	Promoter_Associated					PCBP4	0.00252185
cg03761979	F	4		C4orf14	Promoter_Associated	Island	18;27;34	rs578117414;rs186233007;rs557272053	chr4:57842634-57843893	C4orf14;POLR2B	0.00252189
cg00367515	F	8		SDR16C5		N_Shore	1	rs73598192	chr8:57232370-57232795	SDR16C5	0.00252417
cg10381771	F	10		ENTPD1			9	rs138691825		ENTPD1;ENTPD1;ENTPD1;ENTPD1;ENTPD1;ENTPD1;ENTPD1	0.00252707
cg23594164	R	6		GPSM3	Promoter_Associated	N_Shelf	50;27;21	rs187844603;rs150254452;rs550055810	chr6:32163292-32164383	GPSM3;GPSM3;GPSM3	0.00252735
cg05976544	R	18		ATP8B1			45;26;19;1	rs573827060;rs541099070;rs117295654;rs78886048		ATP8B1	0.00253088
cg02010711	R	6		CCHCR1		S_Shore	29;21	rs549328057;rs117007878	chr6:31125894-31126561	CCHCR1;CCHCR1;TCF19;TCF19;CCHCR1	0.0025311
cg19584649	R	7		ESYT2			41;33	rs530554528;rs540304433		ESYT2	0.00253249
cg17013645	R	8		JPH1		S_Shore	30;11	rs564910690;rs532319420	chr8:75227341-75227934	JPH1	0.00253438
cg14798566	R	7					24;20	rs182484334;rs139163997			0.00253642
cg17162475	F	6		C6orf150	Promoter_Associated	Island			chr6:74161086-74162090	C6orf150	0.00253692
cg19470159	F	3		C3orf50	Unclassified_Cell_type_specific	Island			chr3:167967246-167968130	C3orf50	0.00253851
cg25381229	F	10		KCNMA1			25	rs574416233		KCNMA1;KCNMA1;KCNMA1;KCNMA1	0.00253961
cg19847182	R	8		STK3		S_Shore	44;12	rs572733710;rs184539706	chr8:99952020-99954686	STK3	0.00254119
cg05062674	R	16		FANCA	Promoter_Associated	Island	44;35;20	rs543135241;rs554702040;rs34411624	chr16:89882392-89883458	FANCA;FANCA	0.00254431
cg07757284	R	7		TWISTNB	Promoter_Associated	S_Shore			chr7:19748397-19748861	TWISTNB	0.00254577
cg06535992	F	21		C21orf33	Promoter_Associated	Island	23	rs541801644	chr21:45553021-45554037	C21orf33;C21orf33	0.00254588
cg10026285	F	19					1;2;4;30	rs560727572;rs527287462;rs545787510;rs564226146			0.00254607
cg26800525	R	13		ATP11A		S_Shore	42;2	rs114536218;rs561391339	chr13:113410004-113410362	ATP11A;ATP11A	0.00254709
cg26842588	F	3		PDIA5	Promoter_Associated	Island	12	rs534555091	chr3:122785734-122786600	PDIA5;PDIA5	0.00254748
cg21272918	F	18		VPS4B		N_Shore	36	rs9955737	chr18:61089262-61090357	VPS4B	0.0025479
cg07750690	F	15		ACSBG1			35	rs6495277		ACSBG1;ACSBG1;ACSBG1;ACSBG1	0.00254793
cg16687238	F	10		SGMS1-AS1		Island	15;21;39	rs181290195;rs185856641;rs191168529	chr10:52382472-52385155	SGMS1-AS1;SGMS1	0.00254939
cg21892266	F	8									0.002551
cg04153822	R	3	DMR			N_Shore	38;21	rs149291889;rs28729155	chr3:184231301-184231924		0.00255119
cg03506045	R	4		CNO	Unclassified	N_Shore	45;42;36;26;21;6;4	rs112602357;rs565592856;rs191665139;rs183544211;rs188322534;rs376781649;rs192614413	chr4:6717899-6718549	CNO	0.00255124
cg23224633	R	17			NonGene_Associated		8	rs138306521			0.00255289
cg16829154	F	9		NOTCH1	Promoter_Associated	Island			chr9:139439041-139441532	NOTCH1	0.00255481
cg24847481	R	1		SLC35A3	Promoter_Associated	Island	36	rs575339442	chr1:100435297-100436070	SLC35A3;SLC35A3	0.00255513
cg13721397	F	9		FAM73B	Unclassified_Cell_type_specific					FAM73B	0.00255648
cg12843227	F	6		AGPAT4						AGPAT4	0.0025582
cg11785192	F	9		LHX6		S_Shore	4	rs577894299	chr9:124975753-124976692	LHX6;LHX6;LHX6;LHX6;LHX6	0.00255858
cg24870012	F	17		CD300LG			0;1;21;22	rs75299839;rs539093099;rs547813932;rs566050375		CD300LG	0.00256242
cg05035434	F	13		RASA3		S_Shore	0;1;19	rs565645053;rs77421628;rs557551098	chr13:114807632-114807834	RASA3	0.00256322
cg21614491	R	13		ATP11A			35;15	rs551765449;rs185529799		ATP11A;ATP11A	0.00256392
cg03365985	R	4		SHISA3	Unclassified_Cell_type_specific	Island	6	rs561808511	chr4:42399152-42400802	SHISA3	0.00256393
cg21509105	F	3									0.00256413
cg14823083	R	11					26;21;1	rs142949973;rs574115503;rs71477213			0.00256426
cg16611367	R	14			Unclassified	N_Shore	47	rs149618108	chr14:74684441-74684676		0.00256623
cg23787321	R	2			Unclassified_Cell_type_specific						0.00256675
cg18913310	R	14				Island	44;34;31;14;9;4	rs548698204;rs2495329;rs564232142;rs531336332;rs550736962;rs569153307	chr14:19685063-19687329		0.00256892
cg14179763	R	14		KIAA0831	Promoter_Associated	Island	37	rs540920640	chr14:55878302-55878681	KIAA0831	0.00257157
cg00231099	R	10		BMS1P1		S_Shore			chr10:46762450-46763143	BMS1P1;BMS1P5	0.00257248
cg01744607	F	15					1;12;14;45	rs555152720;rs573351156;rs540859872;rs564809398			0.00257286
cg05562252	F	6		CD164						CD164;CD164;CD164;CD164;CD164	0.00257295
cg08922756	R	1					26;18;1	rs41527448;rs549927784;rs570293259			0.00257315
cg14445939	F	8					17;47	rs543752638;rs558871542			0.00257556
cg06186150	F	1		PANK4	Promoter_Associated	S_Shore			chr1:2457241-2458259	PANK4	0.00257773
cg26468007	R	7	DMR	MMD2	Unclassified_Cell_type_specific	Island	6;3	rs191988809;rs373516195	chr7:4998405-4998950	MMD2;MMD2;MMD2;MMD2	0.00257958
cg21769117	F	6		CLIC1		N_Shelf	23;36	rs143658889;rs146850706	chr6:31707489-31708336	CLIC1	0.00258172
cg09221950	F	7		GRID2IP		N_Shore	25	rs151271790	chr7:6590563-6590957	GRID2IP	0.00258189
cg10418862	F	15				S_Shelf	8	rs145285947	chr15:23931559-23932547		0.00258325
cg09657963	F	11		HEPACAM	Unclassified_Cell_type_specific	Island	30;47	rs562331824;rs10893303	chr11:124790814-124791354	HEPACAM	0.00258347
cg10590181	R	6					34	rs114357825			0.00258409
cg02000318	R	7		HOXA7	Unclassified_Cell_type_specific	N_Shore	44	rs17472105	chr7:27198182-27198514	HOXA7	0.00258474
cg06198758	R	1		C1orf216	Gene_Associated	N_Shelf	48;10	rs552505388;rs574093895	chr1:36184248-36184774	C1orf216	0.00258669
cg09408064	F	17		SLC9A3R1		N_Shore	19;38	rs545585964;rs116749067	chr17:72744428-72745952	SLC9A3R1;MIR3615	0.00258791
cg10563268	R	11		PPP2R5B	Promoter_Associated	N_Shore	12	rs545244376	chr11:64692060-64692496	PPP2R5B	0.00258817
cg13991472	R	8				N_Shore	32;21	rs548433294;rs115278547	chr8:144852777-144854555		0.00259027
cg08161205	F	1		SCYL3		N_Shore	37	rs554454170	chr1:169862455-169862722	SCYL3;SCYL3	0.00259353
cg24325883	R	1		RAD54L	Promoter_Associated		51;16	rs559676226;rs28363191		RAD54L;RAD54L	0.00259365
cg01894538	F	11		DDB2						DDB2;DDB2	0.00259442
cg22254104	F	9		LHX6	Unclassified_Cell_type_specific	S_Shore	3;26	rs533979116;rs183740100	chr9:124987743-124991086	LHX6;LHX6	0.0025945
cg16297907	R	7		TMEM213			7	rs542368617		TMEM213;ATP6V0A4;ATP6V0A4	0.00259533
cg00540067	F	3		KLF15		N_Shore			chr3:126074783-126076865	KLF15	0.00259661
cg13710027	R	19		WIZ		Island	46;45;35;11	rs80041998;rs572387013;rs186966000;rs115696293	chr19:15542912-15543894	WIZ	0.0025971
cg00626992	R	14	RDMR	KCNK10		S_Shore	32	rs114356242	chr14:88792904-88793324	KCNK10	0.00259861
cg07619476	R	2					38;33;18;1	rs150124699;rs544317756;rs6749677;rs575096378			0.0025997
cg03392371	R	6									0.00260015
cg18873878	R	1		TP73		Island	16;8;7	rs183083136;rs187257708;rs550546986	chr1:3607096-3607553	TP73;TP73;TP73;TP73	0.00260181
cg08560111	R	7	DMR			S_Shore	36;34	rs73079383;rs573665167	chr7:19145872-19146256		0.00260587
cg00715925	R	2		IGFBP5	Unclassified	N_Shore	5	rs536276142	chr2:217559039-217559484	IGFBP5	0.00260612
cg22580336	F	1		LOC101929541			1;26	rs200347780;rs559470963		LOC101929541	0.00260698
cg08654153	F	3		MAP3K13			1;27;32	rs541667113;rs191546275;rs531057445		MAP3K13;MAP3K13	0.0026071
cg01574788	F	16		SNX29			0;16	rs537319965;rs184007485		SNX29	0.00260948
cg26671754	F	11		TRAF6						TRAF6;TRAF6	0.00261202
cg23011194	R	10		SORBS1			6	rs77293147		SORBS1;SORBS1;SORBS1;SORBS1;SORBS1;SORBS1;SORBS1	0.00261339
cg00115288	R	11		EPS8L2	Unclassified_Cell_type_specific	Island			chr11:705794-706534	EPS8L2	0.00261388
cg17598466	F	1				N_Shore	42	rs141681673	chr1:149148145-149148374		0.00261487
cg11234017	R	17		CCDC43	Promoter_Associated	Island	49	rs113179032	chr17:42767006-42767253	CCDC43;CCDC43	0.00261808
cg06651878	F	2			Unclassified	Island			chr2:66660452-66660794		0.00261821
cg14659956	R	5		LOC285696	Unclassified					LOC285696	0.00261844
cg10949451	F	1		PHF13	Promoter_Associated	Island	1;5	rs536961731;rs558305668	chr1:6672786-6675741	PHF13	0.00262033
cg05745317	R	6		ZNF184	Promoter_Associated	Island	37;18;1	rs368367219;rs532350258;rs141622357	chr6:27440613-27441065	ZNF184	0.00262151
cg03281981	F	12	RDMR			N_Shore	9;10;42	rs554997792;rs574779521;rs181150241	chr12:115124729-115125152		0.00262412
cg18877361	R	14					29;11;1	rs587652727;rs587703682;rs587774686			0.00262462
cg09238677	F	12		C3AR1	Promoter_Associated					C3AR1;C3AR1	0.00262532
cg10400441	R	13		DCUN1D2		S_Shore	37	rs138513852	chr13:114144455-114145625	DCUN1D2;TMCO3	0.00262728
cg19828791	F	7		C7orf52	Unclassified_Cell_type_specific	Island			chr7:100823307-100823701	C7orf52;C7orf52	0.00263056
cg16956456	F	5		C5orf41	Promoter_Associated	Island	0;9	rs565725096;rs534849549	chr5:172483115-172483862	C5orf41;C5orf41;C5orf41;C5orf41;C5orf41;C5orf41	0.00263083
cg03069202	R	1				N_Shore	26;24;14	rs373291696;rs530694094;rs548913615	chr1:180922915-180923692		0.00263154
cg19878762	F	22		RTDR1	Unclassified	Island			chr22:23483997-23484309	RTDR1	0.0026358
cg17053854	F	17		2021-09-09						SEPT9;SEPT9;SEPT9;SEPT9;SEPT9;SEPT9	0.00263641
cg06885823	R	5					39;38;1	rs570262518;rs537233489;rs556265797			0.00264163
cg22270253	F	7					6	rs55663634			0.00264247
cg16746174	F	6		TFB1M	Promoter_Associated	Island	38;42	rs191549161;rs113510840	chr6:155635218-155635882	TFB1M	0.00264296
cg15073624	R	19			Promoter_Associated	Island	14	rs557362708	chr19:48707169-48707461		0.00264514
cg20250015	R	4		IGFBP7						IGFBP7;IGFBP7	0.00264656
cg18898812	F	10					17;26;51	rs144017753;rs376776227;rs188442790			0.00264673
cg24457403	R	17		KRT16			41;10;1	rs576003821;rs546558589;rs564633515		KRT16	0.00264817
cg22234344	F	2		HIBCH	Promoter_Associated	S_Shore	14	rs545569417	chr2:191184323-191184767	HIBCH;HIBCH	0.00264839
cg14393469	F	7		STEAP2		Island	34	rs571482094	chr7:89840813-89841491	STEAP2;STEAP2	0.00265247
cg07239897	F	11					2;5;47	rs542282606;rs192975769;rs576243383			0.00265327
cg21415890	F	14									0.00265389
cg08408988	F	12		KCTD10	Promoter_Associated	Island	4;40	rs187071131;rs558017229	chr12:109915131-109915638	KCTD10;UBE3B;UBE3B	0.00265474
cg27424567	R	11		LOC283140			51;28	rs2518381;rs34499137		LOC283140	0.00265627
cg09878415	R	14		ABHD4	Promoter_Associated	Island			chr14:23067443-23067773	ABHD4	0.0026569
cg09329705	F	19		UHRF1		Island			chr19:4909262-4910256	UHRF1;UHRF1	0.00265711
cg19861967	R	1		S100A16			24	rs186386442		S100A16	0.0026587
cg17815035	R	18				S_Shore	2;1	rs543248391;rs561323680	chr18:54788959-54789194		0.00266256
cg04621664	F	6		C6orf48	Promoter_Associated	S_Shore	4;9;35	rs542583841;rs547624901;rs149369565	chr6:31802598-31802823	C6orf48;C6orf48;C6orf48;SNORD48;C6orf48	0.00266342
cg26158018	R	1		NBPF20			20	rs587637538		NBPF20;NBPF10;NBPF10	0.00266619
cg13977583	F	9		ZBTB43	NonGene_Associated	N_Shore	4;51	rs140009958;rs569422925	chr9:129567144-129567803	ZBTB43;ZBTB43	0.00267009
cg26184687	F	19		MKNK2	Promoter_Associated	Island	0;47	rs144556777;rs546219897	chr19:2041823-2042593	MKNK2;MKNK2	0.00267016
cg16760055	F	14		ASB2	Unclassified		0;4;24;25;36	rs186982640;rs536262564;rs554638683;rs573287336;rs540325296		ASB2	0.00267103
cg23997156	F	21		PDE9A						PDE9A;PDE9A;PDE9A;PDE9A;PDE9A;PDE9A;PDE9A;PDE9A;PDE9A;PDE9A;PDE9A;PDE9A;PDE9A;PDE9A;PDE	0.00267143
cg21864256	R	16		BCAR1	Unclassified	Island	46	rs145343355	chr16:75298976-75300186	BCAR1;BCAR1;BCAR1;BCAR1;BCAR1	0.00267359
cg09451373	R	3		RFT1	Promoter_Associated	Island	24	rs537109577	chr3:53164206-53164698	RFT1	0.002675
cg04709736	F	19		PLVAP		Island	18;34;35	rs145946398;rs569842497;rs148961335	chr19:17487895-17488125	PLVAP	0.00267898
cg25784999	R	1		RCSD1			24;17	rs74548778;rs74680680		RCSD1	0.00267909
cg07276249	R	17		KIAA0100	Promoter_Associated	S_Shore	21	rs144503986	chr17:26971782-26972481	KIAA0100	0.00268025
cg00117965	F	16		FAM195A	Promoter_Associated	N_Shore	12;31	rs576605067;rs543912314	chr16:691597-692700	FAM195A	0.00268061
cg26156860	R	19		KCTD15		Island	47;39;23	rs530398457;rs567544520;rs554701967	chr19:34286184-34289135	KCTD15;KCTD15;KCTD15	0.00268066
cg09964698	R	3		FOXP1			30	rs554268568		FOXP1;FOXP1;FOXP1;FOXP1;FOXP1;FOXP1	0.00268218
cg00028749	F	13		BIVM		Island	0;10	rs571298455;rs538696721	chr13:103450877-103453216	BIVM;BIVM;KDELC1;BIVM;BIVM	0.00268326
cg15861501	R	6		BPHL			33;25	rs114787750;rs561896059		BPHL;BPHL;BPHL;BPHL	0.00268523
cg12110889	R	2		CFAP221						CFAP221;CFAP221;CFAP221;CFAP221;CFAP221;CFAP221	0.00268618
cg07989895	F	2		ERBB4						ERBB4;ERBB4	0.00268705
cg19115656	R	3		ANAPC13		N_Shore	13	rs138676031	chr3:134204520-134205439	ANAPC13;ANAPC13;CEP63;CEP63;CEP63;ANAPC13;CEP63	0.00268894
cg13206932	F	1		CYR61		S_Shore	10;44	rs200107136;rs538471987	chr1:86046362-86047240	CYR61	0.00268923
cg02836807	F	17		FASN		N_Shore	6;18;20	rs2228306;rs45491595;rs9898060	chr17:80041051-80041466	FASN	0.00268924
cg20713810	F	5		STK10	Promoter_Associated		20	rs535858210		STK10	0.00268931
cg25037788	R	15					43;25;20;17;11;8;3;1	rs531185754;rs549499506;rs182423765;rs11248789;rs547674422;rs12915617;rs12913789;rs2014			0.00268935
cg05622307	F	10			Unclassified_Cell_type_specific	Island	1;26;27	rs541506207;rs199731602;rs200808126	chr10:102489343-102491011		0.00268983
cg04639167	F	19					15;31;40	rs2098021;rs539205241;rs557887712			0.00269077
cg06413842	F	14		EXD2			1	rs75083088		EXD2	0.00269183
cg18449389	R	14		BCL2L2			30	rs530500899		BCL2L2	0.00269277
cg10852609	R	14		KCNK10	Unclassified_Cell_type_specific	Island	33	rs113593293	chr14:88789600-88790493	KCNK10;KCNK10	0.00269595
cg16619003	F	10				N_Shelf	28;29;40	rs144230548;rs372748404;rs551689461	chr10:104614000-104614326		0.0026998
cg20705518	F	15		MIR3175	Unclassified	N_Shore	14;15;44	rs186153513;rs551849098;rs571661757	chr15:93447556-93447823	MIR3175;CHD2;CHD2	0.00269989
cg15680443	R	19		RPL13AP5	Promoter_Associated	Island	48;40;23;17	rs113181225;rs146771837;rs368732717;rs531943601	chr19:49990435-49990965	RPL13AP5;RPL13A	0.00269993
cg03413960	F	22		OSBP2			0;2	rs141396211;rs186642641		OSBP2;OSBP2;OSBP2	0.00270139
cg05995311	R	19		PBX4			27;16	rs532720942;rs552274307		PBX4;PBX4	0.00270196
cg15613465	F	2		TMEM150A	Promoter_Associated	Island			chr2:85829266-85830237	TMEM150A;TMEM150A;TMEM150A	0.00270236
cg02306970	R	10		MKI67	Promoter_Associated	Island	28;4	rs561193940;rs528581701	chr10:129923813-129924962	MKI67;MKI67	0.002705
cg23339038	R	12		KSR2						KSR2	0.0027078
cg21477907	F	8		NCALD	Promoter_Associated	Island	6;12	rs546914353;rs7003553	chr8:103135914-103136775	NCALD;NCALD;NCALD;NCALD;NCALD;NCALD;NCALD	0.00270902
cg11127482	R	8		DGAT1	Promoter_Associated	Island			chr8:145549984-145551217	DGAT1	0.00271657
cg00352780	R	20		GSS	Promoter_Associated	S_Shore	49;16	rs138559495;rs546592489	chr20:33543082-33543846	GSS	0.0027174
cg14097129	R	2		KCNIP3			1	rs563593659		KCNIP3	0.00271957
cg06549384	R	14		WDR20			43;12	rs553741851;rs573488903		WDR20;WDR20	0.00272169
cg25764700	F	20		NOL4L		N_Shore	0;41	rs545728631;rs116974108	chr20:31170740-31173640	NOL4L	0.00272214
cg18834336	R	15									0.00272398
cg13216057	F	11		DKK3	Unclassified_Cell_type_specific	Island			chr11:12029737-12030841	DKK3;DKK3;DKK3	0.00272804
cg20887363	R	4		STOX2			23	rs545789416		STOX2	0.00272804
cg22586921	F	4			Unclassified_Cell_type_specific		11;36	rs538454708;rs558676276			0.00272938
cg12427906	F	2		RALB			0;48;51	rs529389374;rs11893180;rs77392879		RALB	0.00273057
cg26987310	F	16		ABCC1			0;20;48	rs562745006;rs533179219;rs551560675		ABCC1	0.0027334
cg25251586	F	16			Unclassified_Cell_type_specific		19	rs143451975			0.00273341
cg02381741	F	5		ZBED8	Unclassified_Cell_type_specific	S_Shore	1;6;7;20;41	rs146326216;rs185864555;rs17409777;rs74952614;rs550015979	chr5:159826808-159827111	ZBED8;ZBED8	0.00273498
cg08120023	R	1		C1orf203	Gene_Associated_Cell_type_specific		24	rs1802715		C1orf203;ATP1A1;ATP1A1;ATP1A1;C1orf203	0.00273599
cg10765507	F	8		ERICH1			7;8;41	rs572414341;rs116395369;rs561379635		ERICH1	0.0027405
cg14006905	R	9				N_Shelf	47;31	rs569539906;rs77651749	chr9:36739534-36739782		0.00274083
cg07688051	R	7		CYP3A7-CYP3A51P			47;5;2	rs532059822;rs375337163;rs139268924		CYP3A7-CYP3A51P;CYP3A7	0.00274214
cg00614157	R	5	RDMR	REEP5	Promoter_Associated	S_Shore			chr5:112256980-112258132	REEP5	0.00274233
cg11642882	R	12			Promoter_Associated	N_Shore	16	rs189557053	chr12:125412891-125413165		0.00274316
cg22949637	R	1		PRPF38B	Promoter_Associated	Island	40;21;13;3	rs150859346;rs546426016;rs17552122;rs139318386	chr1:109234788-109235161	PRPF38B	0.00274448
cg07103233	R	22		FAM118A			47;45;44;19;2	rs113014260;rs202071371;rs114233346;rs544897927;rs113499350		FAM118A;FAM118A	0.0027457
cg22719138	F	19		PDCD2L	Promoter_Associated	Island	6;26;47;48	rs559149465;rs528198722;rs541590161;rs564715642	chr19:34895152-34895812	PDCD2L	0.00274798
cg07871393	R	9		FAM205A			5	rs545655246		FAM205A	0.00274816
cg05331993	F	5		RBM22	Unclassified	Island	33;45	rs142010070;rs199790245	chr5:150080131-150080703	RBM22	0.00274928
cg24136671	R	14					34;25;7;4	rs56273236;rs182781214;rs74088576;rs187499316			0.00275051
cg11822224	R	20		RAB22A	Promoter_Associated	N_Shore			chr20:56884738-56885222	RAB22A;PPP4R1L	0.0027508
cg20765100	R	8					2;1	rs557320411;rs189375663			0.00275126
cg23685648	R	7					32;23;19;4	rs552325529;rs565735126;rs149322015;rs375346163			0.00275164
cg09296416	F	17		DNAH17		S_Shelf	7;9;26;39	rs371250540;rs530004450;rs187481781;rs191582903	chr17:76421441-76421766	DNAH17	0.00275274
cg11943255	F	15		SEMA6D	Unclassified_Cell_type_specific	Island			chr15:48009418-48011044	SEMA6D;SEMA6D;SEMA6D;SEMA6D;SEMA6D;SEMA6D	0.00275621
cg01601628	F	5		CD74	Promoter_Associated		1;4	rs556953829;rs201173431		CD74;CD74;CD74	0.00275672
cg14322697	R	19		MYO1F		N_Shore	46;15;2	rs114907713;rs186578639;rs191366039	chr19:8595086-8595471	MYO1F	0.00275735
cg02787902	F	3					0;8;14	rs77602031;rs80052913;rs544706754			0.00275748
cg20113947	F	2		GIGYF2		Island	50	rs576355531	chr2:233562005-233562547	GIGYF2;GIGYF2;GIGYF2;GIGYF2	0.00275835
cg16830861	R	7		EEPD1		Island	38;35;6	rs572771286;rs544878369;rs554393448	chr7:36192591-36193434	EEPD1;EEPD1	0.00275981
cg17543884	R	5		PCDHB4		Island	45;43;40;38;30;24;1	rs138682208;rs559824378;rs527263783;rs191287123;rs185024049;rs529745871;rs61730243	chr5:140502890-140503804	PCDHB4	0.00275987
cg24197689	R	4		C4orf43	Promoter_Associated	Island			chr4:164415409-164416186	C4orf43	0.00276017
cg26917745	R	7					48;36;1	rs181465904;rs116412291;rs144180021			0.0027607
cg24859352	F	6		FLJ22536			25;30	rs138344047;rs570047123		FLJ22536	0.00276197
cg24912842	F	10		LDB1	Promoter_Associated	Island	21;36;37;45	rs537571289;rs555260041;rs567497024;rs12768433	chr10:103879633-103880628	LDB1	0.00276279
cg23354372	F	10		MCMBP			0	rs140540828		MCMBP;MCMBP;MCMBP	0.00276288
cg15772157	R	10				Island	16	rs151292529	chr10:22764708-22767050		0.00276288
cg24202131	R	18		BRUNOL4	Unclassified_Cell_type_specific	S_Shore	41	rs533663167	chr18:34854247-34855163	BRUNOL4;BRUNOL4;BRUNOL4;BRUNOL4	0.00276296
cg09801337	R	1		NBPF8			10	rs189678261		NBPF8;NBPF8;NBPF8	0.00276506
cg07442657	F	2		KCMF1		Island			chr2:85197445-85199321	KCMF1;KCMF1	0.00276851
cg04836606	R	10					49;47;1	rs534876927;rs558346004;rs578175730			0.00276999
cg05106778	R	8		SDC2			2	rs372195912		SDC2	0.00277018
cg26896499	F	1		SUSD4	Unclassified_Cell_type_specific	N_Shore	46	rs376390273	chr1:223536842-223538628	SUSD4;SUSD4	0.00277097
cg25628740	R	1		CLCN6	Promoter_Associated	Island	50;28;25	rs3737965;rs555535290;rs568326346	chr1:11865462-11866566	CLCN6;CLCN6;CLCN6;CLCN6;MTHFR	0.00277201
cg18165251	R	10		PCDH21						PCDH21	0.00277868
cg22577438	F	12		PRIM1	Promoter_Associated	S_Shore	32	rs149379724	chr12:57145948-57146333	PRIM1	0.00277948
cg25912474	F	4					1	rs535521099			0.00277962
cg23680936	F	10		ADO	Promoter_Associated	Island	14;15;29;38	rs199553864;rs549513740;rs561226862;rs531829189	chr10:64564435-64565818	ADO;ADO	0.00278084
cg18208545	R	18		ZNF407						ZNF407	0.00278121
cg19223411	R	2		CTDSP1		S_Shore	26;6;1	rs377203158;rs149582075;rs541188783	chr2:219263098-219265556	CTDSP1;CTDSP1;MIR26B	0.00278352
cg06606386	R	19		MIR27A	Unclassified	S_Shelf	35	rs576242412	chr19:13944139-13944695	MIR27A;MIR24-2;MIR23A	0.0027842
cg24661255	R	1					26;1	rs66632503;rs559032005			0.00278507
cg25706530	R	18		NOL4		Island	50;26;16	rs558406200;rs575182106;rs150367289	chr18:31802358-31803792	NOL4;NOL4;NOL4;NOL4;NOL4	0.0027859
cg04848570	R	12		GPR133			50;36;2	rs529852774;rs542694893;rs559449263		GPR133	0.00278674
cg24630201	R	15			Unclassified_Cell_type_specific		48;25	rs555828730;rs143078077			0.00278742
cg18972205	R	5					1	rs536913984			0.00278781
cg01078582	F	21	RDMR	DSCAM		N_Shore	27	rs544446536	chr21:42213510-42213946	DSCAM	0.00278889
cg11043990	R	17		RNF157	Promoter_Associated	Island			chr17:74235758-74237211	RNF157	0.00278914
cg25327867	F	11					0;27	rs554153222;rs12274009			0.00278961
cg10318528	R	4		SFRP2			46;14;3	rs79071507;rs538115297;rs556819971		SFRP2	0.00279012
cg15498134	F	1		RUNX3			31;46	rs143251627;rs148304118		RUNX3;RUNX3	0.00279035
cg20837474	R	1		PHACTR4			1	rs563377790		PHACTR4;PHACTR4	0.00279098
cg18717288	R	20		NRSN2		Island	27;10	rs559359490;rs528186780	chr20:327376-328977	NRSN2;NRSN2	0.00279281
cg12444234	F	14		C14orf159			24;26;48	rs117679538;rs11848261;rs190413384		C14orf159;C14orf159;C14orf159;C14orf159;C14orf159;C14orf159;C14orf159;C14orf159	0.00279369
cg03130056	F	20		CTSA		S_Shore	0;30	rs149793498;rs147908449	chr20:44518897-44520361	CTSA;CTSA;CTSA	0.00279479
cg18012642	F	6		MCM9	Promoter_Associated	N_Shore	0	rs548547823	chr6:119255738-119256331	MCM9	0.00279713
cg13413412	R	1		PHLDA3	Unclassified	Island	45	rs556159621	chr1:201437519-201438648	PHLDA3;PHLDA3	0.00279781
cg02628561	R	17		MYO15A	Promoter_Associated		41;40;38	rs11650855;rs370372029;rs374806158		MYO15A	0.00280372
cg15602214	R	12		C12orf10	Promoter_Associated	Island	27;7	rs138701588;rs572508056	chr12:53693441-53694028	C12orf10	0.00280736
cg17956731	F	7		PLXNA4			1	rs191844366		PLXNA4	0.00280837
cg00561395	R	22		ATXN10			29;25;20;1	rs564315124;rs149775789;rs549852854;rs145602446		ATXN10;ATXN10	0.00280849
cg24913613	F	2		RAB10			8;15;24;50	rs4665820;rs547445923;rs79961031;rs145159864		RAB10	0.00280958
cg08129017	F	17		SREBF1	Promoter_Associated_Cell_type_specific	S_Shore	15;19	rs562076884;rs536727932	chr17:17726855-17727282	SREBF1;SREBF1	0.00281104
cg10544324	F	3		ACTR8		Island	25;33;37	rs374234590;rs543524890;rs563730520	chr3:53915731-53916320	ACTR8	0.00281348
cg03197594	F	2		STRN		S_Shore	8;21;29	rs148137338;rs551488258;rs570298842	chr2:37193131-37194287	STRN	0.00281423
cg07917886	R	7				N_Shore	49;14	rs558763347;rs577157472	chr7:156795355-156799394		0.00281571
cg09526780	R	6		MRPL2		N_Shelf	39;32;26;1	rs149392474;rs369642680;rs143952438;rs148636906	chr6:43026939-43027841	MRPL2	0.00281939
cg02438181	F	11		TSPAN18			24;35;51	rs146383863;rs375638674;rs140473669		TSPAN18	0.0028258
cg17146110	F	11					42	rs534150474			0.00282729
cg01751188	R	22		RTDR1		Island	37;34;7;5;1	rs45608532;rs532313243;rs367869568;rs184054959;rs531634551	chr22:23412224-23413597	RTDR1;GNAZ	0.00282732
cg03487553	F	14		ATP6V1D		N_Shelf	36	rs1536273	chr14:67826139-67827526	ATP6V1D	0.00282961
cg19436471	F	9		LINC01501						LINC01501	0.00283017
cg12985905	R	3		TWF2		N_Shore	1	rs542484418	chr3:52272839-52273631	TWF2	0.00283192
cg21482312	R	3		SEMA5B			35;22	rs182797466;rs554777675		SEMA5B;SEMA5B;SEMA5B;SEMA5B;SEMA5B	0.00283345
cg14547644	R	6	DMR	ZSCAN23	Unclassified		43;33;32;29;25	rs13190937;rs557759052;rs577829200;rs143788071;rs563367006		ZSCAN23	0.00283383
cg22215258	R	2		DYNC1I2	Promoter_Associated	Island			chr2:172543901-172544690	DYNC1I2	0.00283397
cg00828154	R	6									0.00283558
cg10999932	F	4	DMR	GLRB		S_Shore	10;33;43	rs535854317;rs185582735;rs74623188	chr4:157997166-157997686	GLRB;GLRB;GLRB	0.00283887
cg22223151	R	16					30;8;7;1	rs149113328;rs554797889;rs572958718;rs538570762			0.00283954
cg05235844	R	9		ACTL7A			40;39;25;21;9;1	rs9299164;rs538499599;rs193162938;rs574949869;rs9299165;rs145099613		ACTL7A	0.00283954
cg09203490	F	14		RTN1	Unclassified_Cell_type_specific	S_Shore			chr14:60097208-60097553	RTN1;RTN1;RTN1	0.00283958
cg06825886	F	1				S_Shelf	18;36	rs10798806;rs78608919	chr1:31246010-31246280		0.00283959
cg09258689	F	12	CDMR	GALNT9		Island	0;13;51	rs73168812;rs559836010;rs73473507	chr12:132853943-132854190	GALNT9;LOC100130238	0.00284382
cg11289878	R	4				S_Shore	39	rs538755416	chr4:111119187-111120084		0.00284391
cg13610392	R	14		KIAA0247		Island	41;6	rs138667587;rs571246293	chr14:70078317-70079077	KIAA0247	0.00284401
cg04726821	F	3	RDMR	MLH1		N_Shore	0;26	rs528861282;rs185831966	chr3:37034228-37035356	MLH1;MLH1;MLH1;EPM2AIP1;MLH1	0.00284424
cg03700308	R	20		MOCS3	Promoter_Associated	Island	47;21;6	rs538648289;rs138266702;rs200006912	chr20:49574816-49576287	MOCS3;DPM1	0.00284469
cg21986687	R	14		LINC00524			32;2;1	rs61739892;rs563630636;rs78011690		LINC00524	0.00284484
cg05690394	F	14		HEATR4		Island			chr14:73957750-73958889	HEATR4;C14orf169	0.00284498
[truncated: 844,235+ more rows]
