# Supplementary material for: Genome-wide methylome-based molecular pathologies associated with depression and suicide
Source: Neuropsychopharmacology. 2024 Dec 7;50(4):705–16. doi: 10.1038/s41386-024-02040-9 (PMC11845511; doi:10.1038/s41386-024-02040-9)
Supplement: Supplementary file 6 — Supplementary Table 7 [file 41386_2024_2040_MOESM6_ESM.xlsx]

## Sheet: Table
Table S7: Differentially methylated sites across the genome in C vs. MDD+/-S
Hypermethylated Site										Hypomethylated Site
Column ID	Strand	CHR	UCSC_CpG_Islands_Name	Gene Symbol	p-value	-Log10P	Start	End		Column ID	Strand	CHR	UCSC_CpG_Islands_Name	Gene Symbol	p-value	-Log10P	Start	End
cg00892228	R	1		TAS1R2	3.23397e-05	4.49026	18850413	18850415		cg17869311	R	3		GXYLT2	0.0438734	1.3578	72907821	72907823
cg11866463	F	21	chr21:35986623-35987798	RCAN1	0.00101615	2.99304	34610490	34610492		cg00443543	F	17		SERPINF2	0.0242146	1.61592	1742115	1742117
cg03192919	R	3		FBXW12	0.000957935	3.01866	48370754	48370756		cg02877261	R	4	chr4:186064047-186064614		0.0405947	1.39153	185140010	185140012
cg15425276	R	14	chr14:69341427-69341820	ACTN1	0.000566487	3.24681	68875187	68875189		cg07048348	R	3		LRRC15	0.0121132	1.91674	194370437	194370439
cg12479705	R	4			0.0024837	2.6049	13891922	13891924		cg11245084	R	5			0.000337261	3.47203	766822	766824
cg08883354	R	2			0.00116063	2.93531	224359323	224359325		cg22953510	F	3		ZBTB20	0.0376651	1.42406	114370722	114370724
cg04875706	F	15			0.0125547	1.90119	96768697	96768699		cg05161773	F	17		2021-09-09	0.0292067	1.53452	77381953	77381955
cg26495595	R	2		TSGA10	0.0157572	1.80252	99079952	99079954		cg23881939	R	12		COL2A1	0.00997621	2.00103	47997270	47997272
cg23383154	R	14			0.00462258	2.33512	95560815	95560817		cg00103126	F	4		RASGEF1B	0.0288934	1.5392	81455466	81455468
cg15547764	R	3		PCCB	0.0129395	1.88808	136305843	136305845		cg00513811	F	17		MYO1D	0.0157291	1.8033	32568595	32568597
cg03122926	F	7			0.0106578	1.97233	2386105	2386107		cg01655658	F	6	chr6:30227320-30228255	HLA-L	0.00656228	2.18295	30259805	30259807
cg09672255	R	5	chr5:178450630-178451216	ZNF879	0.0216216	1.66511	179028195	179028197		cg13306870	F	22		CBX7	0.00859979	2.06551	39131577	39131579
cg18037388	F	12		CLEC1B	0.00184851	2.73318	9997468	9997470		cg02492279	R	10			0.0374723	1.42629	69045846	69045848
cg16792234	F	7		SLC25A13	0.00428678	2.36787	96199184	96199186		cg05079227	F	15		ADAMTS17	0.0129298	1.88841	100109255	100109257
cg00924943	F	9		DENND4C	0.0213181	1.67125	19293778	19293780		cg17393140	R	7			0.0355386	1.4493	2724494	2724496
cg10590622	F	4		PDHA2	0.0144366	1.84054	95839793	95839795		cg09015880	F	17	chr17:47209811-47210740		0.0306753	1.51321	49130295	49130297
cg17770035	R	6		NCR2	0.0153074	1.8151	41344996	41344998		cg18486231	R	14	chr14:21152483-21152740	RNASE4	0.0497258	1.30342	20688311	20688313
cg08986950	F	5		ERAP1	0.0166505	1.77857	96784607	96784609		cg16570885	R	3		IGF2BP2	0.0337145	1.47218	185758663	185758665
cg02819655	R	2		PDE11A	0.0464137	1.33335	177988649	177988651		cg12063064	F	3		NCKIPSD	0.00388681	2.41041	48674933	48674935
cg14654833	F	11		LSP1	0.00187591	2.72679	1853060	1853062		cg16033420	R	22		GGT1	0.0249493	1.60294	24619776	24619778
cg02937794	F	11			0.00576555	2.23916	45679120	45679122		cg08776296	R	7	chr7:134854975-134855696	C7orf49	0.0475162	1.32316	135171791	135171793
cg04481338	F	6		ANKS1A	0.00364894	2.43783	35011469	35011471		cg21598751	F	1			0.00406118	2.39135	159821682	159821684
cg05059349	R	13	chr13:112848575-112849221		0.0145417	1.83738	112195161	112195163		cg05679079	R	17	chr17:79084336-79084561	BAIAP2	0.020881	1.68025	81110546	81110548
cg06498495	R	4	chr4:8588715-8588951	GPR78	0.00803651	2.09493	8586957	8586959		cg08436396	R	19	chr19:44302665-44303176	LYPD5	0.0425065	1.37154	43802794	43802796
cg12795959	F	20		SIRPB1	0.048627	1.31312	1588756	1588758		cg14773256	R	7		CRCP	0.0470105	1.32781	66129058	66129060
cg06773563	R	6		AIM1	0.0115613	1.93699	106570050	106570052		cg07564979	F	6			0.0260984	1.58339	32483301	32483303
cg14544439	R	13			0.0100062	1.99973	102679580	102679582		cg05416337	R	18	chr18:49868377-49868759	DCC	0.0152897	1.8156	52338899	52338901
cg03640465	R	4		SLC2A9	0.0383958	1.41572	10041217	10041219		cg10360725	R	8			0.0415692	1.38123	143057898	143057900
cg27224751	R	15	chr15:41099243-41099878	DNAJC17	0.0389075	1.40997	40804722	40804724		cg08407901	R	21	chr21:43989948-43990199	SLC37A1	0.0342861	1.46488	42569838	42569840
cg20920357	R	4			0.0194604	1.71085	115956570	115956572		cg15411755	R	5		LOC102467213	0.0269432	1.56955	106875662	106875664
cg16343465	F	6			0.049761	1.30311	139349538	139349540		cg18576044	F	14	chr14:76012830-76013204		0.0240476	1.61893	75549325	75549327
cg06545341	R	20		CDH4	0.0207376	1.68324	61630230	61630232		cg12293347	F	8	chr8:1113058-1114073		0.0207182	1.68365	1167671	1167673
cg10266977	F	6	chr6:169852315-169852680		0.0199874	1.69924	169454290	169454292		cg17265515	R	8		ERICH1	0.0335574	1.47421	645645	645647
cg21787989	R	1		LGALS8	0.0012393	2.90682	236518279	236518281		cg12395926	R	4			0.0403391	1.39427	17332816	17332818
cg27625131	R	13	chr13:113106337-113106544		0.0382757	1.41708	112451479	112451481		cg13574174	R	17			0.0203634	1.69115	77948566	77948568
cg02338947	R	2		FAM124B	0.00114918	2.93961	224379384	224379386		cg26392703	F	8			0.0478422	1.32019	86295839	86295841
cg24793642	F	8	chr8:57350947-57351285		0.0072863	2.13749	56438625	56438627		cg05515244	F	16		CDH5	0.00962494	2.0166	66379146	66379148
cg07258983	F	18	chr18:42258983-42260795		0.0390207	1.4087	44675493	44675495		cg00161838	F	13		ANKRD10	0.00847783	2.07172	110885748	110885750
cg25790831	R	17		KRTAP9-7	0.00902638	2.04449	41275419	41275421		cg09399439	R	2			0.00151013	2.82099	215728793	215728795
cg15520372	F	11		LOC101928940	0.0366466	1.43597	114367078	114367080		cg03374522	R	9	chr9:6703948-6704662		0.0091334	2.03937	6704979	6704981
cg03071582	R	6	chr6:164393071-164393824		0.0441737	1.35484	163971934	163971936		cg04312783	R	1		TDRD10	0.00626345	2.20319	154541854	154541856
cg06508490	F	11		CAT	0.0488366	1.31125	34467282	34467284		cg01858500	F	17			0.0284482	1.54595	70206424	70206426
cg03324099	R	2			0.0068811	2.16234	52534099	52534101		cg12012426	R	4	chr4:1366462-1366688	KIAA1530	0.0156333	1.80595	1372674	1372676
cg04026937	R	6	chr6:32551851-32552331	HLA-DRB1	0.00936527	2.02848	32581583	32581585		cg05554406	F	7		GNA12	0.019054	1.72001	2795234	2795236
cg00231519	F	10	chr10:120513949-120515108	C10orf46	0.0412394	1.38469	118756606	118756608		cg22071943	R	5	chr5:1226976-1227305	SLC6A18	0.0139263	1.85616	1225318	1225320
cg16788857	R	3		C3orf59	0.00256018	2.59173	192860161	192860163		cg04843630	F	1			0.00691615	2.16014	25050673	25050675
cg15932613	F	2		PDE11A	0.0414709	1.38226	177629899	177629901		cg26469782	R	4	chr4:4119800-4120035		0.0253767	1.59556	4115485	4115487
cg14627380	F	10		MPP7	0.0176965	1.75211	28270190	28270192		cg24861747	R	5	chr5:1226976-1227305	SLC6A18	0.0100641	1.99723	1228098	1228100
cg01359658	R	7			0.00415621	2.3813	2387232	2387234		cg00004073	R	2	chr2:237028848-237029121	AGAP1	0.00283011	2.5482	236118947	236118949
cg02216498	R	1		LOC100131564	0.0104164	1.98228	93324735	93324737		cg22256607	R	8		ANK1	0.00728171	2.13777	41790838	41790840
