# Supplementary material for: Genome-wide methylome-based molecular pathologies associated with depression and suicide
Source: Neuropsychopharmacology. 2024 Dec 7;50(4):705–16. doi: 10.1038/s41386-024-02040-9 (PMC11845511; doi:10.1038/s41386-024-02040-9)
Supplement: Supplementary file 7 — Supplementary Table 8 [file 41386_2024_2040_MOESM7_ESM.xlsx]

## Sheet: Table
Table S8: Differentially methylated sites across the genome in control C vs. MDD-S
Hypermethylated Site										Hypomethylated Site
Column ID	Strand	CHR	UCSC_CpG_Islands_Name	Gene Symbol	p-value	-Log10P	Start	End		Column ID	Strand	CHR	UCSC_CpG_Islands_Name	Gene Symbol	p-value	-Log10P	Start	End
cg11866463	F	21	chr21:35986623-35987798	RCAN1	0.000489627	3.31013	34610490	34610492		cg11245084	R	5			0.000136047	3.86631	766822	766824
cg18037388	F	12		CLEC1B	0.000127519	3.89443	9997468	9997470		cg19223824	R	20	chr20:44685771-44687610	SLC12A5	0.0427864	1.36869	46054323	46054325
cg00892228	R	1		TAS1R2	0.000176993	3.75204	18850413	18850415		cg07889003	F	6		HLA-DRB1	0.00119215	2.92367	32578836	32578838
cg04875706	F	15			0.0144903	1.83892	96768697	96768699		cg27015302	R	8			0.0130656	1.88387	125472465	125472467
cg03192919	R	3		FBXW12	0.0025986	2.58526	48370754	48370756		cg13574174	R	17			0.041535	1.38159	77948566	77948568
cg16792234	F	7		SLC25A13	0.00260987	2.58338	96199184	96199186		cg14859874	F	1		UBAP2L	0.043194	1.36458	154265788	154265790
cg12479705	R	4			0.0039259	2.40606	13891922	13891924		cg13799572	F	11		KIRREL3	0.0245753	1.6095	126512339	126512341
cg23383154	R	14			0.00729069	2.13723	95560815	95560817		cg00501169	F	1		NBPF4	0.0285802	1.54393	108226631	108226633
cg15547764	R	3		PCCB	0.0209375	1.67908	136305843	136305845		cg21691076	F	9		SLC25A25-AS1	0.0259395	1.58604	108226631	108226633
cg04814784	R	3	chr3:10183305-10183941	VHL	0.0453663	1.34327	10140876	10140878		cg04312783	R	1		TDRD10	0.0180408	1.74374	154541854	154541856
cg12695921	R	21		LOC101927973	0.0432349	1.36417	28192896	28192898		cg23881939	R	12		COL2A1	0.00620222	2.20745	47997270	47997272
cg10590622	F	4		PDHA2	0.0155279	1.80889	95839793	95839795		cg11857805	R	14	chr14:100437381-100438863		0.0245826	1.60937	99974885	99974887
cg08625210	F	11			0.018472	1.73349	2188427	2188429		cg00979438	F	16			0.0232337	1.63388	73165945	73165947
cg06498495	R	4	chr4:8588715-8588951	GPR78	0.0123432	1.90857	8586957	8586959		cg04462915	R	17	chr17:76395406-76395617	PGS1	0.0326665	1.4859	78400527	78400529
cg14544439	R	13			0.00553081	2.25721	102679580	102679582		cg13815695	R	12	chr12:104234273-104235327	LOC253724	0.0303767	1.51746	103844116	103844118
cg08883354	R	2			0.00626452	2.20311	224359323	224359325		cg13569207	R	7	chr7:149535243-149536037	ZNF862	0.0349603	1.45642	149839764	149839766
cg03640465	R	4		SLC2A9	0.031895	1.49628	10041217	10041219		cg00161838	F	13		ANKRD10	0.00852032	2.06954	110885748	110885750
cg00944631	F	22	chr22:20459267-20461473		0.0232892	1.63285	18615079	18615081		cg21783012	R	1	chr1:2706025-2706961		0.00849883	2.07064	2793810	2793812
cg15425276	R	14	chr14:69341427-69341820	ACTN1	0.00994965	2.00219	68875187	68875189		cg05961492	F	22	chr22:47456900-47457161	TBC1D22A	0.0221147	1.65532	47063642	47063644
cg16488130	R	20			0.0081705	2.08775	17807913	17807915		cg16836675	F	17	chr17:52977866-52978307	TOM1L1	0.0171774	1.76504	54904491	54904493
cg15211500	F	16	chr16:53088716-53089279	CHD9	0.0116714	1.93288	53053994	53053996		cg17265515	R	8		ERICH1	0.0250799	1.60067	645645	645647
cg20920357	R	4			0.0115044	1.93914	115956570	115956572		cg21598751	F	1			0.000921225	3.03563	159821682	159821684
cg21787989	R	1		LGALS8	0.000704998	3.15181	236518279	236518281		cg16033420	R	22		GGT1	0.00807395	2.09291	24619776	24619778
cg08514194	R	21		KRTAP12-4	0.0257125	1.58986	44655174	44655176		cg04277055	F	4	chr4:185746557-185747827		0.0478741	1.3199	184828722	184828724
cg13232075	R	1			0.0441855	1.35472	204587706	204587708		cg12743416	R	7		TRIM24	0.029266	1.53364	138545243	138545245
cg13079150	F	19		CNOT3	0.0215689	1.66617	54151909	54151911		cg03374522	R	9	chr9:6703948-6704662		0.00929869	2.03158	236118947	236118949
cg19278212	F	9		TLE4	0.0275615	1.5597	79693473	79693475		cg16402757	R	10		CUL2	0.0036079	2.44275	35022075	35022077
cg11978593	F	7	chr7:1890830-1891088	MAD1L1	0.00874145	2.05842	1852892	1852894		cg14797147	R	5			0.0447771	1.34894	124973402	124973404
cg13372276	F	13		TPP2	0.0200288	1.69835	102654867	102654869		cg20370184	R	6		SLC44A4	0.00890911	2.05017	31870766	31870768
cg10942914	R	5			0.0111065	1.95442	135020423	135020425		cg05554406	F	7		GNA12	0.0219814	1.65794	2795234	2795236
cg03122926	F	7			0.0467133	1.33056	2386105	2386107		cg07564979	F	6			0.00872443	2.05926	32483301	32483303
cg17671621	F	2		PASK	0.0240359	1.61914	241138080	241138082		cg09399439	R	2			0.00194967	2.71004	215728793	215728795
cg27341708	R	4		MAML3	0.0281578	1.5504	140030954	140030956		cg12012426	R	4	chr4:1366462-1366688	KIAA1530	0.0218142	1.66126	1372674	1372676
cg04481338	F	6		ANKS1A	0.0120979	1.91729	35011469	35011471		cg05291429	F	17	chr17:1492086-1492322	SLC43A2	0.00105453	2.97694	1591271	1591273
cg03392100	F	6		C6orf26	0.0219423	1.65872	31764103	31764105		cg01236565	F	20	chr20:11871374-11872207		0.00782391	2.10658	11888818	11888820
cg03152185	R	15		SCAPER	0.0479305	1.31939	76865828	76865830		cg19555075	R	14			0.0162945	1.78796	95572349	95572351
cg27224751	R	15	chr15:41099243-41099878	DNAJC17	0.0465865	1.33174	40804722	40804724		cg09857096	F	4		BMPR1B	0.0301431	1.52081	94975191	94975193
cg05111645	R	6		OR2H1	0.00654241	2.18426	29459741	29459743		cg05515244	F	16		CDH5	0.00340598	2.46776	66379146	66379148
cg14068184	F	9	chr9:110227967-110228656		0.0150232	1.82324	107469535	107469537		cg05886630	R	4		ACSL1	0.000291026	3.53607	184816687	184816689
cg14627380	F	10		MPP7	0.0166327	1.77904	28270190	28270192		cg15411755	R	5		LOC102467213	0.00566838	2.24654	106875662	106875664
cg16494625	R	6		HCG2P7	0.0254522	1.59427	29900429	29900431		cg22071943	R	5	chr5:1226976-1227305	SLC6A18	0.00816142	2.08823	1225318	1225320
cg13226272	F	2			0.00585516	2.23246	172324982	172324984		cg21223191	F	6			0.00911124	2.04042	32615963	32615965
cg03681484	R	11		PACS1	0.0168815	1.77259	66109097	66109099		cg09993319	R	10		MGMT	0.0170803	1.7675	129731170	129731172
cg02216498	R	1		LOC100131564	0.00702906	2.1531	93324735	93324737		cg14773256	R	7		CRCP	0.00779686	2.10808	66129058	66129060
cg02902672	F	6	chr6:32632158-32633027	HLA-DQB1	0.023366	1.63142	32667582	32667584		cg00513811	F	17		MYO1D	0.000354649	3.4502	32568595	32568597
cg13033971	R	13	chr13:46287282-46288214		0.00955477	2.01978	45717837	45717839		cg04843630	F	1			0.00408301	2.38902	25050673	25050675
cg06716834	F	8		FER1L6	0.0405142	1.39239	124104630	124104632		cg16194698	F	6			0.00764578	2.11658	32626800	32626802
cg02338947	R	2		FAM124B	0.0014348	2.84321	224379384	224379386		cg05416337	R	18	chr18:49868377-49868759	DCC	0.000545775	3.26299	52338899	52338901
cg08693140	F	7	chr7:6654745-6655860		0.0214771	1.66802	6613878	6613880		cg24861747	R	5	chr5:1226976-1227305	SLC6A18	0.00291861	2.53482	1228098	1228100
cg27128560	F	10		COL17A1	0.0102507	1.98925	104055684	104055686		cg00004073	R	2	chr2:237028848-237029121	AGAP1	0.0011195	2.95098	236118947	236118949
