# Supplementary material for: Genome-wide methylome-based molecular pathologies associated with depression and suicide
Source: Neuropsychopharmacology. 2024 Dec 7;50(4):705–16. doi: 10.1038/s41386-024-02040-9 (PMC11845511; doi:10.1038/s41386-024-02040-9)
Supplement: Supplementary file 8 — Supplementary Table 9 [file 41386_2024_2040_MOESM8_ESM.xlsx]

## Sheet: Table
Table S9: Differentially methylated sites across the genome in C vs. MDD+S
Hypermethylated Site										Hypomethylated Site
Column ID	Strand	CHR	UCSC_CpG_Islands_Name	Gene Symbol	p-value	-Log10P	Start	End		Column ID	Strand	CHR	UCSC_CpG_Islands_Name	Gene Symbol	p-value	-Log10P	Start	End
cg00892228	R	1		TAS1R2	0.00030565	3.51478	18850413	18850415		cg08845905	F	18			0.0193701	1.71287	78820715	78820717
cg15425276	R	14	chr14:69341427-69341820	ACTN1	0.000556643	3.25442	68875187	68875189		cg09592546	R	17		RPTOR	0.0185414	1.73186	80679101	80679103
cg26495595	R	2		TSGA10	0.0112813	1.94764	99079952	99079954		cg13219409	R	2		HDAC4	0.0105742	1.97575	239098331	239098333
cg02819655	R	2		PDE11A	0.0170951	1.76713	177988649	177988651		cg17746638	R	16	chr16:18478279-18482541		0.025268	1.59743	18384672	18384674
cg08986950	F	5		ERAP1	0.00633177	2.19847	96784607	96784609		cg11752572	R	4		SEC24B	0.0416434	1.38045	109487662	109487664
cg08883354	R	2			0.00302708	2.51898	224359323	224359325		cg00236261	R	10		CCDC3	0.0189498	1.7224	12957617	12957619
cg03192919	R	3		FBXW12	0.00523852	2.28079	48370754	48370756		cg00295418	R	8		MYOM2	0.0436604	1.35991	2073339	2073341
cg03122926	F	7			0.0139073	1.85676	2386105	2386107		cg00154902	R	8	chr8:1245671-1246464		0.00171441	2.76589	1297442	1297444
cg01608425	R	12		POLE	0.0268895	1.57042	132633066	132633068		cg05679079	R	17	chr17:79084336-79084561	BAIAP2	0.0481035	1.31782	81110546	81110548
cg06972843	F	6		HIVEP2	0.00213901	2.66979	142867772	142867774		cg13250819	R	2			0.0206843	1.68436	158752452	158752454
cg09672255	R	5	chr5:178450630-178451216	ZNF879	0.0267083	1.57335	179028195	179028197		cg02460443	R	1		LINC00184	0.0317336	1.49848	234629508	234629510
cg17770035	R	6		NCR2	0.0149821	1.82443	41344996	41344998		cg10941775	R	12		BTBD11	0.00705169	2.15171	107373951	107373953
cg14654833	F	11		LSP1	0.00193689	2.7129	1853060	1853062		cg05079227	F	15		ADAMTS17	0.0243587	1.61335	100109255	100109257
cg24506221	R	1	chr1:110230238-110230614	GSTM1	0.0352891	1.45236	109687778	109687780		cg23414024	F	12			0.0437184	1.35934	24708061	24708063
cg12479705	R	4			0.0154943	1.80983	13891922	13891924		cg09399439	R	2			0.0135143	1.86921	215728793	215728795
cg00924943	F	9		DENND4C	0.0340017	1.4685	19293778	19293780		cg20389709	R	2	chr2:10182635-10184702	KLF11	0.0406724	1.3907	10044175	10044177
cg06545341	R	20		CDH4	0.00998712	2.00056	61630230	61630232		cg16217445	F	5			0.00768533	2.11434	18466418	18466420
cg02937794	F	11			0.00827788	2.08208	45679120	45679122		cg16570885	R	3		IGF2BP2	0.0454324	1.34263	185758663	185758665
cg03071582	R	6	chr6:164393071-164393824		0.0191324	1.71823	163971934	163971936		cg13574174	R	17			0.044718	1.34952	77948566	77948568
cg27625131	R	13	chr13:113106337-113106544		0.0189204	1.72307	112451479	112451481		cg10369879	F	12			0.0401329	1.3965	131597991	131597993
cg24586205	R	1			0.0448501	1.34824	221988685	221988687		cg05126514	R	3		BSN	0.0496383	1.30418	49660024	49660026
cg05059349	R	13	chr13:112848575-112849221		0.0216618	1.66431	112195161	112195163		cg05732866	F	1			0.0237136	1.625	175204063	175204065
cg23383154	R	14			0.0228417	1.64127	95560815	95560817		cg00161838	F	13		ANKRD10	0.0487006	1.31247	110885748	110885750
cg03398919	R	2			0.0372327	1.42908	172253741	172253743		cg02129532	R	20			0.0288119	1.54043	12395004	12395006
cg11866463	F	21	chr21:35986623-35987798	RCAN1	0.0233428	1.63185	34610490	34610492		cg26033510	F	6			0.03808	1.4193	109826361	109826363
cg22120018	F	14		DAAM1	0.0297976	1.52582	59261660	59261662		cg12293347	F	8	chr8:1113058-1114073		0.0328046	1.48407	1167671	1167673
cg15547764	R	3		PCCB	0.0420845	1.37588	136305843	136305845		cg08324927	R	20			0.0326733	1.48581	48416091	48416093
cg25624849	F	18			0.0144122	1.84127	60709850	60709852		cg14378789	F	2			0.0250446	1.60129	111726088	111726090
cg04481338	F	6		ANKS1A	0.00988771	2.0049	35011469	35011471		cg16415365	F	10	chr10:134682700-134682917	CFAP46	0.0133841	1.87341	132868427	132868429
cg18843803	R	19		TSHZ3	0.00284445	2.546	31308499	31308501		cg16995742	R	2	chr2:237994004-237994876	COPS8	0.0293748	1.53203	237083968	237083970
cg19484093	F	4			0.0259238	1.5863	119069784	119069786		cg15033116	R	7			0.0133836	1.87343	41186150	41186152
cg06773563	R	6		AIM1	0.0255488	1.59263	106570050	106570052		cg04312783	R	1		TDRD10	0.0157408	1.80297	154541854	154541856
cg09284209	F	12			0.0462151	1.33522	124100605	124100607		cg05161773	F	17		2021-09-09	0.00751476	2.12408	77381953	77381955
cg13754915	R	9	chr9:140172613-140176105	C9orf167	0.00126594	2.89759	137279819	137279821		cg25505551	F	2	chr2:3063372-3063672	LINC01250	0.00203518	2.6914	3059463	3059465
cg00693253	F	12		LRP1	0.0278836	1.55465	57166024	57166026		cg25985455	F	20	chr20:60717598-60719667	PSMA7	0.0479087	1.31959	62138848	62138850
cg10266977	F	6	chr6:169852315-169852680		0.0255537	1.59255	169454290	169454292		cg08407901	R	21	chr21:43989948-43990199	SLC37A1	0.0192715	1.71508	42569838	42569840
cg02154924	F	15		LOXL1	0.0280614	1.55189	73940094	73940096		cg14877834	R	10			0.0327947	1.4842	33862437	33862439
cg06377160	F	11		SNX19	0.0252147	1.59835	130893073	130893075		cg04577745	F	16			0.0401055	1.3968	87206540	87206542
cg07258983	F	18	chr18:42258983-42260795		0.0475297	1.32303	44675493	44675495		cg04316537	R	2			0.0216363	1.66482	101973426	101973428
cg05037630	R	15		MAP2K5	0.0318911	1.49633	67802678	67802680		cg18576044	F	14	chr14:76012830-76013204		0.00926527	2.03314	75549325	75549327
cg24114730	R	14			0.0368132	1.434	55458909	55458911		cg26392703	F	8			0.0255981	1.59179	86295839	86295841
cg23667563	F	12			0.0306482	1.5136	130773663	130773665		cg26469782	R	4	chr4:4119800-4120035		0.0365777	1.43678	4115485	4115487
cg15281606	F	2		UBE2F	0.0104688	1.9801	237994667	237994669		cg12342501	R	2			0.00820196	2.08608	8390390	8390392
cg16569309	R	19	chr19:36266234-36266622		0.0178818	1.74759	35773126	35773128		cg10360725	R	8			0.00593152	2.22683	143057898	143057900
cg04636193	F	6		LRRC16A	0.0233251	1.63218	25506169	25506171		cg08776296	R	7	chr7:134854975-134855696	C7orf49	0.00400799	2.39707	135171791	135171793
cg04026937	R	6	chr6:32551851-32552331	HLA-DRB1	0.0184904	1.73305	32581583	32581585		cg01858500	F	17			0.0128564	1.89088	70206424	70206426
cg18618432	R	19	chr19:34625191-34625750		0.030319	1.51829	34131001	34131003		cg20502501	R	17		RPTOR	0.00744468	2.12815	80835602	80835604
cg01359658	R	7			0.00800841	2.09645	2387232	2387234		cg12395926	R	4			0.00426931	2.36964	17332816	17332818
cg02109711	F	15	chr15:77197258-77197895		0.00400636	2.39725	76905403	76905405		cg22256607	R	8		ANK1	0.00612768	2.2127	41790838	41790840
cg16792234	F	7		SLC25A13	0.0473978	1.32424	96199184	96199186		cg09866143	F	3	chr3:124860569-124861019	SLC12A8	0.0133114	1.87578	125142676	125142678
