# Supplementary material for: Genome-wide methylome-based molecular pathologies associated with depression and suicide
Source: Neuropsychopharmacology. 2024 Dec 7;50(4):705–16. doi: 10.1038/s41386-024-02040-9 (PMC11845511; doi:10.1038/s41386-024-02040-9)
Supplement: Supplementary file 9 — Supplementary Table 10 [file 41386_2024_2040_MOESM9_ESM.xlsx]

## Sheet: Table
Table S10: Differentially methylated sites across the genome in MDD-S vs. MDD+S
Hypermethylated Site															Hypomethylated Site
Column ID	GENE	CHR	Strand	CHR	Gene Symbol	Regulatory_Feature_Group	Relation_to_UCSC_CpG_Island	UCSC_CpG_Islands_Name	Gene Symbol	p-value(Group 2 vs. Group 3)	-Log10P	Start	End		Column ID	Strand	CHR	UCSC_CpG_Islands_Name	Gene Symbol	p-value	-Log10P	Start	End
cg04277055		chr4	F	4			S_Shelf	chr4:185746557-185747827		0.00117599	2.9296	184828722	184828724		cg10942914	R	5			0.017264	1.76286	135020423	135020425
cg11857805		chr14	R	14			S_Shelf	chr14:100437381-100438863		0.000399909	3.39804	99974885	99974887		cg01414116	R	12			0.0413028	1.38402	130236259	130236261
cg21566433	PCSK6	chr15	R	15	PCSK6		N_Shelf	chr15:101938645-101938873	PCSK6	0.00289999	2.5376	101395950	101395952		cg15033116	R	7			0.0224442	1.6489	41186150	41186152
cg21158163		chr20	R	20			Island	chr20:59542508-59542739		0.000322113	3.49199	60967521	60967523		cg19619253	R	20		APCDD1L-AS1	0.0164722	1.78325	58575792	58575794
cg20370184	SLC44A4	chr6	R	6	SLC44A4				SLC44A4	0.0019004	2.72115	31870766	31870768		cg18079296	R	10		ADARB2	0.0141985	1.84776	1288573	1288575
cg09746326	DCUN1D2	chr13	F	13	DCUN1D2				DCUN1D2	0.00241819	2.61651	113472825	113472827		cg08748626	F	4			0.0297881	1.52596	12724271	12724273
cg08919780	CDK13	chr7	F	7	CDK13				CDK13	0.00923796	2.03442	40015183	40015185		cg10834425	F	12		INHBC	0.0236331	1.62648	57442181	57442183
cg07505631	CDCP1	chr3	F	3	CDCP1				CDCP1	0.00339027	2.46977	45124760	45124762		cg07846874	R	7		THSD7A	0.0182104	1.73968	11528901	11528903
cg05886630	ACSL1	chr4	R	4	ACSL1				ACSL1	0.000377254	3.42337	184816687	184816689		cg03681484	R	11		PACS1	0.0166289	1.77914	66109097	66109099
cg16194698		chr6	F	6						0.0192049	1.71659	32626800	32626802		cg16441627	R	17		ALOX12P2	0.0213611	1.67038	6857092	6857094
cg12743416	TRIM24	chr7	R	7	TRIM24				TRIM24	0.00378836	2.42155	138545243	138545245		cg25505551	F	2	chr2:3063372-3063672	LINC01250	0.00121155	2.91666	3059463	3059465
cg19181528		chr20	R	20			Island	chr20:59542508-59542739		0.000567107	3.24633	60967532	60967534		cg03152185	R	15		SCAPER	0.0434107	1.3624	76865828	76865830
cg09993319	MGMT	chr10	R	10	MGMT				MGMT	0.0254825	1.59376	129731170	129731172		cg22270253	F	7			0.00264247	2.57799	96376494	96376496
cg09663314	HLA-DRB6	chr6	R	6	HLA-DRB6				HLA-DRB6	0.00138051	2.85996	32558201	32558203		cg18673341	R	7		MGC87042	0.02864	1.54303	22442342	22442344
cg19843426	PARD6G	chr18	R	18	PARD6G-AS1				PARD6G-AS1	0.0377861	1.42267	80167179	80167181		cg00413734	F	7		AEBP1	0.0243076	1.61426	44106310	44106312
cg06634228		chr11	R	11						0.00986063	2.0061	15416708	15416710		cg17839758	R	21		C21orf29	0.0103893	1.98341	44657644	44657646
cg00513811	MYO1D	chr17	F	17	MYO1D				MYO1D	0.0021284	2.67195	32568595	32568597		cg10772532	R	14	chr14:81407710-81408133	C14orf145	0.022254	1.65259	80939501	80939503
cg07889003	HLA-DRB1	chr6	F	6	HLA-DRB1				HLA-DRB1	0.00106686	2.97189	32578836	32578838		cg03758653	R	2			0.0031116	2.50702	127161907	127161909
cg18847598	ASAM	chr11	R	11	ASAM				ASAM	0.0456618	1.34045	123177452	123177454		cg06813297	R	12		EP400	0.0117988	1.92816	132052705	132052707
cg13799572	KIRREL3	chr11	F	11	KIRREL3				KIRREL3	0.0153661	1.81344	126512339	126512341		cg10360725	R	8			0.0305283	1.5153	143057898	143057900
cg03770889		chr5	F	5						0.0428645	1.3679	2352615	2352617		cg12920781	R	13		STK24	0.0231222	1.63597	98489017	98489019
cg05291429	SLC43A2	chr17	F	17	SLC43A2		S_Shelf	chr17:1492086-1492322	SLC43A2	0.0044785	2.34887	1591271	1591273		cg13725087	R	9			0.00566117	2.24709	133003631	133003633
cg03749159		chr8	R	8						0.0279398	1.55378	132702522	132702524		cg23836570	R	12		FBRSL1	0.00884344	2.05338	132501530	132501532
cg03391002	WSCD2	chr12	F	12	WSCD2				WSCD2	0.0374722	1.42629	108172599	108172601		cg07495405	F	18	chr18:34325624-34325842	FHOD3	0.00942557	2.02569	36745863	36745865
cg00979438		chr16	F	16						0.0177615	1.75052	73165945	73165947		cg02533724	F	10			0.0470072	1.32784	128481647	128481649
cg21223191		chr6	F	6						0.0315699	1.50073	32615963	32615965		cg14378789	F	2			0.0106476	1.97275	111726088	111726090
cg01236565		chr20	F	20			N_Shore	chr20:11871374-11872207		0.0173781	1.76	11888818	11888820		cg02265440	R	14			0.0024746	2.60649	70223361	70223363
cg16908938	GREB1	chr2	R	2	GREB1				GREB1	0.016163	1.79148	11587952	11587954		cg18037388	F	12		CLEC1B	0.0151204	1.82044	9997468	9997470
cg19683494		chr5	R	5			S_Shore	chr5:74907286-74907770		0.000287489	3.54138	75612316	75612318		cg14293999	F	14			0.0487886	1.31168	101374030	101374032
cg05416337	DCC	chr18	R	18	DCC		N_Shelf	chr18:49868377-49868759	DCC	0.00487025	2.31245	52338899	52338901		cg11920595	R	10		SUFU	0.00892222	2.04953	102614145	102614147
cg04636193	LRRC16A	chr6	F	6	LRRC16A				LRRC16A	0.00702329	2.15346	25506169	25506171		cg08625210	F	11			0.0214034	1.66952	2188427	2188429
cg25403368		chr5	R	5						0.0198112	1.70309	131218626	131218628		cg14507637	F	1			0.0151349	1.82002	162902347	162902349
cg09998151	AKAP6	chr14	R	14	AKAP6				AKAP6	0.0143927	1.84186	32457693	32457695		cg08776296	R	7	chr7:134854975-134855696	C7orf49	0.0116143	1.93501	135171791	135171793
cg26889118		chr15	R	15			S_Shelf	chr15:49338363-49338771		0.0314873	1.50186	49050431	49050433		cg10713875	F	19			0.0194184	1.71179	16883277	16883279
cg16836675	TOM1L1	chr17	F	17	TOM1L1		S_Shelf	chr17:52977866-52978307	TOM1L1	0.0323069	1.4907	54904491	54904493		cg12395926	R	4			0.0179321	1.74637	17332816	17332818
cg04462915	PGS1	chr17	R	17	PGS1		S_Shore	chr17:76395406-76395617	PGS1	0.0242004	1.61618	78400527	78400529		cg13324406	R	1		CHD1L	0.00792112	2.10121	147271255	147271257
cg13603318	CCDC46	chr17	R	17	CCDC46				CCDC46	0.0326776	1.48575	65930754	65930756		cg00944631	F	22	chr22:20459267-20461473		0.008129	2.08996	18615079	18615081
cg11716267	LOC375190	chr2	F	2	LOC375190				LOC375190	0.0422432	1.37424	24144957	24144959		cg12340462	F	9			0.0150309	1.82302	41672608	41672610
cg11265381		chr8	F	8						0.0446612	1.35007	125563839	125563841		cg25893052	R	17		RPTOR	0.00830649	2.08058	80629341	80629343
cg06972843	HIVEP2	chr6	F	6	HIVEP2				HIVEP2	0.0172904	1.76219	142867772	142867774		cg14877834	R	10			0.00777316	2.1094	33862437	33862439
cg02109711		chr15	F	15		Promoter_Associated	Island	chr15:77197258-77197895		0.000871396	3.05978	76905403	76905405		cg13653328	F	5	chr5:148520992-148521467	ABLIM3	0.03747	1.42632	149141105	149141107
cg09886258		chr6	R	6						0.0297006	1.52723	81449978	81449980		cg07021532	R	5	chr5:178322713-178323538	ZFP2	0.00313766	2.50339	178895735	178895737
cg08394893		chr5	R	5						0.0403216	1.39446	6106563	6106565		cg08514194	R	21		KRTAP12-4	0.00471723	2.32631	44655174	44655176
cg08839358	ATL2	chr2	F	2	ATL2				ATL2	0.0227049	1.64388	38301618	38301620		cg09866143	F	3	chr3:124860569-124861019	SLC12A8	0.0231787	1.63491	125142676	125142678
cg14859874	UBAP2L	chr1	F	1	UBAP2L	Gene_Associated_Cell_type_specific			UBAP2L	0.0395549	1.4028	154265788	154265790		cg04814784	R	3	chr3:10183305-10183941	VHL	0.0191927	1.71686	10140876	10140878
cg19223824	SLC12A5	chr20	R	20	SLC12A5		N_Shelf	chr20:44685771-44687610	SLC12A5	0.0483204	1.31587	46054323	46054325		cg20502501	R	17		RPTOR	0.00309238	2.50971	80835602	80835604
cg14159672	PM20D1	chr1	F	1	PM20D1	Unclassified_Cell_type_specific	Island	chr1:205818898-205819191	PM20D1	0.00315008	2.50168	205850050	205850052		cg26033510	F	6			0.000814868	3.08891	109826361	109826363
cg25923457	MLLT10	chr10	R	10	MLLT10		S_Shelf	chr10:21822850-21824410	MLLT10	0.0354354	1.45056	21538865	21538867		cg19377607	R	10	chr10:72141560-72142637	LRRC20	0.00475212	2.32311	70378367	70378369
cg18467790	RADIL	chr7	F	7	RADIL		N_Shelf	chr7:4874104-4875095	RADIL	0.0283842	1.54692	4832247	4832249		cg12342501	R	2			0.000905546	3.04309	8390390	8390392
cg22901347	TNIK	chr3	F	3	TNIK				TNIK	0.0465426	1.33215	171420763	171420765		cg00295418	R	8		MYOM2	0.000583436	3.23401	2073339	2073341
