# Supplementary material for: Genome-wide methylome-based molecular pathologies associated with depression and suicide
Source: Neuropsychopharmacology. 2024 Dec 7;50(4):705–16. doi: 10.1038/s41386-024-02040-9 (PMC11845511; doi:10.1038/s41386-024-02040-9)
Supplement: Supplementary file 10 — Supplementary Table 11 [file 41386_2024_2040_MOESM10_ESM.xlsx]

## Sheet: Table
Table S11: Genes in the close vicinity of top ranking hyper and hypomethylated sites across genome
C vs. MDD+/-S			C vs. MDD-S			C vs. MDD+S			MDD-S vs. MDD+S
Hypermethylated Gene	Hypomethylated Gene		Hypermethylated Gene	Hypomethylated Gene		Hypermethylated Gene	Hypomethylated Gene		Hypermethylated Gene	Hypomethylated Gene
TAS1R2	GXYLT2		RCAN1	SLC12A5		TAS1R2	RPTOR		PCSK6	ADARB2
RCAN1	SERPINF2		CLEC1B	HLA-DRB1		ACTN1	HDAC4		SLC44A4	INHBC
FBXW12	LRRC15		TAS1R2	UBAP2L		TSGA10	SEC24B		DCUN1D2	THSD7A
ACTN1	ZBTB20		FBXW12	KIRREL3		PDE11A	CCDC3		CDK13	PACS1
TSGA10	COL2A1		SLC25A13	NBPF4		ERAP1	MYOM2		CDCP1	ALOX12P2
PCCB	RASGEF1B		PCCB	TDRD10		FBXW12	BAIAP2		ACSL1	LINC01250
ZNF879	MYO1D		VHL	COL2A1		POLE	BTBD11		TRIM24	SCAPER
CLEC1B	HLA-L		PDHA2	PGS1		HIVEP2	ADAMTS17		MGMT	MGC87042
SLC25A13	CBX7		GPR78	ZNF862		ZNF879	KLF11		HLA-DRB6	AEBP1
DENND4C	ADAMTS17		SLC2A9	ANKRD10		NCR2	IGF2BP2		PARD6G	C21orf29
PDHA2	RNASE4		ACTN1	TBC1D22A		LSP1	BSN		MYO1D	C14orf145
NCR2	IGF2BP2		CHD9	TOM1L1		GSTM1	ANKRD10		HLA-DRB1	EP400
ERAP1	NCKIPSD		LGALS8	ERICH1		DENND4C	CFAP46		ASAM	STK24
PDE11A	GGT1		KRTAP12-4	GGT1		CDH4	COPS8		KIRREL3	FBRSL1
LSP1	C7orf49		CNOT3	TRIM24		RCAN1	TDRD10		SLC43A2	FHOD3
ANKS1A	BAIAP2		TLE4	CUL2		DAAM1	PSMA7		WSCD2	CLEC1B
GPR78	LYPD5		MAD1L1	SLC44A4		PCCB	SLC37A1		GREB1	SUFU
SIRPB1	CRCP		TPP2	GNA12		ANKS1A	C7orf49		DCC	C7orf49
AIM1	DCC		PASK	KIAA1530		TSHZ3	RPTOR		LRRC16A	CHD1L
SLC2A9	SLC37A1		MAML3	SLC43A2		AIM1	ANK1		AKAP6	RPTOR
DNAJC17	ERICH1		ANKS1A	BMPR1B		C9orf167	SLC12A8		TOM1L1	ABLIM3
CDH4	CDH5		C6orf26	CDH5		LRP1			PGS1	ZFP2
LGALS8	ANKRD10		SCAPER	ACSL1		LOXL1			CCDC46	KRTAP12-4
FAM124B	TDRD10		DNAJC17	SLC6A18		SNX19			HIVEP2	SLC12A8
KRTAP9-7	KIAA1530		OR2H1	MGMT		MAP2K5			ATL2	VHL
CAT	GNA12		MPP7	CRCP		UBE2F			UBAP2L	RPTOR
HLA-DRB1	SLC6A18		HCG2P7	MYO1D		LRRC16A			SLC12A5	LRRC20
C10orf46	SLC6A18		PACS1	DCC		HLA-DRB1			PM20D1	MYOM2
C3orf59	AGAP1		HLA-DQB1	SLC6A18		SLC25A13			MLLT10
PDE11A	ANK1		FER1L6	AGAP1					RADIL
MPP7			FAM124B						TNIK
			COL17A1
