# Supplementary material for: Genome-wide methylome-based molecular pathologies associated with depression and suicide
Source: Neuropsychopharmacology. 2024 Dec 7;50(4):705–16. doi: 10.1038/s41386-024-02040-9 (PMC11845511; doi:10.1038/s41386-024-02040-9)
Supplement: Supplementary file 11 — Supplementary Table 12 [file 41386_2024_2040_MOESM11_ESM.xlsx]

## Sheet: Table
Table S12: Key pathways associated with genes nearby to the top 50 hyper and top 50 hypomethylated sites across four analyses
C vs. MDD+/-S		C vs. MDD-S		C vs. MDD+S		MDD-S vs. MDD+S
Notch signaling pathway		HTLV-I infection		Hippo signaling pathway		Focal adhesion
Pathways in cancer		Pathways in cancer		Dopaminergic synapse		Endocytosis
Bacterial invasion of epithelial cells		Glutamatergic synapse		Pathways in cancer		Non-small cell lung cancer
Hippo signaling pathway		Regulation of actin cytoskeleton		Wnt signaling pathway		Pathways in cancer
Regulation of actin cytoskeleton		Calcium signaling pathway		Rap1 signaling pathway		Bacterial invasion of epithelial cells
Endocytosis		Focal adhesion		Endometrial cancer		PI3K-Akt signaling pathway
Arrhythmogenic right ventricular cardiomyopathy (ARVC)		Bacterial invasion of epithelial cells		Focal adhesion		Prostate cancer
AMPK signaling pathway		AMPK signaling pathway		Calcium signaling pathway		Hippo signaling pathway
Focal adhesion		Endocytosis		Circadian entrainment		Endometrial cancer
Chronic myeloid leukemia		Phosphatidylinositol signaling system		Glutamatergic synapse		Chronic myeloid leukemia
Rap1 signaling pathway		ECM-receptor interaction		Platelet activation		AMPK signaling pathway
PI3K-Akt signaling pathway		Cocaine addiction		Adrenergic signaling in cardiomyocytes		Fc gamma R-mediated phagocytosis
Calcium signaling pathway		Wnt signaling pathway		Gap junction		Dopaminergic synapse
Viral carcinogenesis		Axon guidance		Cholinergic synapse		Small cell lung cancer
Neurotrophin signaling pathway		Inositol phosphate metabolism		AMPK signaling pathway		Cholinergic synapse
Wnt signaling pathway		Rap1 signaling pathway		PI3K-Akt signaling pathway		Regulation of actin cytoskeleton
Platelet activation		Chronic myeloid leukemia		ErbB signaling pathway		Glioma
Proteoglycans in cancer		Glycosphingolipid biosynthesis - ganglio series		Proteoglycans in cancer		HTLV-I infection
Phosphatidylinositol signaling system		Morphine addiction		Thyroid hormone synthesis		Colorectal cancer
HTLV-I infection		Circadian entrainment		Neurotrophin signaling pathway		ECM-receptor interaction
Adherens junction		Platelet activation		Signaling pathways regulating pluripotency of stem cells		ErbB signaling pathway
Endometrial cancer		cAMP signaling pathway		Epstein-Barr virus infection		cAMP signaling pathway
Acute myeloid leukemia		Transcriptional misregulation in cancer		Morphine addiction		Platelet activation
Cell cycle		Progesterone-mediated oocyte maturation		Basal cell carcinoma		Choline metabolism in cancer
MAPK signaling pathway		Fc gamma R-mediated phagocytosis		Ras signaling pathway		MAPK signaling pathway
Hypertrophic cardiomyopathy (HCM)		mTOR signaling pathway		Regulation of actin cytoskeleton		Rap1 signaling pathway
Tight junction		Small cell lung cancer		HTLV-I infection		Glutamatergic synapse
ECM-receptor interaction		Dopaminergic synapse		Arrhythmogenic right ventricular cardiomyopathy (ARVC)		Acute myeloid leukemia
ErbB signaling pathway		Notch signaling pathway		Adherens junction		Insulin signaling pathway
Signaling pathways regulating pluripotency of stem cells		cGMP-PKG signaling pathway		ECM-receptor interaction		Melanoma
Dilated cardiomyopathy		Adrenergic signaling in cardiomyocytes		Estrogen signaling pathway		Base excision repair
Glutamatergic synapse		Epstein-Barr virus infection		cAMP signaling pathway		Ras signaling pathway
Transcriptional misregulation in cancer		Estrogen signaling pathway		Melanogenesis		Sphingolipid signaling pathway
Fatty acid metabolism		Cholinergic synapse		Gastric acid secretion		Phosphatidylinositol signaling system
Adrenergic signaling in cardiomyocytes		Glioma		Aldosterone synthesis and secretion		mTOR signaling pathway
Glioma		Hepatitis B		GABAergic synapse		Adrenergic signaling in cardiomyocytes
Circadian entrainment		GABAergic synapse		Insulin secretion		cGMP-PKG signaling pathway
Cocaine addiction		MAPK signaling pathway		Retrograde endocannabinoid signaling		Axon guidance
Epstein-Barr virus infection		Ubiquitin mediated proteolysis		MAPK signaling pathway		Neurotrophin signaling pathway
Ras signaling pathway		Oxytocin signaling pathway		Serotonergic synapse		N-Glycan biosynthesis
Basal cell carcinoma		Huntington's disease		Non-small cell lung cancer		Hepatitis B
Fc gamma R-mediated phagocytosis		Fatty acid metabolism		Dilated cardiomyopathy		Amoebiasis
Glycosphingolipid biosynthesis - ganglio series		Acute myeloid leukemia		Amphetamine addiction		Oxytocin signaling pathway
Leukocyte transendothelial migration		Mismatch repair		Thyroid hormone signaling pathway		Estrogen signaling pathway
Cholinergic synapse		PI3K-Akt signaling pathway		GnRH signaling pathway		TNF signaling pathway
Insulin signaling pathway		Retrograde endocannabinoid signaling		mRNA surveillance pathway		Leukocyte transendothelial migration
Shigellosis		Viral carcinogenesis		PPAR signaling pathway		Purine metabolism
RNA transport		Amyotrophic lateral sclerosis (ALS)		Endocytosis		Type II diabetes mellitus
Dopaminergic synapse		Basal cell carcinoma		Notch signaling pathway		Central carbon metabolism in cancer
Prostate cancer		RNA transport		Fatty acid metabolism		VEGF signaling pathway
Amoebiasis		Toxoplasmosis		Insulin signaling pathway		Pancreatic cancer
Thyroid hormone signaling pathway		Amphetamine addiction		Prostate cancer		T cell receptor signaling pathway
Inositol phosphate metabolism		Leukocyte transendothelial migration		Cocaine addiction		B cell receptor signaling pathway
p53 signaling pathway		Nucleotide excision repair		Mismatch repair		Ubiquitin mediated proteolysis
		ErbB signaling pathway		Glioma		Renal cell carcinoma
		p53 signaling pathway		Inflammatory mediator regulation of TRP channels		Hypertrophic cardiomyopathy (HCM)
		Arrhythmogenic right ventricular cardiomyopathy (ARVC)		Transcriptional misregulation in cancer		Adherens junction
		Cell cycle		Colorectal cancer		Inositol phosphate metabolism
		Neurotrophin signaling pathway		T cell receptor signaling pathway		Hedgehog signaling pathway
		Dilated cardiomyopathy		Prolactin signaling pathway		Proteoglycans in cancer
		Long-term depression		Axon guidance		Wnt signaling pathway
		Insulin signaling pathway		Pancreatic secretion		Toxoplasmosis
		Alzheimer's disease		Type II diabetes mellitus		Signaling pathways regulating pluripotency of stem cells
		Aldosterone synthesis and secretion		cGMP-PKG signaling pathway		Circadian entrainment
		Chemokine signaling pathway		Alcoholism		Morphine addiction
		Oocyte meiosis		Cell adhesion molecules (CAMs)		Prolactin signaling pathway
		Hypertrophic cardiomyopathy (HCM)		Osteoclast differentiation		Fc epsilon RI signaling pathway
				Biosynthesis of unsaturated fatty acids		GABAergic synapse
				Oxytocin signaling pathway		Chemokine signaling pathway
				Hedgehog signaling pathway		Calcium signaling pathway
				Fc epsilon RI signaling pathway
				Acute myeloid leukemia
				FoxO signaling pathway
				DNA replication
				Hypertrophic cardiomyopathy (HCM)
