# Supplementary material for: Genome-wide methylome-based molecular pathologies associated with depression and suicide
Source: Neuropsychopharmacology. 2024 Dec 7;50(4):705–16. doi: 10.1038/s41386-024-02040-9 (PMC11845511; doi:10.1038/s41386-024-02040-9)
Supplement: Supplementary file 12 — Supplementary Table 13 [file 41386_2024_2040_MOESM12_ESM.xlsx]

## Sheet: Table
Table S13: Hub genes identified from protein-protein network ananlysis based on their genomic proximity to the top diffrential methylation sites in four seprate comparions
C vs. MDD+/-S	C vs. MDD-S	C vs. MDD+S	MDD-S vs. MDD+S
CDH5	ACTN1	RAPTOR	EP400
ACTN1	GNA12	HDAC4	RAPTOR
GNA12	CDH5	ADAMTS17	VHL
CAT	TLE4	HSP90AA1	DCUN1D2
BAIAP2		PSMA7	SUFU
NCKIPSD		DAAM	CHD1L
		LRP1
		ACTN1
