# Supplementary material for: Genome-wide methylome-based molecular pathologies associated with depression and suicide
Source: Neuropsychopharmacology. 2024 Dec 7;50(4):705–16. doi: 10.1038/s41386-024-02040-9 (PMC11845511; doi:10.1038/s41386-024-02040-9)
Supplement: Supplementary file 13 — Supplementary Table 14 [file 41386_2024_2040_MOESM13_ESM.xlsx]

## Sheet: Sheet1
Table S14: Effect of age, PMI, RIN and pH on differential methylation changes in dlPFC of MDD subjects
		Site1	Site2	Site3	Site4	Site5	Site6	Site7	Site8	Site9	Site10	Site11	Site12	Site13	Site14	Site15	Site16	Site17	Site18	Site19	Site20	Site21	Site22	Site23	Site24	Site25
Age	Pearson Correlation	0.198	.366*	0.184	0.269	0.063	0.007	0.103	-0.091	-0.057	0.022	0.032	0.152	0.221	0.165	0.236	0.079	0.136	0.222	-0.111	0.1	0.089	0.088	-0.213	0.241	-0.204
	Sig. (2-tailed)	0.278	0.039	0.312	0.137	0.734	0.971	0.574	0.62	0.758	0.906	0.861	0.407	0.224	0.366	0.193	0.669	0.457	0.221	0.547	0.587	0.63	0.631	0.242	0.184	0.264
	N	32	32	32	32	32	32	32	32	32	32	32	32	32	32	32	32	32	32	32	32	32	32	32	32	32
PMI	Pearson Correlation	0.06	0.286	0.249	0.019	0.096	0.289	0.337	0.291	0.08	0.328	0.133	0.235	0.131	0.14	0.284	.355*	0.021	-0.006	0.263	-0.045	-0.193	0.076	0.24	0.055	0.291
	Sig. (2-tailed)	0.743	0.112	0.169	0.917	0.6	0.108	0.059	0.106	0.663	0.067	0.468	0.195	0.476	0.445	0.115	0.046	0.911	0.976	0.147	0.808	0.291	0.679	0.185	0.764	0.106
	N	32	32	32	32	32	32	32	32	32	32	32	32	32	32	32	32	32	32	32	32	32	32	32	32	32
RIN	Pearson Correlation	0.055	-0.129	0.168	-0.189	0.175	-0.035	-0.184	-0.064	-0.008	-0.081	-0.231	0.22	0.095	0.043	-0.239	-0.164	0.089	0.03	-0.077	0.237	-0.051	0.143	0.231	-0.079	0.044
	Sig. (2-tailed)	0.764	0.48	0.358	0.299	0.338	0.85	0.315	0.728	0.965	0.658	0.203	0.227	0.605	0.816	0.188	0.371	0.63	0.87	0.675	0.191	0.782	0.436	0.204	0.666	0.809
	N	32	32	32	32	32	32	32	32	32	32	32	32	32	32	32	32	32	32	32	32	32	32	32	32	32
pH	Pearson Correlation	0.215	0.172	-0.11	0.254	-0.226	0.158	0.11	-0.136	0.2	0.074	-0.002	0.125	-0.045	-0.013	0.348	-0.004	0.218	0.196	-0.182	-0.08	-0.124	0.125	0.103	-0.012	-0.141
	Sig. (2-tailed)	0.237	0.346	0.55	0.161	0.213	0.389	0.547	0.457	0.273	0.688	0.993	0.496	0.807	0.942	0.051	0.983	0.231	0.283	0.318	0.662	0.499	0.496	0.575	0.948	0.441
	N	32	32	32	32	32	32	32	32	32	32	32	32	32	32	32	32	32	32	32	32	32	32	32	32	32
